# Supplementary material for: Multi-omics analysis to reveal the synergistic mechanism underlying the multiple ingredients of Stephania tetrandra extract on rheumatoid arthritis through the PI3K/Akt signaling pathway
Source: Front Pharmacol. 2024 Aug 16;15:1447283. doi: 10.3389/fphar.2024.1447283 (PMC11361992; doi:10.3389/fphar.2024.1447283)
Supplement: Supplementary file 1 [file Table2.xlsx]

## Sheet: proteomic
Accession	034-2	034-5	034-6	034-7	067-1	067-4	067-5	067-7	135-1	135-3	135-5	135-6	270-1	270-7	270-9	CON-4	CON-6	CON-7	CON-8	M-2	M-5	M-6	M-9	P-3	P-5	P-6	P-7
Q5BK46	0	0	1.07732e+07	6.98813e+06	9.31894e+06	0	6.98041e+06	0	4.73912e+06	7.10882e+06	9.3427e+06	0	7.70619e+06	0	6.47775e+06	2.1618e+06	8.21655e+06	5.52881e+06	0	0	8.09219e+06	1.0604e+07	0	0	7.41489e+06	5.7159e+06	1.39943e+06
Q641Y1	3.36319e+07	29817566	2.44926e+07	3.02301e+07	3.76977e+07	2.68148e+07	1.78872e+07	3.02811e+07	2.78372e+07	3.28815e+07	8.57063e+06	1.76013e+07	3.47419e+07	3.22813e+07	2.79265e+07	3.57772e+07	4.07624e+07	3.32375e+07	4.46856e+07	3.10575e+07	4.97243e+07	3.34059e+07	2.34984e+07	3.35144e+07	3.92215e+07	3.06328e+07	3.49843e+07
P68136	0	4635038	6.8351e+06	6.44151e+06	2.23367e+07	0	0	0	0	0	0	0	0	0	0	0	1.28363e+07	1.00621e+07	7.72937e+06	0	0	0	0	1.51511e+07	2.28992e+07	2.61151e+06	4.98454e+06
Q99MY2	0	7.81743e+06	2.38539e+06	1.76472e+06	1.31589e+06	1.49966e+06	2.28523e+06	0	0	2.08214e+06	2.04456e+06	0	1.14649e+06	0	2.18708e+06	1.21307e+06	0	0	740235	0	1.15008e+06	1.91081e+06	0	0	1.06248e+06	2.00821e+06	0
Q5M865	6.69258e+06	0	1.0224e+07	6.412e+06	1.15839e+07	1.17742e+07	7.22772e+06	6.15545e+06	7.25116e+06	2.00353e+07	1.27347e+07	0	6.95961e+06	1.09984e+07	5.42275e+06	4.23658e+06	2.6372e+07	9.2161e+06	6.28894e+06	1.52625e+07	2.93765e+07	2.366e+07	3.67054e+06	1.02664e+07	1.24069e+07	1.7865e+07	1.48144e+07
Q9JK41	0	3.65971e+06	2.87621e+06	0	0	1.36171e+06	0	1.55249e+06	0	2.09024e+06	796972	0	0	1.27514e+06	1.20357e+06	1.30965e+07	7.85078e+06	1.2211e+07	1.19413e+07	1.16927e+07	4.47708e+06	0	0	1.41327e+07	846211	9.76979e+06	0
Q5FVG1	8.80264e+06	6.48483e+06	3.8771e+06	6.34191e+06	5.67209e+06	6.32901e+06	3.68391e+06	4.30181e+06	3.30238e+06	2.3925e+06	0	5.82e+06	3.32403e+06	5.98977e+06	7.48062e+06	2.7603e+06	2.05026e+06	4.56543e+06	3.96443e+06	5.10721e+06	1.41723e+06	2.29049e+06	2.88532e+06	2.30225e+06	1.0608e+07	1.6462e+06	8.96613e+06
P05505	8.87702e+07	6.77065e+07	9.16184e+06	9.52857e+07	9.74122e+07	9.19049e+06	6.30042e+06	6.1106e+07	9.82598e+07	1.24863e+07	4.36168e+07	9.84356e+07	2.51919e+07	1.17517e+07	8.33358e+07	3.63247e+06	1.2531e+08	9.74519e+07	3.26082e+07	4.75843e+06	7.38468e+07	1.0651e+07	9.34822e+06	3.54147e+06	9.2347e+07	4.86174e+07	1.60731e+07
Q63159	1.06824e+08	2.56617e+07	1.11534e+07	2.59042e+06	6.24182e+06	1.03644e+08	1.23709e+07	1.44398e+07	7.38097e+07	5.60534e+07	9.85663e+07	6.94542e+07	7.55511e+07	6.94849e+07	7.03651e+06	5.92688e+06	4.90664e+06	1.93477e+07	5.74116e+06	9.14335e+07	2.95847e+07	6.01729e+07	6.16119e+07	9.3288e+06	6.50994e+06	5.88102e+06	4.69671e+06
Q63633	0	1.25248e+07	7.91156e+06	0	5.58767e+06	0	0	0	7.26454e+06	7.71038e+06	0	0	6.41762e+06	2.19247e+06	5.8886e+06	618570	5.24947e+06	6.51133e+06	0	530364	4.70409e+06	5.75158e+06	1.49294e+06	758238	1.25569e+07	9.52208e+06	999814
P50231	1.96439e+06	2.52443e+06	3.27199e+06	6.59662e+06	1.56428e+07	2.18955e+06	4.04106e+06	8.86794e+06	5.57076e+06	8.59364e+06	1.0271e+07	7.51499e+06	1.13275e+07	1.41557e+07	8.5863e+06	0	2.68844e+06	1.22256e+07	1.55237e+07	1.53498e+07	2.59965e+06	1.54618e+07	3.06119e+06	1.11262e+07	9.77155e+06	8.62089e+06	9.23432e+06
Q9EPU2	567911	4.51394e+06	585376	725041	0	0	0	0	0	0	0	0	3.72572e+06	0	0	0	0	1.43908e+06	0	0	0	3.89557e+06	0	0	0	0	0
Q6PNM1	0	2.60405e+06	1.2259e+06	1.36748e+06	0	1.91801e+06	0	0	0	0	1.76407e+06	0	0	0	1.75522e+06	0	2.01848e+06	0	2.01258e+06	6.78243e+06	0	1.79765e+06	0	0	0	1.06228e+06	1.342e+06
P63312	1.60904e+09	1.16735e+09	1.27343e+09	1.28678e+09	1.28242e+09	1.39744e+09	1.45997e+09	1.67332e+09	1.40272e+09	1.82243e+09	5.87293e+08	1.44821e+09	1.11243e+09	1.37105e+09	1.65429e+09	1.21682e+09	1.28471e+09	1.62796e+09	1.48234e+09	1.54655e+09	2.19892e+09	1.46572e+09	1.3329e+09	1.24253e+09	1.2296e+09	1.46025e+09	1.12718e+09
P20280	1.51427e+07	1.95839e+07	9.73497e+06	8.459e+06	1.8745e+06	6.74041e+07	8.56921e+07	2.00792e+08	1.21568e+07	2.4692e+08	1.58577e+07	9.89917e+07	1.05239e+08	1.30829e+08	6.75474e+07	2.9065e+06	0	1.26823e+07	7.84277e+06	2.11194e+08	4.42759e+07	2.02252e+08	1.17816e+08	8.6666e+06	1.80791e+07	2.10652e+06	2.23563e+07
O88298	7.54854e+06	4.32568e+06	0	2.11263e+06	8.05363e+06	4.19752e+06	0	8.80978e+06	1.49096e+07	6.84267e+06	6.88192e+06	7.2427e+06	1.23678e+07	0	9.42434e+06	5.87735e+06	1.97055e+07	1.65445e+07	2.64199e+07	1.28735e+07	1.28207e+07	7.48827e+06	8.46951e+06	806726	7.71598e+06	2.54948e+07	1.88407e+07
P21575	0	961794	927807	681164	0	2.02371e+06	0	802286	0	879349	1.06827e+06	1.04474e+06	0	2.07267e+06	0	1.82747e+06	0	874370	3.3217e+06	0	731855	0	0	858178	0	772516	3.89481e+06
Q4V898	2.05163e+08	4.88903e+08	2.16849e+08	3.11186e+08	4.07008e+08	3.36784e+08	1.58013e+08	2.92143e+08	1.29387e+08	2.91156e+08	2.19698e+08	2.38847e+08	3.1993e+08	2.92529e+08	2.29574e+08	2.53928e+08	4.39396e+08	5.66216e+08	3.07361e+08	2.86758e+08	2.61706e+08	3.85444e+08	1.96557e+08	9.08484e+07	5.75165e+08	2.7051e+08	1.28852e+08
P06686	1.39656e+06	0	0	0	1.28135e+06	0	0	1.823e+06	0	1.63684e+06	1.85675e+06	0	1.04298e+06	2.66806e+06	0	4.06192e+06	844948	0	2.4521e+06	0	0	3.34649e+06	811932	2.51411e+06	1.29722e+06	0	0
Q6MGB6	0	0	0	0	0	0	1.68405e+06	1.41752e+06	0	1.37335e+06	0	0	0	1.49148e+06	1.5486e+06	0	0	3.59487e+06	1.8982e+06	0	1.49745e+06	2.03594e+06	0	0	0	1.30465e+06	0
P11662	0	2.05423e+07	0	1.01145e+07	2.28325e+07	2.73212e+07	0	0	1.51576e+07	2.19258e+07	1.9922e+07	0	2.42099e+07	0	2.06783e+07	342914	1.01465e+07	0	0	0	1.85859e+07	1.2992e+07	1.24688e+07	0	2.10236e+07	0	1.06082e+06
Q05095	7.3963e+07	68723542	5.4669e+07	6.65652e+07	9.2504e+07	5.98947e+07	3.61204e+07	5.74795e+07	3.82869e+07	3.47244e+07	6.45664e+06	4.23026e+07	6.00032e+07	4.54553e+07	5.51736e+07	9.71314e+07	8.05195e+07	1.0649e+08	6.46337e+07	6.25827e+07	6.19732e+07	5.69325e+07	2.95187e+07	8.53585e+07	1.05983e+08	8.84625e+07	1.14284e+08
Q5BJM7	0	3.86229e+06	8.4825e+06	6.69978e+06	8.3717e+06	9.28352e+06	2.09874e+06	4.09136e+06	9.06049e+06	1.01197e+08	1.04077e+07	1.10459e+07	5.43047e+06	1.34097e+08	9.6886e+06	1.96867e+06	1.10336e+07	8.35991e+07	1.30917e+07	807084	4.83689e+06	2.41866e+06	5.11362e+06	999938	8.40264e+07	6.9478e+06	775194
P61078	3.82004e+08	358677638	3.4737e+08	3.06783e+08	3.18021e+08	4.89984e+08	3.13892e+08	4.45889e+08	3.16451e+08	4.55746e+08	4.67389e+07	5.04851e+08	2.98278e+08	3.76394e+08	3.12429e+08	3.31861e+08	2.45204e+08	4.10451e+08	3.38997e+08	4.06197e+08	3.06634e+08	3.76855e+08	4.27312e+08	4.43904e+08	3.30328e+08	3.83227e+08	2.69466e+08
P68370	2.01222e+10	1.3087e+10	1.58462e+10	1.2099e+10	1.29878e+10	1.76139e+10	1.66401e+10	1.48405e+10	1.39129e+10	1.51329e+10	2.00615e+10	2.18612e+10	1.48584e+10	1.7985e+10	1.38892e+10	1.85231e+10	1.47671e+10	1.07851e+10	1.84963e+10	2.15161e+10	1.49257e+10	1.34572e+10	1.71831e+10	1.93719e+10	1.21399e+10	1.3434e+10	1.96295e+10
Q2IBC5	2.97756e+06	2.99566e+06	826686	3.93539e+06	2.38631e+06	0	0	2.69092e+06	0	0	1.24343e+06	0	1.62831e+06	0	0	0	2.84009e+06	0	0	0	5.26681e+06	0	0	0	1.83777e+06	779796	0
Q5PPN5	2.815e+06	0	0	0	0	0	0	0	0	0	0	0	0	0	0	0	0	0	0	0	0	0	3.81209e+06	0	0	0	0
Q07008	1.9605e+06	2.94667e+06	3.42037e+06	0	0	1.59997e+06	1.27592e+06	1.11579e+06	1.15156e+06	0	1.98963e+06	2.66576e+06	1.45862e+06	1.16141e+06	1.16483e+06	1.4974e+06	1.13356e+06	1.36688e+06	0	1.97595e+06	1.07609e+06	2.96714e+06	3.37924e+06	3.47723e+06	0	1.46404e+06	1.79043e+06
Q4KLY4	2.63916e+06	4.56784e+06	8.87708e+06	1.44753e+07	1.34718e+07	1.32883e+07	5.67191e+06	7.53017e+06	1.76105e+06	1.06415e+07	3.57656e+06	1.00682e+07	5.12092e+06	1.18252e+07	2.16046e+06	1.23307e+07	1.3365e+07	3.32412e+07	8.22835e+06	9.56122e+06	6.7537e+06	6.99695e+06	6.11566e+06	1.40146e+07	2.06255e+07	1.5904e+07	1.53006e+07
P54748	0	0	0	0	0	0	0	0	0	1.77234e+06	0	0	5.84208e+06	0	0	0	0	1.30707e+06	0	0	3.17172e+06	0	0	0	0	0	0
Q9JLS8	8.5583e+06	8.81922e+07	5.58148e+07	9.69542e+07	9.1869e+07	0	6.65575e+07	9.47924e+06	6.90102e+07	4.37159e+07	9.96392e+06	2.4899e+06	6.47997e+07	6.73067e+07	8.07874e+07	4.62694e+06	9.62115e+07	3.56038e+07	8.71345e+06	5.26556e+06	7.96626e+07	7.14584e+07	4.93469e+06	1.22025e+07	9.52021e+07	8.06772e+07	7.38927e+06
Q9Z2Q4	4.13098e+07	0	4.84661e+07	4.02012e+07	3.35678e+07	3.66918e+07	5.50182e+07	2.11259e+07	2.03146e+07	2.83262e+07	5.19087e+06	0	3.55999e+07	3.69325e+07	4.42853e+07	3.4779e+07	2.33326e+07	2.83057e+07	2.25739e+07	3.06742e+07	1.87947e+07	3.33143e+07	1.79798e+07	3.86669e+07	3.09376e+07	5.99953e+07	6.46206e+07
Q9ES73	6.58943e+06	4.13977e+06	6.7627e+06	4.43718e+06	5.36946e+06	1.76279e+06	3.65359e+06	4.50747e+06	1.78777e+07	9.29188e+06	1.06252e+07	0	5.41117e+06	0	3.57145e+06	3.91459e+06	5.26176e+06	1.48888e+06	0	6.38582e+06	8.90974e+06	7.81971e+06	7.07498e+06	0	948266	4.54808e+06	9.71926e+06
Q9JJK4	5.70068e+06	2.79347e+06	3.79123e+06	3.27369e+06	2.98873e+06	4.94896e+06	5.89139e+06	6.03477e+06	3.03741e+06	3.54213e+06	3.85681e+06	5.61444e+06	3.95867e+06	8.24109e+06	5.67388e+06	0	3.22666e+06	7.39628e+06	2.36449e+06	6.49815e+06	5.20604e+06	4.59974e+06	4.08254e+06	2.76535e+06	4.15659e+06	3.05942e+06	2.00495e+06
Q5FVM1	0	0	0	0	0	2.65823e+06	0	0	0	0	0	0	0	0	0	0	0	0	0	0	0	0	0	0	0	0	0
P55063	2.19956e+07	3.86242e+07	4.43113e+07	2.21441e+07	3.63422e+07	2.20663e+07	8.31433e+06	1.42565e+07	8.32559e+06	2.41038e+07	2.46146e+07	2.60095e+07	2.44782e+07	2.22921e+07	4.169e+07	1.96365e+07	2.14081e+07	2.97562e+07	1.76682e+07	1.88768e+07	3.84917e+07	2.79908e+07	1.59638e+07	1.98042e+07	3.51385e+07	4.84672e+07	3.77171e+07
P84586	1.85185e+07	1921185	3.93834e+06	4.00525e+06	1.1056e+07	1.32114e+07	3.68406e+06	1.34579e+07	1.76787e+06	1.06085e+07	0	1.50234e+07	1.44618e+07	8.96163e+06	4.56411e+06	5.44843e+06	1.01301e+07	2.46255e+07	1.63476e+07	1.60794e+07	4.37165e+06	1.07209e+07	1.50564e+07	2.30928e+06	1.35996e+07	8.00457e+06	3.32749e+06
O35152	1.89357e+07	8.60523e+06	1.23912e+07	1.02249e+07	7.73154e+06	1.55554e+07	1.1604e+07	1.63581e+07	1.67018e+07	1.82622e+07	1.32962e+07	8.67212e+06	2.06693e+07	2.08772e+07	1.13483e+07	7.93022e+06	1.26941e+07	2.10415e+07	1.56632e+07	1.51887e+07	1.57654e+07	1.30082e+07	3.67499e+06	1.62803e+07	1.76995e+07	1.45388e+07	1.55626e+07
Q9ERB4	3.89553e+06	0	719718	737408	2.3832e+06	2.81856e+06	0	2.50079e+06	0	2.08698e+06	0	0	2.11843e+06	1.50563e+06	2.32445e+06	0	1.80918e+06	755453	0	1.94828e+06	1.66138e+06	4.50867e+06	0	1.83271e+06	901140	1.07862e+06	1.4793e+06
Q62834	7.71047e+06	0	1.48599e+06	0	920293	0	0	0	0	0	0	0	0	811528	0	669531	0	0	0	0	0	0	1.89026e+06	0	945425	0	0
D3ZER2	0	1.84806e+06	1.41569e+06	1.39928e+06	1.50863e+06	1.5976e+06	1.93526e+06	0	0	1.0414e+06	1.47392e+06	0	0	0	988829	1.26596e+06	0	835089	0	0	0	0	0	2.59326e+06	1.20356e+06	0	2.02014e+06
P07379	9.91517e+06	11030570	1.80391e+07	2.17854e+07	1.19541e+07	2.46121e+07	2.0313e+07	9.06623e+06	3.3114e+06	3.06422e+06	0	0	3.72069e+06	454122	377938	4.2773e+06	2.17307e+06	798428	1.75925e+06	1.66852e+07	0	5.09343e+06	1.81157e+06	8.94099e+06	8.74071e+06	5.45724e+06	6.91252e+07
Q6EIX2	1.08592e+07	0	1.28168e+07	2.18029e+07	2.27464e+07	1.81636e+07	2.05687e+07	0	4.30704e+06	1.32031e+07	1.8206e+07	1.3567e+07	3.08476e+06	1.43059e+07	1.51945e+07	8.06601e+06	2.70761e+07	1.72526e+07	5.2614e+06	2.13278e+06	0	1.22944e+07	7.04385e+06	2.86769e+06	2.31839e+07	7.09928e+06	8.14487e+06
O88873	1.11943e+06	1.66703e+06	0	0	2.19424e+06	0	0	2.6737e+06	0	0	942869	0	0	2.56926e+06	0	0	1.20114e+06	2.66911e+06	1.9645e+06	0	0	0	0	0	1.99063e+06	0	0
Q5I0H5	975764	0	0	0	0	0	460787	935256	0	557542	0	0	0	0	0	0	618908	813145	0	773316	0	792090	0	0	0	0	0
Q5U2V5	0	0	849458	4.51366e+06	961136	0	0	0	0	0	6.29111e+06	0	0	0	0	0	0	0	5.32671e+06	0	0	0	0	0	6.03221e+06	3.79016e+06	0
P97837	0	6.80107e+06	2.13418e+07	1.7193e+07	6.43897e+06	4.22306e+06	3.20187e+06	9.59819e+06	8.76981e+06	1.06296e+07	3.79089e+07	3.80139e+06	1.36936e+07	7.54926e+06	1.72672e+07	4.96792e+06	1.64229e+07	0	0	1.93381e+07	3.32188e+07	5.99743e+06	1.68759e+07	3.59733e+06	3.84604e+06	6.57382e+06	0
Q6P6S0	3.47192e+06	2.20897e+07	1.79008e+07	2.67102e+07	2.50697e+07	1.32563e+06	1.24238e+07	1.38058e+06	1.653e+07	1.00982e+06	8.30468e+06	1.3275e+06	0	1.16865e+07	1.28527e+07	3.04579e+07	2.09568e+07	1.92692e+07	2.64404e+07	0	4.57572e+06	3.21672e+06	1.08999e+06	3.07286e+07	3.08294e+07	3.41161e+07	4.28244e+07
Q56R16	3.04389e+06	0	0	0	0	4.50193e+06	1.99649e+06	3.42654e+06	0	0	0	4.61045e+06	0	3.41585e+06	0	0	0	0	0	0	0	0	2.62864e+06	0	0	0	0
Q6AYD9	3.24154e+06	2.63149e+06	1.99057e+06	2.60917e+06	1.80736e+06	1.58473e+06	0	0	0	2.44875e+06	0	0	2.8226e+06	1.82767e+06	2.45618e+06	1.4574e+06	2.24393e+06	1.1701e+06	1.31439e+06	2.72829e+06	1.15086e+06	0	3.22305e+06	0	3.19239e+06	2.12437e+06	9.5004e+06
P16290	7.25764e+06	1.18226e+07	7.21181e+06	1.72005e+07	2.55597e+07	1.13379e+07	7.7967e+06	1.15795e+07	2.33954e+07	1.81915e+07	7.05867e+06	5.13126e+06	1.15851e+07	1.10898e+07	7.91028e+06	1.66041e+07	2.78037e+07	1.44953e+07	2.04622e+07	1.28797e+07	1.4343e+07	2.14241e+07	9.09209e+06	1.46232e+07	2.24346e+07	1.69057e+07	1.64228e+07
B1WC68	1.61433e+06	0	0	0	1.7968e+06	0	3.18311e+06	1.58083e+06	2.52161e+06	0	0	3.47378e+06	2.12684e+06	3.73424e+06	0	0	0	2.39467e+06	2.1901e+06	0	957010	3.03163e+06	0	2.06388e+06	2.50084e+06	0	0
Q99MK2	0	1.3723e+06	0	0	0	0	0	1.08648e+06	6.37085e+07	2.12291e+06	0	0	0	0	0	422849	2.76386e+06	0	659709	3.64857e+06	7.51278e+07	3.01569e+06	0	1.5062e+06	0	0	1.57193e+06
Q5XIF4	2.9581e+08	2.59042e+08	2.16798e+08	2.93943e+08	3.14292e+08	2.47579e+08	2.9296e+08	2.4732e+08	2.62437e+08	2.41347e+08	9.53578e+07	3.03494e+08	2.49511e+08	2.26254e+08	2.40304e+08	2.79351e+08	2.94873e+08	2.29379e+08	2.32255e+08	2.86372e+08	3.70742e+08	3.52022e+08	3.31582e+08	2.75682e+08	1.97803e+08	2.28774e+08	2.2884e+08
Q5XI13	0	1.30275e+06	1.6385e+06	3.83842e+06	0	0	1.45528e+06	0	2.84858e+06	0	0	2.47226e+06	3.95304e+06	2.01057e+06	1.58926e+06	0	3.10084e+06	3.05581e+06	4.01077e+06	8.46614e+06	2.58534e+06	0	3.27647e+06	2.34256e+06	3.09307e+06	0	4.52624e+06
B5DFI8	1.93939e+06	1.77064e+06	0	0	816295	1.99446e+06	0	2.59346e+06	0	2.39321e+06	0	0	1.29556e+06	2.28474e+06	1.67816e+06	3.40842e+06	1.28479e+06	0	8.45971e+06	1.60647e+06	1.35668e+06	0	0	5.41878e+06	0	1.94371e+06	2.50336e+06
O70521	579271	1828999	3.52127e+06	494713	3.42735e+06	4.03798e+06	0	1.05781e+06	9.63558e+06	356648	2.53079e+06	0	5.83987e+06	0	5.02507e+06	4.41675e+06	6.49366e+06	5.81052e+06	3.57184e+06	2.67923e+06	2.25655e+07	7.54683e+06	1.8771e+07	6.90017e+06	4.38972e+06	6.64259e+06	1.48793e+06
O89038	0	0	0	0	2.8089e+06	0	0	2.14767e+06	0	2.29273e+06	0	0	2.35063e+06	2.84752e+06	0	0	1.9975e+06	2.33689e+06	1.26186e+06	2.30239e+06	4.73422e+06	3.88021e+06	3.78922e+06	0	2.5149e+06	0	0
P57097	0	0	2.8851e+06	2.57584e+06	5.08799e+06	0	0	0	0	0	0	0	0	0	0	4.35291e+06	3.68672e+06	6.6566e+06	4.38444e+06	0	0	0	0	2.94836e+06	3.43468e+06	1.43203e+06	7.91821e+06
Q8CGL2	2.59594e+06	1.69271e+06	1.26832e+06	2.87689e+06	0	2.39652e+06	1.90321e+06	2.00841e+06	2.52271e+06	2.6072e+06	1.88131e+06	3.88034e+06	1.19124e+06	1.89156e+06	1.40503e+06	3.41804e+06	1.46267e+06	2.42162e+06	2.15314e+06	2.29012e+06	2.75099e+06	1.29963e+06	2.97558e+06	2.2556e+06	1.83561e+06	1.71581e+06	2.79788e+06
P42893	0	0	0	0	0	1.01155e+06	1.26906e+06	1.31803e+06	0	0	0	0	0	0	0	0	0	4.00436e+06	679921	1.01416e+06	0	1.2393e+06	0	0	1.32728e+06	0	1.4986e+07
P81828	0	2.67995e+06	1.58774e+06	3.01147e+06	1.72779e+06	0	0	0	591111	0	3.32962e+06	1.94986e+06	0	0	0	2.51594e+06	2.82612e+06	0	1.94037e+06	1.32945e+06	786591	921561	924955	1.50494e+06	1.46127e+06	1.91284e+06	2.28698e+06
Q5U2M8	2.04836e+06	0	2.73313e+06	0	1.31627e+06	0	2.19546e+06	1.29817e+06	1.3656e+06	1.63544e+06	0	0	1.6911e+06	1.83773e+06	1.42555e+06	0	935462	1.78024e+06	0	828060	986990	1.56915e+06	0	0	0	1.63865e+06	2.12119e+06
Q5XIB3	0	0	514540	1.40063e+06	805451	0	0	0	0	6.07418e+06	0	0	0	0	0	0	0	664193	646827	0	843961	0	0	804948	492249	0	0
Q68FU1	5.80363e+07	31694656	3.81255e+07	2.97432e+07	2.93389e+07	5.90048e+07	3.85327e+07	3.88838e+07	3.86241e+07	4.34296e+07	0	5.03951e+07	4.10382e+07	4.08807e+07	3.57752e+07	3.99428e+07	3.04798e+07	3.57601e+07	4.41232e+07	5.14315e+07	3.07087e+07	4.48263e+07	5.77389e+07	4.93582e+07	3.30793e+07	3.74426e+07	4.92546e+07
Q7TNY1	0	0	0	0	0	0	0	0	1.99304e+06	0	0	0	1.89427e+06	0	2.34333e+06	0	0	6.02325e+06	0	0	1.27188e+06	1.98577e+06	0	0	0	0	0
P63259	9.77892e+07	5.43365e+08	5.67244e+08	5.37722e+08	6.68113e+08	4.82731e+07	3.62711e+07	6.08362e+08	6.59515e+08	8.1351e+08	7.34562e+08	1.07999e+07	1.18389e+09	3.48702e+07	6.31744e+08	3.01716e+07	1.02619e+09	8.19749e+08	8.28977e+07	5.08443e+08	9.90072e+08	9.50026e+08	1.00773e+09	3.69577e+08	7.4544e+08	7.84163e+08	1.21842e+07
O88498	4.47997e+06	2.11288e+06	0	3.66344e+06	6.87048e+06	4.78903e+06	0	0	0	4.25681e+06	6.50242e+06	5.71756e+06	3.4539e+06	3.41531e+06	0	3.94191e+06	7.40465e+06	4.93303e+06	2.34893e+06	0	7.77535e+06	4.96874e+06	1.37359e+06	2.42317e+06	7.11219e+06	2.63394e+06	4.97001e+06
P08009	2.96085e+06	11006336	8.83856e+06	7.64355e+06	8.10884e+06	8.23973e+06	4.4353e+06	0	5.37698e+06	1.02123e+07	1.07307e+07	9.89099e+06	3.48346e+06	3.29583e+06	9.48255e+06	4.25414e+06	5.58883e+06	1.5418e+06	6.60092e+06	1.14394e+07	1.04695e+07	2.6841e+06	2.12929e+07	4.12006e+06	5.78767e+06	9.46741e+06	2.90948e+06
Q5BK65	0	0	1.90227e+06	337805	1.7039e+06	0	0	523151	622741	1.54157e+06	747265	0	2.08583e+06	1.38666e+06	828309	0	5.0012e+06	0	1.68557e+06	0	0	0	945771	1.86013e+06	820971	0	2.65305e+06
P00762	6.74597e+08	440528649	5.86493e+08	4.76787e+08	4.40061e+08	5.3375e+08	4.37327e+08	5.6034e+08	3.19697e+08	5.82959e+08	4.28166e+08	7.30247e+08	5.2182e+08	5.74784e+08	4.80278e+08	6.38425e+08	4.48042e+08	4.86956e+08	5.26679e+08	6.05802e+08	4.28378e+08	5.76416e+08	7.22525e+08	4.7473e+08	4.26267e+08	5.15463e+08	5.22001e+08
D4A7C0	0	1.2544e+06	0	0	0	0	1.12566e+06	2.14624e+06	2.39155e+06	0	0	0	0	4.24951e+06	1.62969e+06	0	0	0	0	0	0	0	0	0	0	0	0
P68035	1.16498e+10	1.00841e+10	1.12821e+10	8.82569e+09	8.89791e+09	1.28091e+10	1.19654e+10	1.54952e+10	8.44981e+09	1.17371e+10	1.44425e+10	1.41023e+10	1.07315e+10	1.44704e+10	9.25878e+09	1.37506e+10	8.15806e+09	1.21979e+10	1.35919e+10	1.29516e+10	1.08813e+10	1.02439e+10	1.32502e+10	1.47273e+10	9.21577e+09	1.1579e+10	1.14234e+10
Q4KLZ1	7.67825e+06	5.6702e+06	1.83942e+07	1.72278e+07	1.55022e+07	6.55773e+06	0	6.17464e+06	4.24482e+06	1.29643e+07	1.86091e+07	0	4.5204e+06	5.48805e+06	3.30084e+06	1.65508e+07	1.85308e+07	7.7137e+06	1.9921e+07	6.54225e+06	6.54223e+06	4.92755e+06	4.44844e+06	2.22869e+07	2.00846e+07	1.45078e+07	1.01639e+07
Q80VX4	1.11774e+06	0	0	0	1.04393e+06	0	0	0	743399	0	422575	0	1.50815e+06	0	0	1.23648e+06	1.38698e+06	1.62316e+06	1.60598e+06	0	1.74957e+06	1.27455e+06	0	1.10908e+06	0	789412	1.37312e+06
Q75PQ8	4.55066e+07	691166	4.40536e+07	3.94142e+07	4.34877e+07	4.33935e+07	2.70824e+07	1.61151e+07	2.26987e+07	1.19926e+07	687553	0	2.16387e+07	0	3.05879e+07	2.0455e+07	1.58971e+07	2.19686e+07	1.94653e+07	3.17446e+07	4.98615e+06	3.9207e+07	1.8537e+07	2.35179e+07	2.68412e+07	3.16642e+07	4.87409e+07
Q5R212	4.1786e+06	0	5.99227e+06	5.64946e+06	8.3186e+06	8.13414e+06	7.45614e+06	6.65677e+06	2.52579e+06	8.72763e+06	0	0	2.07309e+06	4.57064e+06	2.01204e+06	1.68892e+06	876438	3.34423e+06	2.8168e+06	4.46444e+06	2.31352e+06	2.37261e+06	0	2.40779e+06	6.62069e+06	5.40884e+06	2.24228e+07
Q5RJZ6	2.04392e+06	2.32655e+07	9.55669e+06	2.51855e+07	3.16028e+07	1.37286e+06	0	0	1.51603e+07	2.67534e+06	1.56783e+07	1.8216e+06	2.57418e+07	0	1.46712e+07	4.28433e+06	1.34237e+07	1.81325e+07	0	6.9923e+06	1.79767e+07	2.12176e+07	0	7.63372e+06	2.1258e+07	2.13968e+07	6.03449e+06
Q62975	6.00499e+06	3.46126e+06	5.98015e+06	1.17387e+07	1.18697e+07	5.4703e+06	8.09076e+06	5.15104e+06	9.31659e+06	4.04233e+06	1.59786e+06	2.19761e+06	2.22754e+06	8.02899e+06	4.87601e+06	9.33922e+06	1.66946e+07	1.84596e+07	3.11102e+06	4.79381e+06	6.40222e+06	2.8163e+06	2.52891e+06	1.13996e+07	1.25922e+07	1.17471e+07	8.52411e+06
P13601	1.16134e+07	0	1.4808e+07	1.05042e+07	5.36453e+06	0	1.47315e+07	1.18452e+07	2.24912e+07	0	1.76482e+07	0	8.2336e+06	1.42185e+07	0	4.77604e+06	7.86825e+06	1.78682e+07	3.29112e+07	8.0482e+06	1.81435e+07	1.21956e+07	1.89497e+06	3.23616e+07	9.56551e+06	1.13894e+07	2.07358e+07
Q642A5	9.6203e+06	2.56069e+06	6.94392e+06	6.65474e+06	1.17463e+07	5.06664e+06	0	7.59122e+06	0	5.56291e+06	7.32703e+06	5.81027e+06	5.74877e+06	9.93554e+06	4.28249e+06	3.70033e+06	5.89854e+06	9.29679e+06	7.69755e+06	4.11618e+06	6.12583e+06	9.218e+06	4.98702e+06	3.49016e+06	9.6589e+06	4.63637e+06	0
B0K036	0	0	1.63831e+06	1.34171e+06	2.11614e+06	2.30547e+06	0	1.48684e+06	0	0	0	0	1.68155e+06	2.28068e+06	0	0	1.69935e+06	3.56584e+06	1.71268e+06	0	0	2.0001e+06	0	0	2.25249e+06	0	0
P63170	3.66712e+08	5.61282e+08	4.60639e+08	3.952e+08	6.53431e+08	5.79485e+08	4.31799e+08	3.97035e+08	6.1169e+08	5.71634e+08	6.27758e+08	4.4395e+08	6.21783e+08	6.13454e+08	5.53564e+08	5.59134e+08	4.56849e+08	6.18107e+08	3.87296e+08	3.81957e+08	4.22832e+08	5.38243e+08	5.73068e+08	3.15606e+08	6.78716e+08	5.24579e+08	3.15465e+08
Q6PST4	5.89781e+07	55306044	3.45584e+07	4.02861e+07	5.73547e+07	3.6779e+06	8.22596e+06	1.40157e+08	4.64618e+07	3.75961e+07	2.70974e+07	1.40838e+07	3.21705e+07	1.81517e+07	4.70375e+07	4.35137e+07	1.02485e+08	3.61755e+07	8.5903e+07	9.095e+07	6.29635e+07	3.41236e+07	9.25621e+06	3.81566e+07	5.33336e+07	4.99026e+07	7.04942e+06
O35179	2.56882e+06	2.19136e+06	7.27302e+06	1.30342e+06	2.25335e+06	1.60215e+06	2.04913e+06	642568	1.45106e+06	484895	9.84881e+06	0	2.55237e+06	1.35483e+06	2.07858e+06	0	0	1.00096e+06	2.26134e+06	828084	3.16277e+06	0	0	2.48667e+06	1.99745e+06	2.40636e+06	2.99724e+06
P17105	4.30659e+06	3.95649e+06	3.02829e+06	0	4.67804e+06	0	1.25458e+06	4.47231e+06	2.51438e+06	996105	3.88262e+06	1.66748e+06	5.62555e+06	0	2.89482e+06	0	3.47009e+06	0	4.84836e+06	0	4.68264e+06	0	623563	1.2154e+06	4.35151e+06	4.45041e+06	4.98073e+06
P85171	1.74651e+06	1.98475e+06	1.3807e+06	1.31067e+06	1.52879e+06	0	1.58066e+06	1.29536e+06	2.36475e+06	2.0023e+06	2.41477e+06	0	1.96189e+06	1.34877e+06	0	1.04266e+06	2.17021e+06	0	0	1.99603e+06	1.71632e+06	3.38185e+06	0	1.26351e+06	0	1.09458e+06	2.62807e+06
Q9Z1P3	8.08182e+06	3517701	1.29897e+06	4.53627e+06	3.02361e+07	0	0	1.08163e+06	2.73594e+06	2.81581e+06	0	0	3.20246e+06	0	0	1.36104e+07	3.32924e+06	1.63236e+07	2.95504e+06	9.30047e+06	0	2.40882e+06	3.59283e+06	6.60132e+06	3.45864e+07	6.78875e+06	6.66561e+06
O08949	1.38368e+07	4737723	7.16829e+06	1.14103e+07	1.81505e+07	1.46638e+07	6.2048e+06	1.20928e+07	2.24841e+06	9.90389e+06	5.52633e+06	1.33347e+07	9.56281e+06	1.60125e+07	8.5754e+06	1.78179e+07	1.64497e+07	1.96807e+07	1.71862e+07	1.4156e+07	1.26142e+07	1.34493e+07	1.32151e+07	1.11386e+07	1.61549e+07	1.33777e+07	9.77981e+06
Q5BJQ7	2.20925e+06	2.4313e+06	1.4901e+06	3.29637e+06	4.89957e+06	0	0	2.39756e+06	1.7463e+06	4.57426e+06	4.11254e+06	0	2.1874e+06	0	3.13142e+06	3.48978e+06	4.88078e+06	0	3.74159e+06	2.23681e+06	2.06629e+06	5.72548e+06	6.45205e+06	6.92772e+06	5.19039e+06	681013	1.77395e+06
Q920L6	0	0	0	0	1.75406e+06	0	0	0	0	0	2.01707e+06	0	0	0	0	2.27897e+06	2.44626e+06	1.53636e+07	0	0	1.6187e+06	0	0	0	1.5179e+06	1.04255e+06	1.61396e+06
O35867	5.41173e+06	3.84276e+06	2.58663e+06	2.67333e+06	0	8.94654e+06	2.83357e+06	7.11974e+06	0	3.67391e+06	5.68572e+06	8.44076e+06	5.76489e+06	3.23472e+06	6.76588e+06	0	0	0	2.81505e+06	0	4.80263e+06	2.9625e+06	6.45091e+06	0	0	0	0
Q29RW1	0	984654	0	0	0	1.12102e+07	0	1.13934e+06	0	2.039e+06	860356	0	0	1.20568e+06	7.44852e+06	1.65894e+06	0	0	1.2917e+07	1.34875e+06	0	8.6806e+06	0	751298	0	1.11485e+06	1.13534e+06
Q5M886	3.06913e+06	2540518	2.69949e+06	3.0115e+06	3.49939e+06	0	1.69443e+06	4.15811e+06	6.01518e+06	5.44201e+06	2.8463e+06	2.89223e+06	0	2.39038e+06	2.04765e+06	9.45871e+06	4.32196e+06	2.08928e+06	2.47421e+06	3.35536e+06	2.20565e+06	3.92424e+06	3.60883e+06	6.8963e+06	2.43467e+06	2.75333e+06	7.73768e+06
P52481	0	0	5.22676e+06	3.00432e+06	0	1.21458e+06	1.28851e+06	0	2.10761e+07	0	2.30294e+06	1.66567e+06	0	3.5204e+06	0	0	3.75732e+06	2.02261e+06	0	1.78045e+06	0	2.4328e+06	5.5769e+06	0	1.95879e+06	3.15393e+06	0
Q6AYQ4	618355	15014558	9.51378e+06	5.14184e+06	6.62576e+06	1.58091e+07	264576	0	7.19249e+06	986803	2.5687e+06	0	5.31895e+06	4.69218e+06	2.48002e+06	287344	4.34084e+06	1.90786e+06	1.20008e+06	6.84984e+06	8.10521e+06	0	6.81799e+06	5.16945e+07	6.00631e+06	4.56424e+06	3.97651e+06
P43278	8.34338e+06	1.99856e+06	2.71859e+06	1.94649e+06	8.14274e+06	5.26092e+06	1.69874e+06	8.23812e+06	0	5.63798e+06	0	0	6.55421e+06	9.71158e+06	3.75687e+06	0	5.0308e+06	3.4627e+06	2.71188e+06	0	5.13989e+06	7.83767e+06	5.50627e+06	0	7.7495e+06	1.09276e+06	0
O88496	0	1169682	3.73799e+06	2.87741e+06	3.20286e+06	0	0	1.3517e+06	7.42653e+06	2.02273e+06	1.27482e+06	0	1.9999e+06	0	2.69886e+06	0	1.8335e+06	0	0	863157	1.38838e+06	0	3.76574e+06	0	2.31668e+06	513690	0
P84109	1.14139e+06	2.026e+06	3.06492e+06	1.60629e+06	2.27554e+06	0	2.90553e+06	1.75449e+06	0	3.97264e+06	0	3.3974e+06	1.83133e+06	3.60214e+06	3.10913e+06	0	1.10343e+06	0	0	0	2.05466e+06	3.41935e+06	4.24119e+06	1.88096e+06	1.59393e+06	3.23536e+06	1.79482e+06
P47819	0	2.22275e+06	1.04077e+07	1.47163e+07	2.14151e+07	1.64727e+07	1.35693e+07	0	9.5726e+06	2.51677e+06	2.48854e+07	0	6.41098e+06	0	9.52967e+06	0	1.13864e+07	0	279125	240347	9.99836e+06	6.10755e+06	0	1.32359e+06	1.71593e+07	135886	0
Q4KM34	4.23513e+06	3.37603e+06	2.53658e+06	1.99274e+06	938762	1.57021e+06	1.80878e+06	4.02466e+06	1.94154e+06	2.03268e+06	1.84331e+06	1.17631e+06	1.66531e+06	3.13072e+06	2.0943e+06	4.63956e+06	1.56086e+06	1.93162e+06	4.73474e+06	5.33962e+06	0	2.43577e+06	3.42739e+06	3.89313e+06	0	4.04077e+06	1.60254e+06
Q9EPQ0	2.43319e+06	866390	0	1.9349e+06	0	2.88731e+06	1.07212e+06	0	0	1.67595e+06	0	0	1.1366e+06	684133	0	0	0	4.01372e+06	0	8.6901e+06	1.01443e+06	2.28427e+06	0	0	0	1.01946e+06	0
B4F7A1	998828	3.58862e+06	1.60756e+06	2.13038e+06	3.54826e+06	4.59014e+06	0	5.09326e+06	3.66591e+06	1.5376e+06	0	7.10002e+06	4.73633e+06	100307	765618	1.37843e+06	3.44768e+06	4.42388e+06	3.37705e+06	0	1.96058e+06	1.98525e+06	5.18852e+06	0	3.59909e+06	3.66484e+06	3.32834e+06
E9PU17	1.96656e+07	3409300	2.00914e+07	1.20375e+07	2.40777e+07	2.9435e+07	1.53369e+07	1.86613e+07	2.67754e+07	2.97831e+07	2.8905e+07	3.65099e+07	1.40857e+07	3.66261e+07	2.25802e+07	3.29644e+07	1.92573e+07	0	4.13211e+07	1.31079e+07	4.00187e+07	2.56291e+07	3.90745e+07	2.15846e+07	8.18869e+06	1.35141e+07	6.64262e+07
D3ZA12	4.43244e+06	0	0	0	0	1.93222e+07	0	1.34882e+07	5.69619e+06	5.68897e+06	0	0	0	0	0	0	5.59967e+06	0	1.8242e+07	1.43501e+07	5.66474e+06	0	0	3.94397e+06	0	0	0
Q64611	2.73523e+06	0	2.05158e+06	1.6326e+06	1.8247e+06	0	1.1453e+06	1.54008e+06	521351	0	0	0	605159	0	1.07436e+06	0	0	1.56098e+06	1.29357e+06	3.02212e+06	0	800523	0	0	2.31709e+06	1.62703e+06	2.20174e+06
P70553	8.6706e+06	0	5.76511e+06	6.43247e+06	7.30623e+06	1.30518e+06	4.19153e+06	1.10495e+07	3.72135e+06	9.53936e+06	8.74556e+06	3.26234e+06	1.03931e+07	1.65771e+07	5.46134e+06	0	0	2.34808e+06	7.02106e+06	5.52631e+06	1.20048e+07	1.71249e+07	1.63599e+07	1.9056e+06	7.62952e+06	0	4.89966e+06
Q64632	0	5.05053e+06	2.40295e+07	1.00623e+07	1.89883e+07	1.4797e+07	5.12641e+06	3.06433e+06	7.14677e+06	1.1045e+07	3.25124e+07	1.68625e+07	5.66255e+07	8.41143e+06	3.73836e+07	4.31805e+07	3.74492e+07	8.12681e+06	1.19954e+06	1.55331e+07	2.92771e+07	4.13123e+07	8.92749e+07	1.05669e+06	2.94927e+07	2.77004e+07	836301
Q5EAJ6	1.68924e+07	1.08236e+07	1.21547e+07	9.54037e+06	1.03246e+07	1.11573e+07	9.03196e+06	1.00052e+07	2.50974e+06	1.0724e+07	1.02157e+07	1.0307e+07	1.11436e+07	9.35569e+06	8.25262e+06	1.20785e+07	8.16475e+06	9.37205e+06	1.42956e+07	1.61483e+07	9.66094e+06	1.20084e+07	2.44429e+06	9.693e+06	1.06161e+07	9.13295e+06	1.03597e+07
Q5XIT6	1.08776e+07	6.50782e+06	1.03611e+07	1.05521e+07	3.26168e+06	1.42301e+07	9.98135e+06	8.23096e+06	8.70519e+06	5.79309e+06	9.21772e+06	8.05386e+06	6.25731e+06	7.81051e+06	1.39616e+07	3.30243e+06	1.12227e+07	6.63666e+06	4.08535e+06	1.64482e+07	6.32637e+06	1.51437e+07	1.2961e+07	1.66815e+07	8.16622e+06	7.83829e+06	1.47963e+07
Q6IG04	1.46901e+07	624612	748253	2.46453e+06	1.69388e+07	2.11127e+08	1.34709e+08	5.98346e+06	1.03488e+07	2.49869e+07	1.03004e+07	2.92918e+07	1.32724e+07	1.09851e+07	2.33423e+06	1.57856e+07	1.13478e+07	1.06371e+07	6.4157e+07	2.38077e+06	1.02016e+07	2.59757e+07	8.08176e+06	2.65536e+07	1.28444e+07	0	5.1734e+07
Q6IFU7	0	0	0	0	2.18557e+06	8.8198e+06	0	0	0	2.81614e+07	0	0	0	2.87748e+07	0	0	0	0	7.10652e+06	2.53116e+07	0	0	0	0	1.54203e+06	2.41973e+06	0
Q4G012	2.03281e+07	11191878	8.48127e+06	9.08046e+06	1.12398e+07	1.96636e+07	5.02059e+06	4.46505e+06	3.12842e+06	1.11706e+07	1.37561e+07	1.30397e+07	1.69831e+07	1.13778e+07	1.35938e+07	1.42048e+07	1.12321e+07	9.01757e+06	1.31615e+07	1.62983e+07	1.54037e+07	1.27265e+07	1.0626e+07	1.28343e+07	1.16393e+07	9.02579e+06	1.57806e+07
P14630	0	1.6331e+06	0	4.06924e+06	0	0	2.66363e+06	0	0	0	3.51406e+06	2.40062e+06	0	0	3.35582e+06	7.74632e+06	7.84111e+06	4.91507e+06	1.99136e+06	2.46723e+06	2.61406e+06	1.77002e+06	3.19101e+06	0	1.62516e+06	2.14173e+06	0
Q5FVG2	3.58742e+06	119015264	0	0	0	2.3932e+06	0	0	4.48539e+06	0	2.06467e+06	7.16917e+06	1.9844e+06	1.49037e+06	1.84981e+06	3.44754e+06	0	0	0	0	795618	1.94084e+06	4.01681e+06	0	1.5658e+06	0	1.2481e+06
Q5U3Y5	6.70814e+06	0	2.96765e+06	5.2259e+06	0	2.64906e+06	0	0	2.46542e+06	3.76252e+06	8.29059e+06	6.91314e+06	5.13118e+06	0	5.38471e+06	7.09508e+06	1.02417e+07	4.07148e+06	4.36336e+06	1.10855e+07	7.58158e+06	7.33341e+06	1.03766e+07	5.98977e+06	5.82151e+06	2.44395e+06	2.71019e+06
Q9QWJ9	0	0	1.08699e+06	3.19504e+06	907020	0	0	0	0	0	0	0	268777	533117	0	0	638218	0	0	0	695195	0	0	0	1.20536e+06	0	0
Q9JIT3	5.03816e+06	0	0	4.10198e+06	4.67001e+06	1.97553e+06	1.22273e+06	2.82927e+06	0	2.22652e+06	0	0	1.63153e+06	0	1.47311e+06	2.38956e+06	3.14049e+06	5.64674e+06	2.51569e+06	3.41034e+06	3.65126e+06	2.66512e+06	1.97667e+06	0	4.0688e+06	0	0
Q63085	0	0	0	0	0	0	0	7.76278e+06	2.15619e+06	0	0	0	3.17589e+06	0	0	0	0	0	0	0	0	0	0	0	0	0	0
Q6IV57	1.32549e+07	1.40849e+06	2.76939e+06	3.94388e+06	1.55281e+07	0	1.59984e+07	4.3719e+06	3.99151e+06	2.14304e+06	0	3.91685e+06	1.17915e+06	2.95906e+07	9.77808e+06	8.47706e+06	9.27421e+06	3.38858e+06	5.61617e+06	0	6.04061e+06	1.59698e+06	6.50726e+06	0	2.82588e+06	2.46153e+06	1.55179e+06
Q62915	664006	4.10137e+06	406741	0	0	1.74574e+06	4.96385e+06	799576	1.77721e+06	0	6.47535e+06	0	1.1636e+06	801227	4.04295e+06	1.04265e+06	0	1.00713e+06	889020	0	1.22033e+06	1.55295e+06	0	1.42116e+06	0	5.39058e+06	0
Q6AXN6	4.2026e+08	5.02769e+08	3.5984e+08	4.92099e+08	6.17394e+08	4.12596e+08	3.60401e+08	2.0112e+08	3.3172e+08	1.79676e+08	1.35138e+08	3.07511e+07	2.97373e+08	5.07069e+08	4.40479e+08	4.93603e+08	4.46054e+08	3.10657e+08	3.29774e+08	1.62591e+08	3.75884e+08	3.94133e+08	4.34714e+07	4.89963e+08	4.7662e+08	4.1114e+08	3.19055e+08
P36373	1.76238e+07	82633250	2.47429e+06	6.53713e+07	5.95862e+07	7.14031e+07	3.46648e+06	6.09909e+07	5.75414e+06	4.06689e+07	4.28314e+07	1.57982e+08	3.28864e+07	4.69684e+06	5.40685e+07	8.4283e+06	6.39948e+07	5.27866e+07	2.8274e+06	5.44999e+06	2.90458e+07	4.43581e+07	4.74409e+07	4.67214e+06	5.41177e+07	6.19576e+07	2.09947e+06
Q62625	1.02509e+08	3.52239e+07	2.73744e+07	1.38472e+07	2.22092e+07	3.23705e+07	2.93117e+07	2.51227e+07	4.48502e+07	2.07339e+07	4.90424e+07	5.08766e+07	1.86696e+07	1.85949e+07	2.303e+07	4.15004e+07	2.15141e+07	1.17706e+07	2.99812e+07	4.02539e+07	1.81052e+07	3.65702e+07	6.33929e+07	2.45104e+07	8.62122e+06	1.93318e+07	6.71053e+07
P16257	2.69116e+07	21710680	3.30804e+07	2.36617e+07	1.39896e+07	7.21057e+07	4.35385e+07	6.30975e+07	3.56085e+06	4.3393e+07	0	0	8.69198e+06	1.36872e+07	2.36737e+06	6.30999e+06	4.1735e+06	1.9279e+06	5.14587e+06	2.20749e+07	1.49652e+07	1.25009e+07	2.91043e+06	1.63861e+07	3.06082e+07	1.30068e+07	3.81103e+07
P37805	4.26618e+07	4.85695e+07	5.17573e+07	4.06391e+07	4.10732e+07	4.20669e+07	4.86208e+07	6.1103e+07	4.63549e+07	5.11051e+07	4.89591e+07	5.01826e+07	4.21755e+07	5.43779e+07	4.27504e+07	6.10684e+07	5.21428e+07	5.60356e+07	7.1682e+07	7.30067e+07	5.13303e+07	4.94172e+07	6.23524e+07	7.00678e+07	4.3286e+07	6.53809e+07	5.17884e+07
Q920G2	1.09964e+07	18752701	3.45444e+06	0	0	0	3.5018e+06	0	0	4.99466e+06	2.33231e+07	9.00413e+06	9.83831e+06	1.76e+07	0	5.3121e+06	3.1373e+06	2.83843e+06	4.18005e+06	2.34283e+06	1.62206e+06	4.64845e+06	4.51818e+06	3.40131e+06	0	4.03503e+06	3.62227e+06
B0K025	4.67254e+07	120375464	6.96725e+07	5.58934e+07	7.81375e+07	7.88311e+07	2.13019e+08	1.85306e+08	2.53532e+08	9.17467e+07	4.72096e+06	1.02001e+08	6.56672e+07	1.38716e+08	7.94493e+07	1.16266e+08	6.72952e+07	4.58114e+07	8.13454e+07	7.273e+07	9.08211e+07	9.44177e+07	9.04442e+07	1.00502e+08	3.64174e+07	6.00575e+07	1.49034e+08
Q6PDU4	1.9438e+08	3.46789e+07	2.36981e+08	2.18228e+08	2.74051e+08	8.2305e+07	3.0583e+08	1.34517e+07	1.7189e+08	1.61576e+08	3.01567e+08	1.2029e+07	1.71058e+08	2.74635e+07	2.34368e+08	4.36256e+07	1.88204e+08	1.96692e+08	6.87729e+07	7.34586e+06	2.01974e+08	1.77358e+08	1.30419e+07	2.8765e+07	2.52708e+08	2.68705e+08	2.50292e+08
Q9R050	6.2634e+06	6.4264e+06	1.50422e+06	4.27511e+06	5.86153e+06	1.14347e+06	3.7458e+06	0	4.68862e+06	1.83192e+06	0	0	0	0	0	1.41316e+07	2.47965e+06	8.48656e+06	2.41684e+06	4.02898e+06	0	0	0	7.50489e+06	5.19257e+06	4.21729e+06	2.20841e+06
Q63789	1.94796e+08	3.84341e+07	1.52216e+08	1.29052e+08	1.63398e+08	1.78281e+08	1.36102e+08	1.65684e+08	1.13721e+08	1.71414e+08	1.19295e+08	2.22087e+08	1.45168e+08	2.01564e+08	9.87348e+07	1.86642e+08	9.61102e+07	1.69593e+08	2.35539e+08	1.79882e+08	1.5385e+08	1.65114e+08	2.02833e+08	1.77106e+08	1.20711e+08	1.19203e+08	1.40278e+08
D3ZUE1	4.92264e+07	4.234e+07	5.33909e+07	2.43367e+07	4.73844e+07	5.11878e+07	3.98361e+07	5.45915e+07	4.87865e+07	5.6e+07	5.88298e+06	4.56948e+07	5.00887e+07	4.35452e+07	5.05597e+07	6.20923e+07	3.7342e+07	4.84429e+07	7.05827e+07	5.34389e+07	5.72861e+07	4.36005e+07	5.3132e+07	5.20502e+07	4.43829e+07	3.85578e+07	6.4302e+07
Q64550	1.17499e+06	0	0	1.37563e+06	0	1.83272e+07	4.47681e+06	0	1.1833e+06	0	1.06854e+06	4.30087e+07	0	0	0	1.32092e+06	0	0	0	1.40065e+06	0	2.2291e+06	0	0	0	677328	1.09092e+06
Q62722	5.40694e+06	1.89308e+06	8.60445e+06	1.23827e+07	1.23883e+07	0	3.78318e+06	0	1.70282e+06	0	6.47857e+06	4.5424e+06	3.24988e+06	6.47138e+06	0	5.61435e+06	4.27294e+06	0	1.36752e+07	2.00706e+07	0	0	5.6067e+06	1.86436e+06	2.59657e+06	1.98114e+06	9.83233e+06
Q5PPJ2	0	0	0	0	0	0	0	0	0	0	0	0	0	0	0	0	0	1.40717e+06	0	1.02832e+07	0	0	0	0	0	0	0
Q5U206	1.08637e+07	1.06613e+07	1.72634e+07	1.97421e+07	2.06843e+07	4.07142e+07	1.17247e+07	9.49547e+06	3.16013e+07	8.99564e+06	2.25625e+06	0	3.67274e+07	2.1051e+07	4.11498e+07	8.96127e+06	1.23711e+07	1.12728e+07	3.14716e+07	1.17895e+07	2.91614e+07	6.17247e+06	1.02621e+07	2.24793e+07	4.02615e+07	2.52063e+07	2.93303e+07
D4A4K3	0	0	0	0	0	1.46657e+06	1.79364e+06	0	0	1.46381e+06	0	0	0	0	1.68559e+06	5.45596e+06	0	0	0	0	1.66285e+06	0	2.50938e+06	0	0	0	0
P07808	3.84894e+08	4.41675e+08	3.78581e+08	5.90614e+08	3.50612e+08	5.13894e+08	5.01541e+08	4.34058e+08	6.45839e+08	7.39406e+08	6.18407e+08	9.7999e+08	6.38244e+08	3.48947e+08	3.58057e+08	4.04034e+08	3.19526e+08	3.97823e+08	3.36994e+08	5.88133e+08	3.24612e+08	4.35953e+08	7.89641e+08	2.44622e+08	2.4278e+08	2.99308e+08	3.34962e+08
Q63210	0	0	1.67671e+06	4.58324e+06	0	0	0	0	2.31175e+06	0	0	0	3.84524e+06	0	0	0	1.66432e+06	0	0	3.98157e+06	0	0	3.30157e+06	0	0	0	0
P61959	1.97656e+07	7.48872e+07	2.08059e+08	2.41097e+08	3.22931e+08	3.67736e+08	2.55073e+08	1.93814e+07	1.50535e+08	1.8378e+08	1.4426e+08	2.88146e+07	2.08866e+08	1.53089e+07	2.00446e+08	2.26418e+08	2.06581e+08	3.06268e+08	1.66953e+07	1.36565e+07	2.04782e+08	2.44494e+08	2.25881e+07	9.51488e+06	2.95461e+08	2.16829e+08	1.37313e+07
P18437	0	0	1.11347e+07	1.89924e+07	1.76076e+07	2.72306e+06	1.22529e+07	1.69015e+06	4.42657e+06	0	1.35072e+07	0	1.05902e+07	3.66503e+06	0	4.25723e+07	2.23974e+07	0	3.31495e+06	6.48863e+06	2.17505e+07	0	1.61477e+06	0	1.27699e+07	0	0
Q5QE78	1.78019e+07	1.45946e+07	3.02943e+07	4.15498e+07	2.92375e+07	2.50335e+07	2.67199e+07	1.91234e+07	2.50378e+07	3.89179e+07	4.08248e+07	0	3.63372e+07	2.67726e+07	2.16472e+07	1.72331e+07	4.26598e+07	6.23158e+07	3.0093e+07	2.91479e+07	3.40266e+07	5.69289e+07	1.74769e+07	4.28719e+07	4.77894e+07	4.14947e+07	3.87474e+07
Q5M820	0	0	0	0	0	0	0	0	0	0	0	0	1.46753e+06	0	0	0	0	0	0	0	1.61852e+06	2.51654e+06	0	0	0	0	0
Q6AY05	0	1.83162e+06	0	0	0	0	3.3483e+06	0	0	0	0	0	0	0	0	0	0	0	0	0	0	0	0	0	5.50707e+06	0	0
P05506	4.42075e+07	36085460	4.0784e+07	2.83563e+07	4.28097e+07	3.81207e+07	2.6243e+07	3.81061e+07	2.48664e+07	3.48754e+07	0	4.2155e+07	2.4271e+07	3.84405e+07	3.94867e+07	3.8347e+07	3.78444e+07	4.22201e+07	3.76648e+07	3.26368e+07	5.71037e+07	5.52571e+07	3.67801e+07	3.51162e+07	5.28198e+07	3.71414e+07	4.32498e+07
Q6IG05	0	0	0	4.66836e+06	2.1768e+06	7.51199e+06	0	0	0	0	0	0	1.34734e+06	0	0	0	0	0	1.70678e+06	0	0	0	0	1.75938e+06	1.36037e+06	0	0
Q9WVM4	1.86614e+06	0	1.43319e+06	761548	732505	0	2.24931e+06	2.22107e+06	810935	2.06278e+06	5.0555e+06	2.69374e+06	3.71925e+06	1.2332e+06	3.20624e+06	1.17974e+06	3.67295e+06	2.43901e+06	2.19791e+06	2.22071e+06	2.44247e+06	0	0	1.71985e+06	1.18123e+06	1.91642e+06	2.07541e+06
Q64536	3.82618e+06	2.56481e+06	4.9847e+06	3.41145e+06	5.05851e+06	0	1.25399e+07	1.19431e+07	0	1.38687e+07	1.20355e+06	6.83819e+06	1.07123e+07	1.57201e+07	9.69096e+06	3.19346e+06	3.64761e+06	2.86941e+06	2.03723e+06	1.86938e+06	1.51061e+07	1.07418e+07	1.32295e+07	1.65005e+06	5.17075e+06	0	966665
P34980	2.74624e+06	0	1.90176e+07	2.09327e+07	7.21148e+07	0	4.34192e+07	3.18118e+06	0	0	4.36387e+07	0	2.94139e+07	0	3.5526e+07	0	3.00185e+07	387342	1.27737e+07	0	2.68375e+07	2.00611e+06	3.28154e+07	0	2.83489e+07	1.53161e+07	1.04896e+06
D3ZG83	0	9.93816e+06	7.84767e+06	1.2791e+07	2.76124e+06	1.7786e+06	1.33354e+07	1.05275e+07	2.67009e+07	1.03405e+07	2.65551e+06	0	2.60868e+07	1.09071e+07	2.47524e+06	1.69528e+07	6.9308e+06	8.97267e+06	1.61847e+07	2.78983e+07	1.70936e+07	9.91007e+06	2.62491e+07	1.64552e+07	1.08535e+07	1.44699e+07	7.03606e+06
Q6AYK4	0	844328	1.95843e+06	0	1.90539e+06	2.24326e+06	0	0	0	0	1.94668e+06	1.61448e+06	946981	0	1.39103e+07	0	833923	2.21058e+06	3.43531e+06	0	1.78508e+07	0	2.30256e+06	0	3.09171e+06	3.81074e+06	2.2208e+06
Q53AQ4	9.8355e+06	6.81093e+07	4.46783e+06	7.83789e+06	8.56768e+06	2.90012e+06	707374	4.0685e+06	9.56866e+06	2.17344e+06	7.25952e+06	2.18629e+06	6.6207e+06	2.99938e+06	2.38947e+06	5.41022e+06	1.32427e+07	0	1.07149e+07	1.72085e+06	2.27667e+06	4.18672e+06	0	2.59865e+06	5.21151e+06	7.05675e+06	6.60986e+06
B2RZC9	8.006e+07	8.46514e+07	8.08455e+07	6.04316e+07	8.70729e+07	9.12763e+07	5.82605e+07	6.66233e+07	6.39345e+07	5.99608e+07	8.99138e+06	8.67908e+07	7.51329e+07	6.53183e+07	7.16264e+07	8.09853e+07	6.72946e+07	7.4175e+07	6.23756e+07	8.23427e+07	7.52403e+07	7.92401e+07	7.25656e+07	9.09807e+07	8.04975e+07	8.82229e+07	8.53223e+07
Q9Z214	2.92099e+06	0	1.14772e+06	1.11916e+06	1.32907e+06	2.7191e+06	1.10639e+06	2.22775e+06	436131	1.96137e+06	0	2.35069e+06	1.91053e+06	1.47973e+06	2.77246e+06	2.56428e+06	2.11317e+06	3.29206e+06	1.85545e+06	0	2.06994e+06	2.6166e+06	1.50911e+06	2.91211e+06	2.30192e+06	2.3837e+06	0
P62275	3.22508e+07	9.77091e+07	1.18761e+08	7.84374e+07	8.29443e+06	1.17821e+08	5.32532e+07	2.61054e+07	6.38477e+07	1.58806e+07	749310	5.27385e+06	2.45351e+07	1.59626e+06	1.82197e+07	1.96893e+06	1.06346e+08	1.42583e+07	2.69503e+06	1.92996e+06	1.2449e+08	2.61544e+07	3.43296e+07	2.87095e+06	1.1229e+07	5.55208e+07	9.28665e+07
Q10758	0	1386533	1.62586e+06	2.67678e+06	4.08326e+06	0	0	1.9854e+06	3.11844e+06	0	0	0	0	5.72227e+06	2.63506e+06	4.23086e+06	0	4.7332e+06	0	0	0	0	0	0	0	0	3.58235e+06
Q4KM86	0	0	2.9461e+06	0	1.83784e+06	831917	0	1.28486e+06	0	1.58573e+06	917916	764815	368885	2.36076e+06	760071	922809	0	0	0	1.06139e+06	0	1.24912e+06	991067	4.61349e+06	1.13945e+06	1.39731e+06	3.77286e+06
Q4QQV1	1.81721e+07	7983760	1.22268e+07	4.28136e+07	1.54008e+07	1.38827e+07	1.69378e+07	7.13087e+06	1.25323e+07	1.01104e+07	1.0019e+07	1.79456e+07	1.05918e+07	1.63491e+07	1.36349e+07	6.40273e+07	6.19616e+07	5.35747e+07	4.47697e+07	1.91561e+07	1.37262e+07	1.69466e+07	1.76797e+07	3.70906e+07	3.00855e+07	3.29475e+07	1.80289e+07
Q64548	1.65521e+08	2.03783e+07	3.83813e+08	1.8058e+09	8.43625e+08	1.76699e+08	3.29484e+08	8.3668e+07	1.48644e+09	2.82084e+07	1.97002e+09	1.54542e+07	5.19152e+08	5.1939e+07	2.56513e+08	1.06139e+08	1.37304e+09	1.15392e+08	2.03914e+08	8.85057e+07	1.26823e+09	7.80395e+07	1.11666e+08	2.72702e+08	1.77879e+09	1.56111e+08	5.00771e+07
Q08013	1.9725e+08	98324309	1.13411e+08	9.40034e+07	7.37714e+06	1.20415e+07	1.79688e+08	2.07971e+08	2.37502e+08	2.12933e+08	5.32319e+06	1.66954e+07	2.21738e+08	2.31055e+08	2.39311e+08	1.33005e+07	1.96591e+08	2.62958e+08	3.42457e+07	1.90737e+08	1.62186e+08	2.95436e+08	1.34698e+08	2.05811e+07	1.46158e+07	1.18445e+08	1.34151e+08
Q63199	1.56296e+06	0	0	0	1.83154e+06	605944	0	0	0	0	0	0	0	0	0	0	0	0	0	0	0	0	0	6.71254e+06	0	0	0
Q78P75	9.6063e+06	13474259	1.25272e+07	9.04983e+06	5.10595e+06	3.45199e+06	2.02817e+07	3.61984e+06	1.58177e+07	1.24321e+07	7.22954e+06	0	8.65518e+06	1.13994e+07	1.41166e+07	7.81387e+06	7.90523e+06	1.54599e+07	1.85454e+06	2.27869e+06	7.41308e+06	1.35732e+07	0	2.25497e+07	1.52211e+07	1.46792e+07	1.92348e+07
P56932	1.65651e+06	2.88043e+07	1.64474e+07	2.0339e+07	1.5832e+07	1.44279e+07	3.50563e+07	3.48031e+06	1.2018e+07	1.6673e+07	1.20769e+07	0	2.10512e+07	0	1.29257e+07	9.01654e+06	1.51171e+07	1.85249e+07	1.96586e+07	1.16352e+07	2.09441e+07	1.84386e+07	6.76447e+06	1.62764e+07	1.43596e+07	1.34131e+07	2.21038e+07
Q9JJS8	2.99904e+06	2.31366e+06	2.79774e+06	2.01473e+06	0	6.87405e+06	3.39917e+06	6.56483e+06	2.57411e+06	2.13937e+06	2.80579e+06	2.71153e+06	1.29676e+06	8.65398e+06	2.86144e+06	3.07816e+06	4.46386e+06	2.0264e+06	1.60028e+06	1.64751e+06	3.82026e+06	2.3661e+06	0	1.58422e+06	1.60575e+06	1.13582e+06	3.11564e+06
Q58FK9	1.33598e+06	5.56971e+06	734099	1.71057e+06	0	1.79813e+06	910623	1.16746e+06	0	756120	661778	0	883092	1.45554e+06	970119	1.97828e+06	0	1.49538e+06	1.6789e+06	1.1139e+06	1.0085e+06	0	1.09561e+07	0	3.77851e+06	768868	0
P70496	1.07281e+06	1.14354e+07	7.24784e+06	2.22441e+06	2.6834e+06	4.64658e+06	5.96506e+06	2.15786e+06	653423	2.39595e+06	0	0	0	0	0	0	0	0	0	1.06724e+07	1.53753e+06	1.89998e+06	3.11141e+06	4.00405e+06	1.15767e+06	1.80503e+06	0
P0C089	1.74875e+06	0	0	0	0	1.78795e+06	5.59328e+06	1.83966e+06	0	1.44948e+06	0	0	0	2.35316e+06	0	1.91948e+06	0	0	0	0	0	0	0	0	0	0	0
Q6AYQ3	1.03916e+07	1.56851e+07	2.22809e+06	1.34371e+07	1.5651e+07	548220	0	5.11223e+06	1.00393e+07	8.23598e+06	671630	917931	0	1.0749e+06	4.1804e+06	2.03743e+06	1.69118e+07	0	0	1.24647e+07	1.23109e+07	6.22241e+06	853713	0	1.3625e+07	1.38413e+07	0
Q4V8F4	853146	941855	0	668168	0	0	0	1.42715e+06	1.77085e+06	2.12038e+06	0	1.90809e+06	1.82705e+06	1.01424e+06	945202	2.34412e+06	953440	1.29626e+06	1.00249e+06	2.09446e+06	1.13335e+06	1.06664e+06	3.69518e+06	1.14292e+06	947590	1.3077e+06	0
P51870	0	0	0	1.90871e+06	3.72904e+06	0	0	0	0	0	0	0	0	0	0	0	3.93525e+06	0	0	0	0	0	0	1.77208e+06	4.12693e+06	0	3.09705e+06
Q63788	3.09766e+06	1.23732e+06	1.80427e+06	0	0	0	0	0	0	0	0	0	1.2005e+07	0	0	2.51055e+07	0	0	2.01311e+06	2.26332e+06	1.37499e+07	1.42288e+06	0	0	0	0	0
Q5PQP1	2.411e+06	0	1.20199e+06	2.30614e+06	2.11532e+06	2.7148e+06	3.0611e+06	1.88533e+06	1.84814e+06	4.16071e+06	1.70424e+06	0	4.39564e+06	5.36144e+06	1.32939e+06	0	1.21675e+06	2.8647e+06	0	2.92847e+06	2.20086e+06	5.33508e+06	3.1002e+06	0	2.43621e+06	0	0
Q1LZ53	3.54364e+06	0	0	0	0	0	4.44131e+06	1.20852e+06	0	0	0	0	2.90738e+06	0	2.60762e+06	1.08568e+06	0	2.53268e+06	1.96059e+06	1.57995e+06	0	2.10794e+06	0	0	0	3.35006e+06	0
Q5FVH4	0	0	0	0	0	0	6.51799e+06	4.62411e+06	0	0	0	0	0	4.68746e+06	1.28146e+06	0	0	0	0	0	2.2286e+06	2.45233e+06	0	0	0	0	0
Q641Z7	0	0	735916	1.00763e+06	2.95286e+06	0	0	1.02913e+06	0	0	0	0	0	0	1.15684e+06	0	694609	1.41975e+06	799223	0	0	1.00807e+06	0	0	0	0	0
Q63089	2.88295e+07	0	726053	5.15856e+06	2.7211e+07	7.21712e+06	6.16061e+07	1.37277e+07	1.71084e+07	1.1881e+07	3.41536e+06	7.20916e+06	7.14697e+06	6.70167e+07	6.29663e+07	2.76361e+07	5.4339e+07	3.49648e+07	2.05089e+07	1.91255e+07	4.70023e+06	2.16446e+07	3.06666e+06	7.40791e+06	2.53282e+07	2.50184e+07	1.50694e+07
P70623	0	2.17403e+06	2.62893e+06	2.23072e+06	0	0	0	1.50162e+06	1.41595e+06	3.64318e+06	0	0	0	0	684598	4.16527e+06	2.72083e+06	3.06707e+06	7.5201e+06	3.05308e+06	1.25055e+06	3.21667e+06	1.9167e+06	5.1894e+06	1.59879e+06	2.3439e+06	0
Q66HE2	0	3.34391e+06	2.63202e+06	2.98243e+06	0	2.06041e+06	2.49173e+06	4.09876e+06	4.16367e+06	2.08538e+06	0	2.78692e+06	0	2.59267e+06	2.82652e+06	2.82152e+06	2.11545e+06	2.58992e+06	0	1.87338e+06	1.95181e+06	2.35315e+06	3.07526e+06	3.85382e+06	0	0	0
O70277	7.58398e+06	24783793	2.87222e+07	2.52683e+07	2.507e+07	2.13364e+07	0	1.93239e+07	4.88243e+06	2.3494e+07	1.58816e+07	2.77739e+07	2.06562e+07	1.36886e+07	1.27301e+07	1.98048e+07	1.94867e+07	3.16304e+07	1.00778e+07	1.10976e+07	4.91491e+06	1.97419e+07	2.44731e+07	1.52886e+07	3.12292e+07	2.47206e+07	7.8888e+06
Q5FVJ6	0	5252404	6.22618e+06	4.25213e+06	3.47357e+06	0	3.74897e+06	0	1.69074e+06	2.78189e+06	0	0	0	0	1.86399e+06	0	0	1.16543e+06	0	0	0	1.73572e+06	0	0	4.10452e+06	4.48337e+06	6.10831e+06
P60517	1.69372e+07	1.22109e+07	1.92311e+07	1.49787e+07	1.45974e+07	0	437535	1.3853e+07	3.27872e+07	1.35862e+07	2.40255e+07	1.74372e+07	1.6815e+07	3.04563e+07	9.25006e+06	5.64635e+06	2.41199e+07	1.52164e+07	2.0428e+07	5.90907e+06	2.06891e+07	1.52071e+07	1.54821e+07	2.89726e+06	1.78681e+07	1.3751e+07	2.46738e+06
Q8K3P4	2.08673e+06	13782183	1.59834e+07	1.53458e+07	1.62134e+07	1.77145e+07	1.45515e+07	1.65329e+07	3.3532e+06	4.48716e+07	1.70565e+07	5.84043e+07	1.10827e+07	1.4787e+07	1.12346e+07	1.81364e+06	1.86546e+07	1.71835e+07	7.31769e+06	4.39791e+06	9.41845e+06	3.2669e+07	1.22593e+07	9.56246e+06	1.88167e+07	1.89746e+07	2.07216e+06
Q68FV6	1.67219e+07	7607484	1.63679e+07	1.12466e+07	1.33253e+07	1.39106e+07	1.06955e+07	1.36811e+07	1.23031e+07	1.5378e+07	1.64837e+07	2.60359e+07	1.28766e+07	1.69043e+07	1.03678e+07	1.08875e+07	1.23756e+07	1.4408e+07	1.68947e+07	1.98586e+07	1.18282e+07	1.89818e+07	1.5413e+07	1.68184e+07	1.49419e+07	1.18201e+07	1.91322e+07
Q4KM92	1.14709e+06	8.76347e+06	6.74439e+06	8.19869e+06	5.43677e+06	1.44882e+07	2.16764e+07	1.39195e+07	4.45007e+06	5.09949e+06	5.18549e+06	2.99406e+06	3.49057e+06	4.11485e+06	5.61843e+06	6.31901e+06	4.41508e+06	7.18125e+06	1.7892e+06	6.20352e+06	6.34839e+06	6.19972e+06	3.23191e+06	6.46387e+06	8.85288e+06	7.25561e+06	1.43837e+06
P09812	5.03433e+06	0	2.30527e+06	1.25453e+06	2.66794e+06	0	0	2.09504e+06	0	0	7.91395e+06	0	0	0	0	7.03329e+06	2.71969e+06	0	3.71685e+06	0	0	0	1.69763e+06	2.98696e+06	3.73043e+06	0	9.16833e+06
Q6MG58	3.74117e+06	0	1.7766e+07	5.85398e+07	0	1.58014e+07	1.05712e+07	0	0	0	0	0	0	1.21207e+06	6.25413e+07	0	0	0	0	0	0	0	867554	9.47178e+06	0	0	0
P16409	0	0	0	1.12341e+06	1.55193e+06	0	0	0	0	0	0	0	0	0	0	0	0	0	0	0	4.11436e+06	0	0	0	1.29936e+06	0	0
Q6MGD0	3.20778e+06	3.38816e+06	1.17611e+07	1.27519e+07	1.34691e+07	1.64815e+07	1.2449e+07	5.95261e+06	6.39624e+06	2.46333e+06	2.30256e+07	0	2.41928e+07	4.56397e+06	3.5538e+06	1.70254e+07	2.18909e+07	0	2.50875e+07	4.91852e+07	3.63838e+06	3.02066e+06	0	0	1.67513e+07	2.84403e+07	1.09753e+07
Q1M168	5.14822e+06	7.45547e+06	4.42853e+06	7.39869e+06	3.86138e+06	1.08331e+07	9.24088e+06	5.11149e+06	0	2.00216e+06	0	0	0	0	0	714793	988419	0	0	6.88523e+06	0	1.98206e+06	0	2.17503e+06	3.30985e+06	712428	3.39979e+07
O19477	3.1817e+06	0	9.89221e+06	0	2.90723e+06	0	0	0	0	2.24178e+06	0	0	0	2.83804e+06	2.88341e+06	0	0	1.5049e+07	0	0	0	4.83372e+06	3.38818e+06	0	1.1596e+07	0	0
P15083	0	3.33693e+06	0	0	0	0	0	0	0	0	0	0	0	0	0	0	0	0	0	0	0	0	0	0	0	0	0
Q2A121	0	0	0	578324	1.22911e+06	2.09443e+06	0	1.5348e+06	0	0	0	0	0	0	932154	0	1.18582e+06	0	0	0	0	1.96578e+06	0	0	0	0	0
O88823	1.95993e+06	15791997	2.19883e+07	0	1.2179e+07	0	2.48962e+07	7.64067e+06	1.03196e+07	2.50224e+07	2.68093e+07	0	1.85324e+07	0	2.18288e+07	982977	1.52099e+07	4.6772e+06	731636	0	1.45129e+07	2.16105e+07	4.385e+06	1.2195e+06	1.48176e+07	3.83655e+07	4.68445e+06
O54902	100598	1.96172e+07	5.94628e+06	2.18421e+07	1.51353e+07	9.50767e+06	6.38685e+06	1.21099e+06	1.2155e+07	8.16894e+06	2.41103e+07	0	1.13231e+07	99500.5	1.01857e+07	1.11996e+06	7.58507e+06	6.2873e+06	1.38248e+06	6.29665e+06	3.36375e+06	5.1359e+06	2.1307e+06	0	2.67279e+07	3.85498e+06	3.71019e+06
Q9QY16	1.23668e+08	2.5387e+06	2.09773e+07	9.47606e+06	3.10981e+07	2.19243e+07	6.45973e+07	1.76997e+07	1.75068e+07	1.66554e+07	2.33458e+07	2.11359e+07	2.27807e+07	6.43574e+07	7.43138e+07	3.99067e+07	1.75808e+07	2.61268e+07	5.04088e+07	3.09363e+07	1.90627e+07	1.9305e+07	4.86568e+07	4.77134e+07	3.60131e+07	3.23586e+07	2.09766e+07
Q6XVN8	3.71297e+07	1.4407e+06	9.8771e+06	3.46399e+07	2.38262e+07	4.59819e+07	7.32113e+06	4.28876e+07	2.57401e+07	5.70615e+06	3.50835e+07	2.6019e+07	2.76479e+07	1.94704e+07	2.24284e+07	2.462e+07	1.79831e+07	2.31426e+07	1.62112e+07	4.21344e+07	2.48069e+07	1.26968e+07	3.85279e+07	2.18619e+07	1.60232e+07	1.56228e+07	3.57277e+07
Q9ET20	3.17651e+06	0	1.00516e+07	8.11123e+06	1.04246e+07	7.1974e+06	5.28284e+06	6.40125e+06	0	9.49961e+06	1.00206e+07	1.54395e+07	1.26537e+07	8.77975e+06	8.91233e+06	1.843e+07	6.36513e+06	1.69195e+07	3.49311e+07	2.21191e+07	1.1921e+07	1.31781e+07	3.37075e+06	6.45857e+06	5.9874e+06	1.18869e+06	9.0029e+06
Q561Q8	0	0	0	0	2.16215e+06	0	0	0	0	0	0	0	1.20222e+06	0	0	0	1.27826e+06	0	0	0	2.31089e+06	0	0	0	2.08518e+06	0	0
P19836	1.95894e+06	0	0	0	0	0	820864	0	685132	1.25526e+06	0	1.74499e+06	1.06459e+06	1.82738e+06	0	0	3.22681e+06	0	0	3.27496e+06	0	1.89422e+06	0	0	0	0	0
A1EC95	1.34262e+06	2.12073e+06	1.11885e+06	2.19707e+06	0	1.23875e+06	1.34871e+06	0	440299	1.22742e+06	1.18791e+06	0	0	1.40207e+06	1.1075e+06	0	0	0	2.77468e+06	961291	2.4951e+06	806158	846066	3.89085e+06	1.99983e+06	1.31133e+06	3.47545e+06
P51156	1.32949e+07	1.07111e+08	5.7904e+06	7.11592e+07	6.46326e+07	1.13388e+08	3.84745e+06	4.63347e+07	9.68162e+07	1.54282e+07	9.88691e+07	1.48972e+08	1.71869e+07	4.4316e+07	1.00017e+08	265881	7.80313e+07	8.86336e+07	1.59322e+07	8.68606e+06	3.29363e+07	2.2486e+07	2.5985e+06	2.2398e+06	9.13649e+07	6.47264e+07	3.67395e+06
Q6AYK1	3.53881e+06	0	1.26378e+06	1.43158e+06	4.39003e+06	5.40739e+06	1.50433e+06	2.39978e+06	0	4.42797e+06	661713	0	3.07179e+06	5.75336e+06	1.48361e+06	1.09987e+06	4.2879e+06	6.46462e+06	2.11918e+06	3.42629e+06	2.95683e+06	4.02721e+06	2.04122e+06	1.10829e+06	7.76896e+06	992559	0
O35532	8.59268e+06	1.69284e+07	6.07131e+06	1.55818e+07	1.25678e+07	1.06495e+07	1.2385e+07	1.24818e+07	8.56758e+06	6.7316e+06	6.58866e+06	1.14143e+07	9.54341e+06	1.12607e+07	7.63419e+06	1.3277e+07	1.22202e+07	1.82271e+07	1.01046e+07	9.94484e+06	6.30665e+06	1.14534e+07	1.74855e+07	1.23398e+07	1.46826e+07	9.21776e+06	9.49036e+06
Q5RK03	7.88688e+06	1.62393e+06	0	4.88346e+06	740779	969393	5.37264e+06	1.29162e+07	4.26177e+06	3.23798e+06	4.72859e+06	8.15339e+06	1.0092e+07	9.02337e+06	3.48528e+06	1.09656e+07	7.23722e+06	1.34585e+07	2.02704e+07	6.2406e+06	6.72009e+06	6.41324e+06	9.08262e+06	7.18884e+06	9.913e+06	3.70376e+06	9.58713e+06
P21794	1.83972e+06	0	1.46653e+06	923901	1.04381e+06	1.08083e+06	2.23346e+06	2.0527e+06	0	1.38618e+06	1.47427e+06	0	2.4488e+06	1.66086e+06	1.08181e+06	1.11296e+06	575557	3.01407e+06	532252	2.2655e+06	753992	2.22528e+06	1.28362e+06	2.68676e+06	1.13897e+06	1.98233e+06	1.67244e+06
Q9JKW1	1.15757e+07	5.31242e+06	6.18148e+06	4.86125e+06	6.15099e+06	1.29203e+07	6.92784e+06	8.10838e+06	6.67876e+06	5.793e+06	0	1.05308e+07	6.85041e+06	8.02879e+06	5.61639e+06	9.67597e+06	6.875e+06	1.23305e+07	1.05498e+07	7.6299e+06	6.4509e+06	8.75355e+06	1.07282e+07	8.17551e+06	1.00455e+07	5.6086e+06	6.04744e+06
A0A096MJY4	4.94891e+06	2.59916e+06	0	1.47135e+06	0	4.04307e+06	0	4.41414e+06	4.32326e+06	3.47605e+06	62405.8	0	2.57356e+06	5.58218e+06	0	0	0	2.7421e+06	0	1.80663e+07	6.6502e+06	8.11661e+06	5.25224e+06	3.77224e+06	2.68086e+06	0	0
Q3KRE8	7.28369e+07	5.90628e+07	1.06718e+08	1.23175e+08	1.1565e+08	4.78089e+07	4.95952e+07	5.96025e+07	4.23362e+07	4.7975e+07	3.22551e+07	4.32211e+07	3.90384e+07	3.82189e+07	5.86699e+07	1.23269e+08	1.37937e+08	6.06885e+07	8.87421e+07	1.19153e+08	6.10582e+07	6.14178e+07	4.20558e+07	1.11479e+08	1.00309e+08	1.01639e+08	1.32454e+08
Q5XI53	2.07975e+06	0	3.73176e+06	0	0	2.17152e+06	0	0	0	1.32419e+06	6.1625e+06	2.64971e+06	1.55264e+06	0	1.72624e+06	1.17602e+06	0	0	0	1.30692e+06	0	0	1.86456e+06	0	0	0	0
Q4FZV7	6.19622e+06	6306426	0	3.06492e+06	3.81218e+06	0	6.4557e+06	9.65629e+06	0	8.33472e+06	1.49856e+07	5.3201e+06	1.16045e+07	1.26326e+07	7.77611e+06	0	2.12283e+06	0	0	1.41245e+07	8.01786e+06	3.04915e+06	5.67825e+06	0	1.02554e+06	0	0
Q9EQN5	8.46113e+06	7.07846e+06	4.80188e+06	2.87972e+06	2.46355e+06	2.29295e+06	1.94053e+06	0	1.87155e+06	0	0	3.14497e+06	1.78484e+06	2.55972e+06	2.14484e+06	8.76166e+06	2.52836e+06	3.10748e+06	0	1.4362e+06	3.50505e+06	1.50195e+06	1.24515e+07	0	2.14188e+06	1.49059e+06	0
P18576	1.89576e+06	1.2903e+06	1.7095e+06	0	1.65597e+06	0	0	2.18644e+06	1.73269e+06	4.24762e+06	7.92682e+06	0	5.0902e+06	0	4.00679e+06	0	2.02249e+06	8.19326e+06	6.78605e+06	5.44607e+06	7.34305e+06	0	0	4.72672e+06	8.70307e+06	9.46052e+06	3.87433e+06
P63331	3.17506e+07	29086408	4.37108e+07	3.31623e+07	2.9893e+07	2.57302e+07	4.28122e+07	2.49696e+07	3.32754e+07	3.53138e+07	4.23604e+06	5.15667e+07	1.88582e+07	3.92924e+07	3.66636e+07	3.70783e+07	3.51883e+07	1.6979e+07	4.47893e+07	3.74703e+07	5.89558e+07	2.16185e+07	3.56726e+07	3.88248e+07	1.92334e+07	2.32696e+07	3.75342e+07
Q3KRC6	8.86466e+06	1.16466e+06	0	1.92618e+06	2.64773e+06	0	0	7.96401e+06	0	0	0	9.12563e+06	0	0	0	0	2.69851e+06	0	0	0	0	0	1.02073e+07	0	2.27303e+06	2.46468e+06	2.60393e+06
Q5BJX1	1.76691e+07	1.32798e+07	4.15542e+06	4.21587e+06	3.38946e+06	1.75979e+07	1.86788e+07	2.09549e+07	1.6676e+07	1.69615e+07	1.8256e+07	2.21956e+07	2.03577e+07	2.00365e+07	1.57068e+07	1.86007e+06	1.46385e+06	1.01317e+07	6.02133e+06	2.41653e+07	2.40439e+07	1.50831e+07	1.79888e+07	3.70244e+06	7.48957e+06	5.60483e+06	1.13621e+07
Q5U3Y7	0	0	0	0	1.99759e+06	0	2.05089e+06	1.58586e+06	4.98266e+06	1.4246e+06	1.20247e+06	1.5914e+06	1.68169e+06	1.72258e+06	1.56295e+06	0	1.48761e+06	2.33104e+06	0	0	0	0	0	1.79508e+06	0	0	4.06661e+06
Q62951	0	0	0	0	0	0	0	0	0	0	0	0	0	0	0	0	0	7.813e+06	8.49194e+06	2.20231e+06	0	0	0	0	0	0	4.03373e+06
P01805	0	0	0	0	0	3.11069e+06	3.58003e+06	0	0	0	0	0	0	9.23785e+06	0	0	0	976742	0	3.88101e+06	0	0	1.15865e+06	0	0	740598	0
P62893	2.82481e+07	2.14083e+07	1.47397e+07	1.41191e+07	1.5745e+07	4.47687e+07	2.31074e+07	3.53446e+07	4.11683e+06	5.5244e+07	1.72069e+07	5.16222e+07	2.37274e+07	4.97863e+07	1.53639e+07	1.68026e+07	1.42764e+07	1.74932e+07	2.39208e+07	3.69008e+07	2.1047e+07	2.59769e+07	2.71853e+07	1.6371e+07	1.88191e+07	1.95987e+07	2.9441e+07
Q66HF8	4.89723e+07	6.04308e+07	4.02457e+07	4.90121e+07	3.31972e+07	7.90945e+07	4.31643e+07	9.49234e+07	1.47693e+08	1.48905e+07	6.25507e+07	2.56569e+07	4.34441e+07	2.69541e+07	2.27248e+07	2.68077e+07	4.01914e+07	4.06077e+07	3.13527e+07	8.97644e+06	3.42544e+07	1.92527e+07	2.14689e+07	1.81273e+07	6.07382e+07	6.37371e+07	1.2314e+08
Q920F3	3.78809e+06	4.91983e+06	0	0	0	2.69314e+06	0	6.46387e+06	5.18315e+06	3.55046e+06	1.15912e+07	2.60843e+06	3.87233e+06	3.41578e+06	3.73336e+06	2.17806e+07	1.22656e+07	0	1.25794e+06	1.92752e+07	4.343e+06	0	497805	8.17852e+06	2.63501e+06	2.21288e+06	2.93763e+06
P07825	4.59827e+06	0	1.95421e+06	709731	670008	2.29351e+06	2.79107e+06	2.2976e+06	0	1.83077e+06	1.65468e+06	1.74749e+06	0	2.36923e+06	1.03433e+06	0	1.04749e+06	1.58187e+06	0	0	1.11768e+06	1.46438e+06	1.77783e+06	0	0	0	0
D3ZR35	0	0	8.15465e+06	0	7.74239e+06	0	4.44357e+06	0	4.44845e+06	3.56452e+06	0	0	2.91069e+06	0	4.14382e+06	0	5.57402e+06	3.05304e+06	0	0	0	0	0	0	5.73097e+06	0	0
Q4V8H8	2.26947e+07	5.41344e+07	2.98794e+07	9.35091e+06	1.08422e+07	3.02877e+07	9.65943e+06	1.75609e+07	3.57101e+06	2.75958e+07	2.43172e+07	2.67954e+07	1.31853e+07	2.60393e+07	4.07876e+06	1.33956e+07	7.86166e+06	1.37388e+07	1.70092e+07	1.32907e+07	5.24549e+06	1.95374e+07	1.59134e+07	1.89604e+07	7.47383e+06	2.28758e+07	5.52662e+07
P49803	2.45918e+07	1.71071e+07	1.46825e+07	1.94923e+07	1.88718e+07	1.62973e+07	2.0963e+07	2.96704e+07	2.35014e+07	3.64998e+07	3.025e+07	1.87387e+07	3.33824e+07	3.01222e+07	3.61287e+07	2.27792e+07	2.94763e+07	2.60789e+07	2.14335e+07	3.51404e+07	2.213e+07	3.32145e+07	2.75295e+07	1.91412e+07	1.83848e+07	1.89885e+07	1.60263e+07
Q62661	5.73878e+06	1.23474e+06	0	1.34774e+06	1.22298e+06	0	0	5.00353e+06	4.26188e+06	0	0	1.45798e+06	4.6092e+06	0	5.76676e+06	1.55582e+06	0	2.70847e+06	0	1.4045e+06	0	0	7.76403e+06	0	1.3094e+06	1.66335e+06	2.46078e+06
Q7TQ16	4.47449e+07	25826394	3.70144e+07	2.44702e+07	3.05256e+07	4.19621e+07	2.74927e+07	4.38522e+07	3.39083e+07	4.84319e+07	3.51471e+07	3.8581e+07	3.47261e+07	4.67751e+07	2.28567e+07	2.55283e+07	1.9668e+07	4.94342e+07	2.86137e+07	3.46834e+07	1.86512e+07	4.44584e+07	4.522e+07	2.8094e+07	2.14839e+07	2.11558e+07	4.28884e+07
P24051	5.62306e+06	3.5323e+06	1.39817e+07	9.78786e+06	1.13685e+07	6.47649e+06	1.07642e+07	4.57616e+06	6.9532e+06	7.63401e+06	1.51674e+07	0	6.16728e+06	5.92708e+06	4.07753e+06	2.45072e+06	9.44645e+06	8.20637e+06	3.97451e+06	8.25937e+06	7.00215e+06	8.74402e+06	3.27812e+06	6.10181e+06	1.13382e+07	9.59622e+06	1.37747e+07
Q8VH49	0	1.60312e+06	3.1801e+06	2.02886e+06	0	0	0	2.88519e+06	1.64445e+06	1.51144e+06	375182	0	2.62683e+06	0	0	0	3.432e+06	3.20014e+06	0	2.35869e+06	4.8926e+06	2.43388e+06	1.81659e+06	0	0	2.33495e+06	2.76169e+06
D3ZDK2	1.72054e+08	3.86145e+07	2.54843e+07	3.20433e+07	3.98129e+07	5.95076e+07	1.48171e+07	5.44692e+07	3.66137e+07	4.20071e+07	2.41721e+07	3.98938e+07	3.35846e+07	3.68803e+07	2.88026e+07	2.87296e+07	1.93304e+07	5.84059e+07	2.75514e+07	3.32087e+07	3.84058e+07	2.62866e+07	1.83958e+07	1.9077e+07	3.5594e+07	3.705e+07	4.12263e+07
P63149	4.14611e+06	3.51931e+06	5.37506e+06	1.18501e+06	2.37952e+06	5.73721e+06	0	2.821e+06	2.36942e+06	2.418e+06	2.73474e+06	1.62457e+06	1.43078e+06	3.8391e+06	0	5.24501e+06	960615	1.27773e+06	8.44416e+07	1.35899e+07	0	4.02329e+06	4.62632e+06	5.28217e+06	3.35072e+06	8.51209e+06	7.86375e+06
Q63648	4.24375e+06	8447179	1.01985e+06	1.24512e+06	0	547442	1.96314e+06	9.26668e+06	9.73246e+06	0	765821	0	752914	1.04817e+07	1.01674e+06	0	4.64285e+06	5.46922e+06	5.8968e+06	8.23344e+06	6.82369e+06	1.41629e+06	5.61666e+06	8.64577e+06	7.14273e+06	5.84076e+06	3.16221e+08
Q9EPH2	0	6.40669e+06	1.64932e+06	2.26317e+06	2.10555e+06	0	0	0	4.67464e+06	2.43267e+06	0	0	0	0	0	0	0	2.10454e+06	0	1.01008e+08	0	2.51687e+06	0	0	2.43083e+06	1.90507e+06	3.53054e+06
Q8K5B3	5.64444e+06	7.07601e+06	7.3566e+06	7.36678e+06	9.47486e+06	6.92608e+06	1.1665e+07	6.01818e+06	7.6463e+06	6.95195e+06	8.02617e+06	0	7.62024e+06	6.78136e+06	6.3751e+06	3.55399e+06	6.15045e+06	6.65685e+06	3.5223e+06	5.71173e+06	6.86505e+06	8.76571e+06	4.68017e+06	1.10948e+07	6.16491e+06	9.21743e+06	2.29328e+07
Q642B9	0	0	1.10649e+06	0	0	0	0	0	828545	102658	0	753210	0	0	1.15646e+06	279329	4.35597e+06	0	0	293850	0	0	0	65225.3	3.14817e+06	691015	172376
Q63321	1.61689e+07	7.06412e+06	7.8638e+06	1.01794e+07	7.16905e+06	1.00544e+07	1.31923e+07	1.28979e+07	8.2274e+06	7.45185e+06	1.58341e+07	1.40811e+07	1.0036e+07	1.22274e+07	9.24048e+06	1.77855e+07	9.9368e+06	9.52144e+06	1.48073e+07	1.19341e+07	1.16699e+07	8.32733e+06	1.13415e+07	1.2639e+07	7.21308e+06	7.1208e+06	1.49583e+07
Q4KLG3	1.56627e+06	1892866	1.30813e+06	0	2.95243e+06	2.02014e+06	1.47804e+06	0	0	0	2.01928e+06	1.91191e+06	1.01938e+06	0	1.45994e+06	0	2.48578e+06	0	978167	0	0	1.47465e+06	0	0	3.51409e+06	1.45142e+06	2.5906e+06
Q4FZU2	4.06419e+07	10150270	765060	986328	5.50559e+07	1.55097e+06	2.75592e+06	1.83672e+07	9.64419e+06	3.3288e+06	1.10099e+07	1.44799e+07	6.45469e+06	8.1283e+06	4.80625e+07	9.79215e+07	3.60309e+07	1.31725e+08	1.0839e+08	2.02654e+07	2.76464e+07	2.55642e+07	2.16808e+07	5.49415e+07	6.04977e+07	6.86415e+07	5.13642e+07
Q5RJP0	2.94039e+06	0	0	1.01851e+06	3.40685e+06	0	0	1.86095e+06	0	0	0	0	568689	0	2.04677e+06	0	0	1.98622e+06	0	0	0	1.97597e+06	0	0	6.71169e+06	705304	0
Q6TEK4	2.27081e+07	0	3.91332e+07	3.2524e+07	0	1.84883e+07	0	2.80996e+07	1.6754e+06	1.16095e+07	0	1.32447e+07	1.24754e+07	9.8954e+06	2.26297e+07	1.70448e+07	2.63767e+07	8.59776e+06	1.59554e+07	2.57974e+07	1.15694e+07	1.8576e+07	1.37624e+07	2.83688e+07	3.7428e+07	2.27266e+07	2.96449e+07
Q8VII0	515117	0	902818	743150	0	633321	668708	655745	0	0	0	0	0	0	0	0	0	0	0	0	0	0	0	433437	324449	0	2.1314e+06
P0C8N6	663304	1.75762e+06	1.21833e+06	672896	1.00386e+06	841658	694849	1.98353e+06	1.73115e+06	3.0659e+06	0	0	3.16194e+06	854091	1.1169e+06	0	2.38544e+06	1.96936e+06	0	1.41586e+06	3.90469e+06	3.6001e+06	0	1.75241e+06	1.68459e+06	1.16469e+06	778819
P31394	870569	0	1.25868e+06	843619	888958	1.28474e+06	1.41733e+06	1.04018e+06	1.18287e+06	1.20488e+06	1.19789e+06	0	1.04598e+06	0	1.43638e+06	917019	0	0	732648	746010	1.39857e+06	871528	722688	1.63938e+06	945463	1.19701e+06	1.60111e+06
Q63556	3.88804e+06	0	0	0	0	0	0	3.41379e+06	0	2.08358e+06	0	1.91121e+06	0	0	3.22166e+06	0	0	0	0	0	0	4.06121e+06	2.71631e+06	0	0	0	0
Q5RKH3	1.76965e+06	0	778526	0	0	0	0	0	0	1.13429e+06	322959	0	554240	1.7834e+06	0	0	449814	505398	0	1.75311e+06	0	1.34796e+06	703218	0	0	0	0
A1L1L7	3.40356e+06	3.16965e+07	721429	1.48573e+06	8.04685e+06	0	0	1.10808e+07	1.80835e+07	0	5.12776e+07	1.89215e+06	0	6.76064e+06	6.06731e+06	2.5414e+06	4.44388e+06	2.94235e+06	888277	897765	5.77258e+06	1.09829e+07	2.6478e+06	0	1.10597e+07	1.46512e+06	660631
P00564	3.07051e+07	3.99736e+07	3.60729e+07	6.11102e+07	5.27372e+07	3.70771e+07	1.25907e+08	1.03539e+08	8.9693e+07	7.9008e+07	1.18447e+07	3.35496e+07	4.37888e+07	8.56279e+07	5.84012e+07	1.60561e+07	6.53584e+07	1.16346e+08	7.78502e+07	2.2275e+07	7.96127e+07	1.10584e+08	3.30667e+07	9.34066e+07	5.00275e+07	9.12182e+07	2.42199e+06
Q08877	5.0732e+06	5424534	0	0	1.18e+07	0	2.89885e+06	0	1.08073e+07	5.78896e+06	5.53399e+06	0	8.90831e+06	0	0	0	0	1.64936e+06	5.44779e+06	1.10508e+07	5.03454e+06	5.53659e+06	5.59379e+06	0	1.09603e+07	0	6.89569e+06
Q566R4	0	0	0	2.23966e+06	1.2191e+06	0	0	0	0	0	0	0	0	0	5.60567e+06	476110	2.99968e+06	1.29793e+06	0	415335	1.31354e+06	2.44569e+06	0	5.3483e+06	0	0	0
Q6IUU3	0	1.56007e+06	0	0	0	2.42031e+06	0	0	1.2049e+06	0	0	0	1.33739e+06	0	0	4.86274e+06	2.73589e+06	1.9679e+06	0	501098	0	0	0	893063	0	0	0
P11030	3.72374e+08	1.92207e+08	3.1117e+08	2.8533e+08	2.45713e+08	2.88417e+08	3.16808e+08	2.96436e+08	2.79302e+08	3.55791e+08	4.45703e+08	3.23603e+08	3.1893e+08	3.89461e+08	2.40935e+08	3.02584e+08	2.35173e+08	2.47147e+08	2.36908e+08	4.44796e+08	2.52523e+08	3.92878e+08	3.75469e+08	2.46597e+08	2.24323e+08	1.89048e+08	3.25957e+08
Q6AZ28	8.46268e+06	17149088	4.33941e+06	4.37521e+06	4.98829e+06	4.65347e+06	616944	3.18049e+06	0	4.0323e+06	3.22695e+06	5.07425e+06	2.2105e+06	7.98576e+06	0	3.5271e+06	5.04088e+06	6.99111e+06	1.216e+06	1.29313e+06	3.07701e+06	3.60759e+06	3.07142e+06	581911	6.0684e+06	2.59206e+06	1.91728e+06
P0C6C0	9.48082e+06	0	4.90568e+06	0	3.60543e+06	4.18252e+06	2.35811e+06	2.22193e+07	0	1.65139e+06	0	4.60749e+06	2.96014e+07	2.59858e+06	2.44619e+07	5.13079e+06	2.05875e+06	0	1.1682e+06	1.98587e+08	1.46957e+07	3.08521e+07	2.9107e+06	7.88435e+06	0	1.34568e+06	1.92175e+06
Q499N2	1.48294e+06	4.63432e+06	0	568119	0	1.00649e+06	0	1.08271e+06	0	1.94399e+06	730811	0	504190	1.4554e+06	590737	0	767726	1.05133e+06	1.43361e+06	3.05427e+06	0	2.7959e+06	0	1.65717e+06	1.50792e+06	0	3.32385e+06
Q5XIB1	0	0	9.87134e+06	4.12676e+07	0	5.3108e+06	0	0	0	1.96646e+06	0	0	0	0	0	2.16137e+06	2.18756e+06	1.99636e+06	1.63933e+06	2.21868e+06	0	1.27542e+06	0	0	0	1.95397e+06	0
Q6V7K3	2.6983e+07	2.29668e+07	3.17406e+07	1.52533e+07	2.81267e+07	3.27926e+07	1.66158e+07	2.72332e+07	1.97102e+07	3.15653e+07	3.25908e+07	3.30584e+07	3.39161e+07	2.79245e+07	2.83472e+07	3.85117e+07	2.79315e+07	2.58206e+07	3.59294e+07	4.6226e+07	3.05648e+07	2.91036e+07	3.03495e+07	3.47994e+07	1.83422e+07	3.13009e+07	3.64498e+07
P62902	1.99852e+08	1.44437e+08	1.19777e+08	1.53144e+08	1.00158e+08	1.8801e+08	1.02434e+08	1.53875e+08	6.92284e+07	1.80722e+08	3.32134e+07	1.32576e+08	1.08905e+08	1.08954e+08	1.05016e+08	7.02538e+07	8.26364e+07	9.1794e+07	7.18893e+07	1.18629e+08	1.38659e+08	1.3617e+08	1.04498e+08	5.11617e+07	1.43872e+08	8.36518e+07	1.22922e+08
Q5XID0	9.92939e+07	9.98524e+07	9.48521e+07	6.73792e+07	9.4456e+07	5.75843e+07	6.29734e+07	7.63772e+07	6.56918e+07	6.60156e+07	1.05984e+08	4.86227e+07	5.68964e+07	9.12222e+07	6.01379e+07	7.12561e+07	8.98073e+07	8.03439e+07	1.04793e+08	6.69145e+07	7.93704e+07	6.93133e+07	7.02196e+07	8.42313e+07	8.83609e+07	6.43683e+07	7.26652e+07
Q80W83	8.35037e+07	5.8359e+07	4.98044e+07	4.98568e+07	6.90872e+07	2.75761e+07	5.14084e+07	9.77286e+07	5.81754e+07	5.02739e+07	2.53579e+07	2.56068e+07	3.98736e+07	3.42504e+07	6.01831e+07	4.65398e+07	6.55473e+07	3.4772e+07	4.64246e+07	6.49859e+07	1.18508e+08	5.0581e+07	3.09217e+07	2.79757e+07	6.02757e+07	3.61753e+07	4.12181e+07
Q9ESV1	665870	2.95831e+07	1.8959e+06	2.4968e+07	8.62769e+06	2.69827e+07	1.91031e+07	373016	9.55487e+06	8.10306e+06	4.03573e+07	0	4.88914e+06	1.30967e+06	1.86484e+07	7.72191e+06	1.30777e+07	8.92281e+06	1.43309e+06	0	8.48451e+06	2.81465e+07	0	1.48042e+06	1.92526e+07	1.61703e+07	765308
P63025	9.00661e+08	6.22593e+08	6.4376e+08	8.17921e+08	7.18063e+08	5.69676e+08	6.38305e+08	5.99571e+08	4.86469e+08	5.58234e+08	4.81026e+08	5.17987e+08	7.05222e+08	4.83457e+08	7.41488e+08	5.86568e+08	9.19484e+08	6.52509e+08	5.21096e+08	6.57482e+08	9.77202e+08	6.83988e+08	6.38787e+08	8.67989e+08	7.39531e+08	6.0473e+08	1.67553e+09
P62024	2.63101e+07	1.06281e+07	9.27426e+07	1.94446e+08	1.00739e+07	8.20755e+06	2.82498e+07	9.2781e+07	1.11456e+07	3.34163e+07	2.20328e+08	6.48437e+07	2.85372e+07	7.71236e+07	1.84557e+07	6.34524e+06	1.25316e+07	4.45186e+06	5.77668e+07	6.54054e+06	2.40989e+07	3.53327e+07	2.07287e+07	1.7168e+08	1.1995e+08	2.54957e+08	1.34096e+07
Q5FVL7	1.69377e+06	0	9.90996e+06	6.96564e+06	2.07826e+07	0	9.33582e+06	1.54476e+07	3.90746e+06	1.91705e+07	4.91829e+07	2.44654e+07	9.64099e+06	8.27237e+06	7.91296e+06	4.00653e+07	4.09531e+07	4.34915e+07	5.4129e+07	3.51855e+07	1.03637e+07	1.01299e+07	1.42564e+07	3.6834e+07	2.77355e+07	3.63357e+07	2.82606e+07
Q920E1	6.41515e+07	8.18196e+07	9.96614e+07	8.357e+07	6.84899e+07	1.14059e+08	4.66535e+07	6.53073e+07	5.48959e+07	8.32028e+07	6.30718e+07	1.21126e+08	5.60606e+07	5.73061e+07	7.96148e+07	2.17651e+07	4.68757e+07	4.63363e+07	4.29755e+07	4.8141e+07	4.85773e+07	6.57954e+07	7.17037e+07	5.56769e+07	3.30074e+07	3.76846e+07	5.44416e+07
Q811A2	1.26572e+07	4.87532e+06	4.90751e+06	1.23482e+07	1.3348e+07	1.41212e+07	0	1.07859e+07	4.95664e+06	1.47082e+07	6.92539e+06	1.15837e+07	1.37376e+07	1.81786e+07	8.33036e+06	1.38377e+07	1.70741e+07	2.60328e+07	7.28974e+06	8.94193e+06	9.50752e+06	1.47339e+07	2.20825e+07	4.5612e+06	1.81804e+07	2.99499e+06	1.4805e+07
D4A7K7	5.91368e+07	1.31446e+06	8.26601e+06	759983	1.08929e+06	5.06392e+06	8.11809e+06	3.03419e+07	1.3176e+08	1.17924e+07	2.12099e+07	6.63946e+06	3.36403e+07	1.1479e+07	3.35997e+07	462920	1.04436e+06	1.5282e+06	1.83885e+06	549290	0	1.16642e+07	2.01508e+06	394572	3.33996e+06	995871	908242
Q71TY3	1.90028e+08	8.24442e+07	1.12536e+08	1.22605e+08	2.26032e+08	5.61758e+07	4.3914e+07	1.34846e+08	9.35465e+07	1.93062e+08	2.26747e+08	4.41145e+07	1.35998e+08	1.55989e+08	9.92172e+07	2.8021e+07	1.82441e+08	2.50535e+08	2.48327e+08	7.8546e+07	5.32144e+07	2.08785e+08	4.0359e+07	9.73226e+07	2.0653e+08	1.2158e+08	5.9241e+07
Q5RK27	1.21687e+06	13036281	0	5.15836e+06	6.67186e+07	4.98095e+06	4.69532e+06	0	1.9408e+06	0	1.01718e+08	2.41473e+06	3.52101e+06	912207	1.06378e+07	1.25518e+07	2.21177e+07	0	2.08089e+07	225413	2.9265e+06	0	0	293665	3.19338e+07	2.90807e+06	2.86065e+06
Q6QLM7	0	1.96866e+06	1.53766e+06	3.48972e+06	1.76771e+06	0	4.13575e+06	3.16123e+06	0	2.11271e+06	0	4.84592e+06	2.29016e+06	0	3.21399e+06	2.34494e+06	1.59242e+06	6.37234e+06	3.2113e+06	0	3.21504e+06	1.74084e+06	4.47978e+06	0	6.02525e+06	1.96089e+06	2.3813e+06
Q9JI51	7.02e+07	136333009	3.57359e+07	5.61663e+07	7.06133e+07	4.4351e+07	5.63485e+07	3.97677e+07	1.14747e+08	1.39693e+08	1.4544e+07	3.1793e+06	8.2038e+07	1.8648e+07	7.57184e+07	4.79226e+07	9.96806e+07	7.2132e+07	9.56686e+07	7.1906e+08	1.29065e+08	8.40777e+07	1.19952e+07	6.23725e+06	2.31636e+07	3.52362e+07	2.80825e+07
Q505J6	8.03497e+07	2.82464e+07	3.57674e+07	1.81489e+07	3.05593e+07	1.79438e+07	5.07589e+06	2.56588e+07	1.75108e+07	1.73082e+07	0	3.9978e+07	1.68417e+07	293442	2.83756e+07	2.49786e+06	2.60959e+07	3.70648e+07	1.05971e+07	2.62912e+07	2.64025e+07	1.91741e+07	3.04326e+07	4.71322e+06	2.94276e+07	1.43511e+07	2.70071e+07
Q4V8J4	2.88226e+06	1.50087e+06	1.13086e+06	822588	4.28531e+06	3.118e+06	1.28315e+06	675273	0	0	0	0	2.19671e+06	1.34631e+06	3.76884e+06	1.94977e+06	1.09873e+06	1.05123e+06	942265	3.75703e+06	2.65004e+06	0	0	0	3.4993e+06	1.42833e+06	3.36192e+06
Q5XI06	0	1.38632e+06	2.37869e+06	3.88949e+06	1.76176e+06	0	1.54143e+06	2.61131e+06	1.66892e+06	0	0	8.71022e+06	0	2.22179e+06	8.93434e+06	0	5.62561e+06	5.01691e+06	1.49429e+06	0	0	0	0	4.32681e+06	5.00641e+06	3.72708e+06	5.81009e+06
Q811Q2	8.85271e+06	12462481	1.13509e+07	1.05908e+07	1.71971e+07	1.92191e+07	1.58073e+07	6.9675e+06	6.7031e+06	5.95802e+06	2.3569e+06	8.10487e+06	7.18125e+06	1.80458e+07	1.71921e+07	8.35831e+06	1.9379e+07	1.96988e+07	1.10092e+07	8.07495e+06	4.15489e+06	1.07868e+07	1.2426e+07	2.12484e+07	1.32447e+07	1.4393e+07	1.07053e+07
Q9QUZ8	1.71691e+07	5161088	1.19519e+07	1.54831e+07	1.7136e+07	5.64303e+06	4.93595e+06	1.93394e+06	1.05506e+06	2.561e+06	3.83425e+06	1.63998e+07	2.73473e+06	1.56812e+07	1.77803e+06	8.96948e+06	4.17818e+07	4.40614e+07	4.90853e+07	1.19348e+07	3.57633e+06	4.08105e+06	8.04157e+06	4.21704e+07	3.48454e+07	3.45286e+07	1.39254e+07
Q5BK39	0	0	0	1.41597e+06	3e+06	0	1.46479e+06	1.22167e+06	1.25591e+06	2.022e+06	0	0	1.25977e+06	0	0	0	0	0	3.10902e+06	0	1.62222e+06	0	1.93187e+06	1.95294e+06	2.13719e+06	0	0
O35815	3.35662e+06	9.13873e+06	2.04891e+06	2.23215e+06	3.71606e+06	3.03828e+06	3.63109e+06	7.75802e+06	5.11719e+06	6.48888e+06	2.90373e+06	2.54767e+06	3.21618e+06	9.17522e+06	3.7387e+06	4.23268e+06	3.66939e+06	5.91241e+06	2.78674e+06	3.88185e+06	5.23809e+06	7.14846e+06	8.51622e+06	2.10811e+06	3.67723e+06	2.68609e+06	1.97048e+06
C0HLM6	1.80893e+07	6231042	1.7985e+06	2.01523e+06	0	2.90765e+07	2.42147e+07	2.33242e+07	4.87273e+06	2.60699e+07	6.71652e+06	3.05358e+07	1.56628e+07	2.39648e+07	1.85537e+07	0	2.2311e+06	4.47169e+06	4.50454e+06	2.21575e+07	1.5478e+07	2.39256e+07	2.35542e+07	2.59191e+06	0	1.97966e+06	2.69625e+06
A0JN27	0	0	0	0	1.11175e+06	0	0	0	1.69816e+06	0	2.81466e+06	0	1.23225e+06	0	0	0	0	0	0	0	0	0	0	0	0	0	0
P06757	1.33417e+08	3.72812e+06	8.56024e+07	9.82122e+07	7.79158e+07	8.23828e+07	5.7555e+07	8.22036e+07	6.50773e+07	1.07534e+08	1.01746e+08	1.09554e+08	8.53527e+07	1.36312e+08	8.03462e+07	1.0148e+08	6.91263e+07	7.98718e+07	1.0945e+08	1.45782e+08	7.94985e+07	9.42675e+07	1.02727e+08	9.71851e+07	8.71679e+07	7.93616e+07	1.05849e+08
Q2TGK3	2.99164e+06	2.78943e+07	6.05467e+06	1.07742e+07	1.14469e+07	8.48907e+06	4.83463e+06	6.20672e+06	1.97386e+06	6.06601e+06	1.31939e+07	8.76529e+06	9.04094e+07	7.24617e+06	8.89122e+06	4.46979e+06	1.16471e+07	2.20666e+08	6.01299e+06	5.78888e+06	6.8172e+06	6.34662e+06	5.17579e+06	1.23462e+07	1.7018e+07	4.75605e+06	5.38158e+06
Q6AY80	1.67253e+07	0	7.03234e+07	6.22271e+07	5.07972e+07	1.39206e+07	7.14023e+06	7.18914e+06	4.33301e+06	1.71518e+07	9.62786e+07	3.36196e+07	2.55072e+07	1.3739e+07	1.32804e+07	8.43611e+07	6.03933e+07	1.54256e+07	7.91625e+07	8.66812e+07	7.80914e+06	1.31375e+07	2.4846e+07	7.25889e+07	5.78235e+07	6.91366e+07	7.17343e+07
Q3MHT4	7.20487e+06	915115	0	1.95338e+07	1.22427e+07	0	2.73601e+06	1.30881e+07	0	0	0	7.32478e+06	8.51709e+06	2.87649e+06	5.31644e+06	4.41867e+06	681844	1.62785e+07	1.63702e+07	2.24066e+07	6.10644e+06	1.0247e+07	3.17181e+06	1.24929e+06	1.31534e+07	6.79649e+06	1.35084e+06
P10608	0	0	0	1.39234e+06	1.89e+06	4.12963e+06	1.08397e+06	1.47093e+06	1.19846e+07	0	0	0	3.41269e+06	0	6.8455e+06	4.44159e+06	875891	2.28308e+06	1.33859e+06	2.5721e+06	0	7.23097e+06	3.11994e+06	2.26626e+06	754929	3.86406e+06	2.36013e+06
Q68FR7	7.44013e+06	61873728	1.57644e+06	0	1.05067e+06	2.07813e+06	1.08669e+06	799806	3.2447e+06	1.15136e+07	1.80674e+06	1.51859e+06	1.10753e+07	3.84546e+06	7.78172e+06	0	5.80505e+06	1.97087e+07	482617	4.24793e+06	6.01669e+06	1.10336e+07	1.21661e+06	0	881526	0	0
P59647	9.89268e+07	5.26008e+07	6.07288e+07	4.63421e+07	4.2549e+07	7.64627e+07	8.41719e+07	6.95973e+07	7.82764e+07	7.47049e+07	8.18213e+07	1.0309e+08	6.61632e+07	9.09296e+07	6.55271e+07	6.91263e+07	4.80768e+07	6.13437e+07	7.23119e+07	9.98821e+07	6.77717e+07	7.36718e+07	1.23038e+08	7.16255e+07	5.03454e+07	4.77623e+07	6.35699e+07
Q5XIK5	0	0	1.59245e+06	0	3.68365e+06	0	0	0	0	1.43001e+06	0	0	0	2.24207e+06	0	0	1.05675e+06	3.8161e+06	5.43283e+06	0	1.47603e+06	0	1.41136e+06	0	2.65607e+06	4.14064e+06	0
P04646	6.9976e+07	56278237	1.78182e+07	3.55577e+07	1.47437e+07	1.40253e+07	1.91528e+07	1.46163e+07	2.6466e+07	1.96939e+07	3.40249e+07	5.14191e+06	1.1987e+07	8.0488e+06	3.24942e+07	3.98708e+06	3.96005e+07	7.38695e+06	9.70109e+06	1.40764e+07	1.77196e+07	3.10371e+06	6.52023e+06	4.38145e+06	4.31458e+07	3.63956e+06	1.84231e+07
P86173	3.90361e+07	36275701	6.81152e+07	6.45136e+07	6.94466e+07	1.44064e+08	1.35754e+08	1.16173e+08	9.47521e+07	1.69149e+08	1.00561e+08	1.50882e+08	1.20244e+08	1.15967e+08	1.18813e+08	5.7278e+07	5.31005e+07	8.99518e+07	3.3398e+07	8.66099e+07	8.86151e+07	1.81189e+08	1.0587e+08	5.60526e+07	7.04837e+07	6.62169e+07	4.22809e+07
B2RZ87	3.20461e+06	4598195	2.9867e+06	3.73191e+06	2.53463e+06	1.03014e+06	0	0	4.29473e+06	0	0	0	1.6995e+06	1.29056e+06	0	2.14177e+06	2.45847e+06	3.20973e+06	1.65408e+06	0	1.02071e+06	1.99785e+06	0	4.21324e+06	5.11431e+06	3.93791e+06	2.67014e+06
Q569A6	6.3451e+07	1.39915e+08	5.6713e+07	1.69667e+08	1.77065e+08	3.74998e+07	1.3775e+07	2.26159e+07	1.4147e+08	1.24948e+08	2.12717e+07	2.30066e+07	1.34473e+08	1.72339e+07	9.88134e+07	1.62515e+07	1.50048e+08	1.34514e+08	5.59904e+07	6.12261e+07	2.54968e+08	1.39492e+08	3.48722e+07	1.59722e+07	1.48601e+08	1.0649e+08	3.26842e+07
Q68FR8	2.11122e+07	3.8705e+07	3.53015e+07	2.71921e+07	3.64389e+07	4.76897e+07	5.77892e+07	1.48222e+07	9.44296e+06	1.31806e+07	6.36272e+07	0	1.08769e+07	1.37908e+07	8.98092e+06	2.29422e+07	3.76327e+06	1.7897e+07	4.99957e+07	3.05958e+06	1.26797e+07	5.85149e+06	4.97337e+06	4.42798e+07	2.59903e+07	2.13797e+07	6.48195e+07
Q3SWU0	0	1.70982e+06	364408	1.60462e+06	3.26075e+06	3.95691e+08	7.96136e+06	997665	838046	2.43938e+06	2.42274e+06	594650	1.25778e+07	1.51595e+06	4.89623e+06	2.02588e+06	2.78421e+06	8.20768e+06	2.97691e+06	2.68558e+06	1.16381e+07	1.81479e+06	1.2403e+07	0	3.19566e+06	1.63978e+06	1.83196e+06
P01835	2.91843e+09	1.35217e+09	5.91199e+08	1.28511e+09	1.05586e+09	2.22695e+08	5.92591e+08	9.75343e+08	1.36303e+09	7.57481e+08	9.53103e+08	1.07622e+09	1.09137e+09	7.55794e+08	9.51727e+08	4.10495e+08	1.53662e+09	1.08444e+09	1.11458e+09	1.52171e+09	1.39322e+09	1.1698e+09	7.86393e+08	2.046e+09	1.04052e+09	5.41644e+08	1.34653e+09
G3V7Q0	5.17689e+06	2.98836e+07	0	6.17718e+06	4.02826e+06	9.40987e+06	5.11429e+06	1.98185e+07	5.95769e+06	8.6558e+06	1.64201e+07	1.94915e+07	0	8.78395e+06	6.02475e+06	0	7.40341e+06	2.14962e+06	0	8.58832e+06	7.53801e+06	6.93222e+06	4.86959e+06	1.48142e+06	1.468e+06	1.83972e+06	0
Q8R515	7.10695e+06	2.04244e+07	2.81077e+07	2.7348e+07	0	0	1.1323e+07	1.11432e+07	1.37547e+07	9.92001e+06	3.51139e+07	0	1.25606e+07	1.17907e+07	1.54008e+07	1.20377e+06	3.88684e+07	2.56663e+07	1.12938e+07	4.12238e+07	1.57911e+07	1.59512e+07	0	6.75443e+07	7.26938e+06	9.7269e+06	3.25594e+07
Q68FP2	7.52482e+06	0	9.74327e+06	6.71761e+06	1.44531e+07	9.74713e+06	8.78212e+06	7.31175e+06	3.87265e+06	7.47276e+06	0	5.06174e+06	3.39648e+06	9.55038e+06	4.91307e+06	2.77825e+06	3.86026e+06	0	0	9.51209e+06	0	4.61016e+06	4.828e+06	4.65858e+06	8.80379e+06	0	2.52621e+06
O09178	2.03749e+06	986140	4.14077e+06	6.22514e+06	4.72109e+06	4.5277e+06	3.11031e+06	9.36175e+07	0	1.06026e+08	4.24984e+06	5.56324e+07	7.08253e+06	3.21626e+06	1.97647e+07	1.23535e+07	3.88346e+06	2.22091e+07	1.24678e+07	6.33511e+06	2.46567e+07	8.84552e+07	1.13486e+07	4.94361e+06	5.34066e+06	3.29596e+06	1.31098e+06
Q5XIA2	6.22488e+07	4.00231e+07	3.55957e+07	5.1928e+07	3.06794e+07	1.76185e+07	2.50488e+07	5.88605e+07	5.78357e+07	3.5548e+07	2.66149e+07	5.90147e+07	3.85319e+07	3.21094e+07	3.91554e+07	4.99329e+07	7.84636e+07	8.15311e+07	2.13253e+07	4.7071e+07	6.25175e+07	4.54841e+07	1.60372e+07	5.68471e+07	4.89086e+07	4.60879e+07	4.12708e+07
Q6P6S2	9.34707e+06	3.7265e+06	9.90444e+06	8.87861e+06	3.82699e+06	1.10587e+07	1.30294e+07	9.78094e+06	3.79813e+06	7.5492e+06	1.30742e+07	6.17227e+06	8.00012e+06	7.20007e+06	1.1217e+07	1.02005e+07	1.0055e+07	1.28414e+07	1.02767e+07	8.92374e+06	3.99186e+06	6.80529e+06	7.33449e+06	9.09797e+06	7.93239e+06	8.42024e+06	7.38134e+06
Q9QX72	0	0	4.48603e+06	2.93346e+06	0	0	841764	0	6.83862e+06	758308	1.65837e+06	2.02129e+06	1.26462e+06	590551	872899	320024	764647	2.09002e+06	0	0	4.58076e+06	0	0	0	1.59595e+06	4.33253e+06	4.7216e+06
Q5XIL0	0	0	1.46715e+06	1.0568e+06	0	1.66467e+06	1.9533e+06	1.54251e+06	0	0	623769	0	1.82203e+06	2.04422e+06	1.56494e+06	0	1.69164e+06	0	0	0	0	1.9823e+06	0	2.34689e+06	1.79857e+06	2.00449e+06	0
Q6IG02	2.93642e+06	1.70928e+07	9.77639e+06	1.12927e+07	2.26123e+07	1.72329e+07	4.52989e+06	7.01083e+06	8.69471e+06	2.44338e+06	3.53591e+06	1.1963e+06	6.80237e+06	2.97221e+06	2.54236e+07	1.49463e+07	3.42603e+06	3.97361e+07	1.57098e+07	1.37685e+07	5.14217e+06	3.37986e+07	3.59857e+07	1.04078e+07	2.42628e+07	2.63656e+07	1.02899e+07
Q6MG11	0	2.05862e+06	2.32635e+06	2.85672e+06	2.65631e+06	0	835569	1.82654e+06	1.19373e+06	2.87678e+06	0	1.67472e+06	1.05521e+06	0	0	4.56475e+06	4.54388e+06	0	4.23568e+06	1.21708e+06	1.24482e+06	1.86628e+06	1.26969e+06	1.11428e+07	3.17994e+06	0	0
Q9ET09	1.13551e+06	862022	0	816854	0	0	1.82656e+06	0	1.69125e+06	0	1.27789e+06	1.74444e+06	0	0	1.57321e+06	0	0	894781	0	1.85937e+06	2.81443e+06	1.43782e+06	1.95116e+06	0	597743	0	0
Q2YDU3	0	7.16487e+06	535251	572910	0	0	580257	854463	0	0	675905	0	0	0	662951	0	0	0	0	0	401717	0	0	0	0	661363	870033
Q5PQS0	0	0	0	0	0	1.33262e+06	0	0	2.70566e+06	4.43246e+06	0	0	3.63058e+06	2.39432e+06	2.47202e+06	0	2.6525e+06	0	0	0	3.83928e+06	4.19554e+06	0	1.79401e+06	0	0	4.08638e+06
Q4QRB2	2.306e+06	1.46547e+07	1.37094e+06	1.13353e+06	1.70312e+06	3.46163e+06	1.74098e+06	0	6.14885e+06	3.51096e+06	808351	0	4.57325e+06	2.36783e+06	1.25224e+06	848731	6.67857e+06	2.64741e+06	1.47529e+06	0	2.87925e+06	6.33543e+06	0	2.46095e+06	2.05627e+06	1.0738e+06	0
Q9WVJ6	1.11867e+07	5.98791e+06	1.07517e+07	9.09142e+06	1.15949e+07	7.04997e+06	9.14442e+06	4.2334e+06	3.92912e+06	7.11534e+06	1.66702e+07	6.21019e+06	6.69533e+06	9.2463e+06	6.30539e+06	4.14685e+06	7.47443e+06	7.77071e+06	7.05368e+06	3.28829e+06	8.65981e+06	5.84497e+06	0	2.4121e+06	1.04722e+07	5.84004e+06	4.00395e+06
O54980	1.61026e+08	1.11611e+08	7.33451e+07	1.18954e+08	1.04302e+08	9.10178e+07	3.18828e+07	1.25424e+08	1.32615e+08	9.02766e+07	3.16139e+06	4.04361e+07	7.96561e+07	1.57632e+07	1.11259e+08	1.05613e+07	1.38957e+08	1.6962e+08	1.69447e+07	8.93666e+06	1.49865e+08	1.01417e+08	1.1796e+08	2.10289e+07	1.12554e+08	8.05421e+07	1.72652e+07
Q00981	672658	1.75528e+06	0	2.57538e+06	4.77388e+06	2.57031e+06	0	4.36354e+06	0	0	3.08385e+06	503166	0	4.40377e+06	3.02037e+06	587086	0	6.86201e+06	1.20264e+06	998021	0	0	0	0	6.92868e+06	3.76002e+06	0
Q8K3E7	4.11523e+07	1.5512e+07	2.83195e+07	3.1525e+07	3.85675e+07	4.93447e+07	2.85341e+07	4.64291e+07	1.46003e+07	4.13642e+07	4.41658e+07	5.34088e+07	3.99226e+07	6.19145e+07	3.2495e+07	3.98146e+07	4.41346e+07	6.26948e+07	3.52152e+07	5.35296e+07	3.95302e+07	5.9544e+07	4.492e+07	2.29613e+07	4.71885e+07	2.29282e+07	1.82764e+07
Q63042	6.91021e+06	5043145	8.30703e+06	6.9909e+06	5.14331e+06	4.49984e+06	2.02259e+06	3.97424e+06	1.67845e+06	3.28739e+06	2.1212e+06	0	1.66417e+06	4.15749e+06	1.73802e+06	0	0	6.34216e+06	1.08544e+06	0	2.69988e+06	3.13867e+06	4.24836e+06	1.37906e+07	7.27479e+06	7.29137e+06	7.64817e+06
Q6P6Q2	2.81984e+07	1.36346e+07	4.41688e+07	3.86888e+07	2.54742e+07	1.636e+07	2.85541e+06	2.60183e+07	3.83416e+07	1.13379e+07	5.75859e+07	1.20382e+07	2.73692e+07	8.17142e+06	6.09195e+07	4.69438e+06	2.85158e+07	1.16222e+08	2.21927e+07	5.7687e+07	1.8515e+07	2.3414e+07	8.18796e+07	9.71959e+07	4.02769e+07	3.24395e+07	2.9927e+07
Q5PPI3	2.1865e+07	0	3.87471e+06	3.89418e+06	7.08071e+06	3.41414e+06	1.42333e+07	4.94318e+06	1.5614e+06	1.05598e+07	9.2904e+06	6.81349e+06	5.36059e+06	1.18836e+07	8.32301e+06	9.01379e+06	3.17942e+06	7.16105e+06	6.3886e+06	5.178e+06	3.23425e+06	1.03362e+07	5.40472e+06	5.63597e+06	6.93629e+06	5.48585e+06	2.98849e+06
Q9R0Q2	925232	0	1.3794e+06	2.46134e+07	2.16231e+07	5.38758e+07	0	2.00374e+07	0	5.16873e+07	1.89656e+07	5.63916e+07	7.69294e+07	1.21078e+07	0	2.14692e+06	4.53083e+07	1.63615e+06	1.20012e+06	0	2.04511e+07	3.49196e+07	8.2655e+06	2.03306e+06	1.79098e+06	0	0
Q52KJ8	2.60384e+06	1.58858e+07	4.1868e+06	1.05658e+07	1.27933e+07	1.37871e+06	8.60999e+06	9.42385e+06	3.36358e+06	1.23141e+07	8.96981e+06	3.61967e+06	8.30751e+06	0	1.2886e+06	4.89875e+06	1.12606e+07	1.0861e+07	9.91552e+06	9.7718e+06	5.93577e+06	1.06751e+07	0	5.80039e+06	8.07082e+06	9.02505e+06	4.77939e+06
Q6IE52	0	1.64015e+06	3.34515e+06	3.66764e+06	9.42541e+06	0	3.08891e+06	3.64659e+06	0	1.72464e+06	0	0	1.5404e+06	0	2.12837e+06	8.58527e+06	6.47998e+06	5.08452e+06	1.57271e+07	0	2.02745e+06	3.10102e+06	3.18651e+06	8.13446e+06	3.40024e+06	5.44355e+06	2.24627e+07
P97564	5.60603e+06	0	4.00584e+06	5.81879e+06	5.8007e+06	957598	1.26584e+06	0	1.88135e+06	1.53839e+07	0	1.02615e+07	0	1.40303e+07	0	0	7.80329e+06	7.71699e+06	3.88638e+06	2.84418e+06	4.41129e+06	1.61515e+07	3.63791e+06	2.39034e+06	4.82155e+06	2.32538e+06	2.24608e+06
Q4KM64	3.82411e+07	15378707	5.55409e+07	5.47198e+07	4.693e+07	2.623e+07	6.00827e+07	2.59673e+07	6.13257e+07	2.23005e+07	5.15289e+07	3.36424e+07	5.66153e+07	2.55423e+07	4.62e+07	3.26958e+07	6.76059e+07	2.42134e+07	4.51397e+07	3.05123e+07	4.5837e+07	5.27759e+07	3.32497e+07	6.39368e+07	7.27438e+07	4.1187e+07	2.19128e+07
Q32PY9	1.32672e+07	0	4.31818e+06	3.52389e+06	7.65919e+06	996187	4.4137e+06	1.69295e+07	1.90332e+06	3.83371e+06	5.05138e+06	2.55018e+06	1.81558e+06	1.95914e+07	1.37007e+06	437906	1.45688e+06	1.55825e+06	1.66089e+06	2.23423e+06	5.14457e+06	2.65736e+06	0	5.06091e+07	3.26975e+06	2.98631e+06	1.9909e+06
Q9WVH8	4.77617e+06	997917	3.06753e+06	2.77996e+06	2.53826e+06	1.20373e+07	1.77512e+06	0	0	3.12577e+06	8.87488e+06	5.37312e+06	6.30294e+06	0	4.05844e+06	2.59099e+06	1.05019e+06	4.3238e+06	0	6.90628e+06	914179	0	6.36796e+06	4.115e+06	906503	1.39274e+06	1.20513e+06
P31211	6.72155e+06	4.70388e+06	2.48914e+06	2.81702e+06	6.09439e+06	0	1.03615e+06	4.67756e+06	3.72247e+06	0	694618	0	1.65269e+06	0	5.48575e+06	5.18846e+06	1.00029e+07	5.01585e+06	3.03622e+06	1.10881e+06	5.16403e+06	984345	714258	2.14892e+06	5.84801e+06	0	0
Q5U2W7	1.05811e+07	1.98321e+07	5.91141e+06	2.40408e+07	1.65578e+07	1.29569e+07	8.59995e+06	1.92062e+07	1.62125e+07	1.26167e+07	4.54895e+07	1.14758e+07	3.81989e+06	1.87699e+07	1.76437e+07	1.70828e+07	4.06438e+07	2.57595e+07	4.01284e+07	4.23521e+06	1.77038e+07	5.79249e+06	2.01401e+07	2.85706e+07	3.4649e+07	2.78149e+07	1.50341e+07
P80432	2.35333e+08	6.98889e+07	1.0964e+08	1.89456e+08	1.84299e+08	2.43502e+08	2.63929e+08	2.08512e+08	2.10211e+08	1.13554e+08	2.66412e+08	1.8996e+08	1.06304e+08	2.52633e+08	2.22985e+08	1.83232e+08	2.02091e+08	2.10574e+09	1.25998e+08	2.09467e+08	1.01889e+08	1.36475e+08	1.70447e+08	3.18393e+08	2.52677e+08	1.26906e+08	1.25357e+09
Q566C8	6.1707e+06	4002217	4.34966e+06	3.94841e+06	6.63129e+06	8.19006e+06	3.50822e+06	1.13117e+07	8.96993e+06	4.93624e+06	4.75853e+06	2.20754e+07	4.04873e+06	5.83847e+06	4.23223e+06	4.50454e+06	4.23915e+06	7.42068e+06	1.0963e+07	4.7628e+06	4.19982e+06	5.09326e+06	7.11412e+06	1.09696e+07	2.81515e+06	7.71627e+06	1.78484e+07
P70617	380806	4.50948e+06	930065	2.43255e+07	9.56678e+06	0	273351	0	2.69019e+07	1.00462e+06	2.161e+07	3.62722e+07	1.64578e+07	0	0	1.81733e+06	8.07301e+06	1.18997e+07	5.84595e+06	0	9.22302e+06	0	1.26894e+07	1.72387e+06	9.16825e+06	637809	0
Q3T1J8	1.61719e+06	2.20171e+06	0	0	0	0	1.36228e+06	0	0	0	0	0	0	1.2128e+06	0	0	0	3.31169e+06	2.64346e+06	761911	0	0	0	0	0	937145	0
Q6AZ83	4.17024e+07	1.6092e+07	2.93948e+07	1.80872e+07	3.18873e+07	4.61482e+07	2.01603e+07	4.86036e+07	1.7093e+07	5.97436e+07	0	2.17181e+07	2.04625e+07	4.63441e+07	5.35574e+07	4.41174e+07	2.51015e+06	2.72647e+07	1.91043e+07	3.93482e+07	1.34693e+07	6.51683e+07	1.3419e+07	3.8262e+07	1.28329e+07	2.13123e+07	7.44171e+07
Q5XIJ4	1.21325e+06	0	5.07281e+06	5.43702e+06	0	0	1.18385e+06	0	5.77828e+06	0	8.2913e+06	0	1.23321e+07	2.40264e+06	5.00009e+06	0	5.88883e+06	0	0	0	4.95738e+06	0	579951	0	1.05855e+07	0	0
Q5U2X7	1.69584e+07	4.42104e+06	2.15529e+07	1.58747e+07	1.67073e+07	1.52934e+07	1.96302e+07	1.73385e+07	1.06292e+07	1.14073e+07	2.4152e+07	2.7039e+07	2.4003e+07	1.76253e+07	1.4016e+07	1.20679e+07	1.53583e+07	1.17955e+07	1.69559e+07	3.42882e+07	1.4525e+07	1.66551e+07	2.97263e+07	1.36183e+07	1.11868e+07	7.60201e+06	1.3351e+07
Q6AZ61	9.44617e+07	32995443	7.58779e+07	1.05588e+08	1.11688e+08	1.14367e+08	8.85678e+07	1.49663e+08	1.1213e+08	1.32423e+08	1.2092e+08	6.63916e+07	1.37113e+08	1.16657e+08	8.35051e+07	8.58153e+07	1.29822e+08	1.37704e+08	1.20407e+08	1.10199e+08	6.26444e+07	1.70185e+08	1.09157e+08	2.23837e+08	1.25007e+08	1.48131e+08	1.18602e+08
Q6AXR5	1.69129e+07	1.0508e+07	1.24156e+07	1.42084e+07	1.33113e+07	1.79622e+07	1.37375e+07	2.20814e+07	1.02043e+07	1.12168e+07	1.99867e+07	1.10897e+07	1.37873e+07	1.51425e+07	9.7543e+06	1.79608e+07	1.46242e+07	1.74291e+07	8.0957e+06	1.21568e+07	8.88663e+06	1.96546e+07	1.67578e+07	1.09445e+07	5.87208e+06	1.83167e+07	7.86486e+06
Q5S6T3	3.10013e+06	2.06505e+06	1.76942e+06	3.62092e+06	2.95208e+06	2.21798e+06	3.32631e+06	2.48872e+06	0	4.26122e+06	6.58179e+06	2.14371e+06	8.94303e+06	6.27619e+06	0	1.52896e+06	5.74657e+06	9.04575e+06	2.64536e+06	0	0	1.52488e+06	7.59009e+06	1.12698e+07	7.51532e+06	9.41281e+06	2.10202e+06
Q5BK61	3.78253e+06	0	1.52553e+06	0	1.50622e+06	1.1536e+06	1.36095e+06	3.04205e+06	7.12301e+06	2.93597e+06	918823	1.7988e+06	4.01996e+06	5.70877e+06	2.86928e+06	3.5086e+06	2.46968e+06	2.03737e+06	463198	2.62469e+06	1.57267e+07	2.57778e+06	5.51852e+06	0	2.24295e+06	0	1.34905e+06
Q923W4	1.47246e+08	3.2319e+07	6.85031e+07	7.45556e+07	1.18705e+08	1.82853e+08	9.29372e+07	1.71081e+08	3.88472e+07	1.39627e+08	2.61547e+07	1.46505e+08	9.01497e+07	2.11456e+08	9.54197e+07	6.03875e+07	1.23945e+08	1.69164e+08	1.39801e+08	6.2847e+07	1.12215e+08	1.38712e+08	1.2386e+08	6.04884e+07	1.30183e+08	7.27639e+07	4.44981e+07
Q8CFD1	1.22654e+06	31378910	4.16588e+06	1.42901e+07	9.9148e+06	6.54736e+06	0	4.06366e+06	0	4.10565e+06	2.94214e+06	8.90348e+06	3.69857e+06	1.56305e+06	2.56712e+07	1.02625e+07	7.73162e+06	7.46112e+06	6.38846e+06	7.13574e+06	8.4669e+06	8.75612e+06	5.23384e+06	3.26606e+06	8.38324e+06	5.29958e+06	2.84219e+06
P39032	2.11536e+06	2.88786e+06	1.53604e+07	1.45895e+07	1.70772e+07	0	5.01257e+06	0	1.98143e+06	8.40774e+06	0	0	0	1.51045e+06	1.1904e+06	2.07188e+07	2.07595e+07	1.85014e+07	2.46445e+07	2.02193e+06	1.8005e+06	0	0	2.29001e+07	1.81641e+07	2.26449e+07	0
Q6MG14	1.12917e+07	13626981	1.38243e+07	0	0	3.54336e+06	2.54728e+07	1.05613e+07	0	2.78898e+06	1.65787e+07	2.56033e+07	6.2169e+06	1.29953e+07	1.2031e+07	0	3.25895e+06	0	0	1.882e+07	2.14174e+06	1.95256e+06	1.62051e+07	0	6.24234e+06	2.90193e+06	0
Q9ESM0	1.13001e+07	3.24137e+06	1.56377e+07	1.26335e+07	1.43256e+07	1.5447e+07	1.7484e+07	2.75726e+06	9.21852e+06	8.53105e+06	1.04085e+07	1.82131e+06	2.15327e+07	1.08764e+07	1.84202e+07	2.56274e+07	1.59042e+07	6.73224e+06	7.14692e+06	0	1.50598e+07	1.50884e+07	5.00944e+06	6.71559e+06	7.73355e+06	1.26912e+07	1.66175e+07
Q5EB68	0	0	0	0	738216	0	689651	768660	1.79164e+06	0	0	0	3.12327e+06	2.49764e+06	0	1.02143e+06	0	1.93373e+06	617276	0	1.82866e+06	0	1.94481e+06	950512	1.14516e+06	813339	1.94811e+06
Q5M9I6	9.57816e+06	0	1.74714e+07	1.40279e+07	1.81556e+07	1.05712e+07	1.90946e+07	8.14966e+06	1.52849e+07	1.47978e+07	2.02495e+07	0	9.50187e+06	1.23277e+07	1.51663e+07	1.13395e+07	1.1639e+07	2.22876e+07	9.11148e+06	8.33811e+06	9.62948e+06	1.77707e+07	6.04939e+06	1.31711e+07	1.73915e+07	1.74464e+07	2.86548e+07
Q9WUJ3	1.10283e+07	2.42011e+06	5.27314e+06	1.70956e+06	1.26198e+07	1.15819e+07	9.44185e+06	1.69846e+07	3.67099e+06	8.29864e+06	4.46539e+06	7.90589e+06	6.08996e+06	7.19936e+06	4.33658e+06	4.37682e+06	7.67512e+06	1.99534e+07	4.59585e+06	9.31404e+06	2.88694e+06	1.1541e+07	1.04639e+07	9.08681e+06	6.60978e+06	6.31365e+06	8.68686e+06
P05964	5.54306e+08	1.36911e+08	1.56408e+08	3.55572e+08	6.95723e+08	5.56191e+08	1.55864e+08	2.53862e+08	1.63365e+08	2.76652e+08	2.43229e+08	5.66874e+06	2.68289e+08	1.75629e+08	1.95569e+08	9.28677e+07	3.28648e+08	3.54399e+08	1.24365e+08	2.07642e+08	3.72927e+08	4.42003e+08	3.41988e+07	1.3231e+08	5.1321e+08	1.43234e+08	3.39496e+08
Q6AYF1	0	0	0	0	639209	0	862034	0	1.14739e+06	0	0	2.0425e+06	0	0	0	0	0	0	0	0	0	0	0	0	785211	0	1.54882e+06
P83565	6.49793e+06	6.53839e+06	8.05876e+06	8.37005e+06	8.83619e+06	4.5584e+06	6.36709e+06	6.88411e+06	1.15973e+07	4.69781e+06	5.61062e+06	8.70114e+06	5.72834e+06	7.11407e+06	2.654e+06	5.3364e+07	9.27655e+06	2.32813e+07	9.8567e+06	6.34475e+06	2.49896e+07	5.14855e+06	5.09617e+06	5.16724e+06	1.49706e+07	6.77185e+06	6.88034e+07
B4F769	1.95228e+06	179544	5.38323e+06	915831	0	1.89722e+06	0	1.47648e+06	1.31984e+06	998089	0	1.47067e+06	0	2.19246e+06	1.33501e+06	0	1.01175e+06	1.09298e+06	1.81374e+06	3.91438e+06	1.08835e+06	987222	1.19187e+06	0	0	0	0
Q5XI68	1.50812e+07	3.24687e+06	1.887e+07	1.51735e+07	3.83613e+07	1.23251e+07	1.65312e+07	1.77213e+07	1.13944e+07	1.64205e+07	1.16033e+07	0	1.43581e+07	1.47253e+07	1.4181e+07	9.31895e+06	1.22734e+07	3.35332e+07	1.51289e+07	1.30395e+07	1.25884e+07	1.70914e+07	7.3188e+06	1.2188e+07	3.33568e+07	1.72934e+07	1.57567e+07
Q5SGD7	1.83349e+06	3.01014e+06	3.51603e+06	4.99316e+06	1.02174e+07	1.12602e+07	0	3.3489e+06	0	4.51487e+06	0	0	2.79748e+06	4.3586e+06	6.60631e+06	1.2707e+07	3.99308e+06	4.15844e+06	1.11175e+07	0	0	0	1.11833e+07	1.29665e+07	1.02632e+07	1.96276e+06	7.46971e+06
Q9QX27	7.10036e+07	45414928	6.3098e+07	3.91495e+07	4.65857e+07	6.70431e+07	4.24723e+07	4.67831e+07	5.05305e+07	5.96292e+07	5.27858e+07	7.51494e+07	4.60009e+07	7.77745e+07	5.44822e+07	5.85313e+07	3.68409e+07	2.80319e+07	6.44052e+07	4.70858e+07	4.57112e+07	6.00456e+07	5.16929e+07	4.34683e+07	5.00966e+07	5.44639e+07	5.28673e+07
P11250	2.09975e+07	30159383	1.95958e+07	3.27659e+07	6.19702e+07	6.02266e+07	1.64058e+07	2.48614e+07	1.25239e+07	8.86786e+07	7.35951e+07	6.66913e+07	1.50926e+07	6.90486e+07	1.91646e+07	1.54766e+07	3.72302e+07	4.53834e+07	7.34391e+07	3.03403e+07	1.89681e+07	2.75642e+07	3.24197e+07	1.03163e+07	5.89034e+07	6.3995e+06	3.30737e+07
Q3T1L5	5.50878e+06	1.15653e+07	8.31771e+06	1.02326e+07	1.15984e+07	6.24978e+06	5.60198e+06	6.82765e+06	4.78847e+06	1.23616e+07	1.34529e+07	1.22264e+07	5.17659e+06	8.6461e+06	7.98477e+06	4.93666e+06	1.03545e+07	4.43412e+06	1.54351e+07	5.90213e+06	6.5795e+06	5.57579e+06	1.24727e+07	6.07911e+06	1.22755e+07	5.71007e+06	1.03535e+07
Q6QI25	1.00922e+08	1.08953e+08	7.05679e+07	6.80163e+07	6.51548e+07	5.85036e+07	6.50026e+07	5.04177e+07	7.29786e+07	3.25265e+07	1.05302e+08	8.99436e+06	6.07991e+07	6.15628e+07	8.15979e+07	5.29392e+07	7.48267e+07	6.9278e+07	6.23144e+07	4.54628e+07	7.47219e+07	6.79076e+07	1.49869e+07	7.35944e+07	7.78923e+07	8.07076e+07	5.62194e+07
Q496Z9	1.43098e+07	8.85013e+06	3.16776e+07	2.43659e+07	2.77766e+07	3.5408e+07	4.27003e+08	3.71903e+08	3.88294e+08	3.07603e+07	9.18032e+06	1.34802e+07	0	2.85963e+08	7.48693e+06	4.26782e+07	1.77598e+07	1.09501e+07	3.42935e+07	4.19121e+07	1.1783e+08	2.39491e+07	0	2.27057e+07	2.76993e+07	2.53021e+07	2.87236e+07
P50297	2.20811e+07	0	1.2465e+06	1.91621e+07	4.30048e+06	4.49647e+06	0	9.23874e+06	1.66896e+07	2.87314e+07	2.26359e+07	2.9116e+06	2.6352e+07	1.9922e+07	2.48085e+07	4.20874e+06	2.39445e+07	3.08806e+07	1.21224e+07	1.15693e+07	2.30225e+07	3.4135e+07	1.3316e+07	1.59866e+07	2.92567e+06	2.10467e+07	3.12849e+07
Q9QYG8	1.41792e+06	1.7622e+06	0	0	2.49692e+06	0	4.43792e+06	1.61643e+07	2.07242e+06	5.47749e+06	0	0	1.7821e+06	2.74308e+06	3.50322e+06	0	4.96696e+06	1.4579e+06	0	1.08729e+06	1.18582e+06	1.3252e+06	888658	0	0	0	0
P0CB49	3.70874e+06	1.59994e+07	1.46172e+07	4.47429e+06	2.68547e+07	4.97819e+06	1.0867e+06	1.70665e+06	2.90901e+07	1.43534e+06	1.16863e+07	0	1.49599e+07	2.16667e+06	886134	1.78757e+07	1.19334e+07	1.1631e+07	3.82027e+06	1.35173e+07	3.19247e+07	2.80879e+06	0	2.25295e+07	6.98648e+06	1.24182e+07	3.25273e+07
P28037	1.17448e+07	5701951	6.29705e+06	7.12888e+06	0	1.90851e+07	3.63173e+06	0	8.45243e+06	6.33424e+06	1.16328e+07	5.23402e+06	6.35015e+06	3.58371e+06	4.62129e+06	0	0	0	0	0	0	6.02159e+06	4.70551e+06	0	0	0	0
P35248	1.38596e+07	2.50375e+06	3.85144e+06	5.69291e+06	3.00094e+07	6.12516e+06	2.51738e+06	3.4911e+06	0	4.49496e+06	3.29965e+06	295551	0	536291	7.09489e+06	4.41248e+06	8.43611e+06	6.93513e+07	9.52016e+06	346279	2.67106e+06	6.80747e+06	1.9e+06	1.03985e+06	2.69362e+06	2.01803e+07	3.41746e+07
Q9JHE5	0	1.2984e+06	0	918570	1.40012e+06	0	0	0	0	0	0	0	0	0	0	0	1.39845e+06	1.16991e+06	0	0	0	0	0	0	691461	1.04519e+06	0
P29418	8.90581e+08	8.15841e+08	7.04317e+08	8.55074e+08	7.49539e+08	4.82483e+08	3.13254e+08	6.8701e+08	6.84743e+08	6.67208e+08	3.45406e+08	4.15219e+08	5.63938e+08	4.90342e+08	8.51962e+08	3.88719e+08	8.40078e+08	7.05705e+08	6.16565e+08	4.46045e+08	8.9452e+08	7.40737e+08	4.57221e+08	3.14705e+08	7.00407e+08	4.8298e+08	4.43446e+08
Q5TKR9	0	13390006	0	1.23081e+06	2.13309e+06	0	6.49515e+07	9.85107e+07	0	0	0	0	0	7.54014e+07	0	0	0	1.27435e+06	0	0	676049	0	1.6838e+06	0	2.41694e+06	1.17812e+06	0
Q5RKI9	1.0582e+06	4.65249e+06	2.27834e+06	4.66756e+06	4.32664e+07	841450	3.29693e+06	0	2.69775e+06	1.76174e+06	1.22875e+06	0	0	2.09368e+06	0	753051	4.46135e+06	5.0764e+06	2.45779e+06	0	3.20016e+06	0	0	0	3.02166e+07	1.87376e+06	1.92847e+06
Q5XHX2	2.73536e+06	0	721894	1.1456e+06	895025	2.33374e+06	1.98584e+06	2.56047e+06	1.38897e+06	2.82688e+06	551823	1.76152e+06	1.34709e+06	1.72328e+06	919195	825823	0	0	0	1.73715e+06	0	2.37982e+06	1.50864e+06	918320	0	1.09461e+06	3.03136e+06
P80431	2.04246e+08	4.0512e+08	1.76145e+08	5.39942e+08	2.31693e+08	2.13547e+08	1.33908e+08	7.22318e+07	2.93337e+08	6.50229e+06	3.05912e+08	2.302e+08	3.77813e+06	1.7696e+08	2.78211e+08	4.85705e+07	4.3957e+08	1.93078e+08	1.04297e+08	1.76487e+07	4.54842e+08	2.36694e+07	9.39311e+06	1.78271e+07	3.38022e+08	1.81142e+07	1.05819e+07
Q6VEU1	8.5787e+06	2954539	9.00441e+07	9.47569e+07	9.17247e+07	7.95747e+06	5.5482e+06	7.61361e+06	3.67408e+06	1.02423e+07	1.8658e+07	1.34496e+07	9.82416e+06	8.43811e+06	5.97534e+06	1.11026e+08	1.17347e+08	1.15771e+08	1.95133e+08	3.83606e+07	8.06382e+06	8.56512e+06	1.54868e+07	1.25549e+08	8.79191e+07	7.84389e+07	1.00842e+07
Q4V8A6	1.26668e+07	1.77215e+07	2.52853e+07	1.6866e+07	2.30216e+07	1.06257e+07	8.5472e+06	9.51648e+06	1.0575e+07	1.64856e+07	9.74787e+06	3.27452e+06	1.68148e+07	1.39727e+07	1.22127e+07	1.95354e+07	1.10764e+07	1.18627e+07	1.47259e+07	1.17025e+07	1.57668e+07	1.62979e+07	1.10368e+07	2.30755e+07	9.96084e+06	1.6638e+07	2.84976e+07
O35093	2.76527e+07	1.04556e+07	7.59534e+06	3.66381e+06	7.54569e+06	2.95506e+07	1.32027e+07	1.24724e+07	1.85254e+07	2.65052e+07	6.74396e+06	3.54311e+07	1.83673e+07	2.05872e+07	1.31109e+07	5.48618e+06	6.95371e+06	9.20404e+06	9.62415e+06	3.12209e+07	1.86217e+07	1.53431e+07	2.5085e+07	6.47464e+06	7.28131e+06	7.51496e+06	1.27664e+07
Q71F54	0	0	0	0	0	0	339206	3.7434e+06	3.08787e+06	997649	0	0	0	0	2.66615e+06	0	1.29129e+06	553988	2.71454e+06	0	0	0	0	0	0	0	0
P85107	1.48165e+07	3.16992e+07	1.9821e+07	1.29109e+07	8.41015e+06	1.50014e+07	2.05297e+07	1.59172e+07	9.79087e+06	1.0248e+07	0	1.15259e+07	9.58212e+06	1.47298e+07	1.08369e+07	2.02181e+06	8.98276e+06	4.95794e+06	3.62464e+06	1.18772e+07	8.62357e+06	8.30096e+06	8.8761e+06	5.74883e+06	1.4705e+07	8.72261e+06	2.20962e+07
Q924C3	0	5.32232e+06	996220	2.1515e+06	1.53575e+06	1.58423e+06	2.91434e+06	1.35271e+06	1.05408e+06	2.31739e+06	0	1.53519e+06	2.26125e+06	3.19947e+06	1.15134e+06	8.37628e+06	1.30107e+06	2.16744e+06	2.73529e+06	1.00559e+06	1.50107e+06	1.1816e+06	2.34648e+06	0	3.76415e+06	1.20955e+06	795308
Q4R180	0	2.3519e+06	0	2.68752e+06	4.71444e+06	3.68663e+06	1.14706e+06	2.58733e+06	499487	2.09904e+06	0	7.7879e+06	2.22549e+06	0	1.05967e+06	0	1.87895e+06	2.73963e+06	1.66491e+06	0	1.60286e+06	2.73005e+06	1.63877e+06	0	6.95832e+06	0	0
Q5BJS7	4.62927e+07	7.94218e+07	6.44292e+07	6.01868e+07	5.21385e+07	2.19495e+07	5.06526e+07	7.97786e+07	2.55032e+07	7.09457e+07	2.38785e+07	9.31899e+07	3.87223e+07	6.15206e+07	5.83288e+07	7.35897e+07	1.35701e+08	1.3824e+08	1.05803e+08	9.84031e+07	3.15984e+07	4.50332e+07	8.98473e+07	9.96711e+07	1.33199e+08	9.52164e+07	9.07653e+07
P01836	8.04429e+06	4.87817e+06	8.26257e+06	1.20657e+06	1.39085e+06	9.69825e+06	6.47853e+06	8.57496e+06	7.21288e+06	1.3272e+06	4.48362e+06	1.02965e+07	5.15777e+06	2.67182e+08	1.19384e+07	4.19729e+06	4.17018e+06	5.72603e+06	1.15842e+07	901510	3.97014e+06	8.2871e+06	1.46601e+07	1.41611e+06	3.34058e+06	2.78387e+08	2.15821e+06
Q6P9X9	573892	5110009	6.66583e+06	1.02263e+07	862539	0	8.23714e+06	5.95646e+06	1.32098e+07	6.27969e+06	1.29242e+07	5.17472e+06	2.84035e+06	5.02512e+06	1.47889e+07	5.42693e+06	6.00587e+06	1.2508e+07	8.62043e+06	2.36957e+06	3.55678e+06	7.35928e+06	6.95872e+06	5.53566e+06	0	3.99044e+06	0
Q4QQU1	0	6.55491e+06	0	2.26744e+06	3.38385e+06	0	2.76177e+06	4.43258e+06	0	4.18634e+06	1.37099e+06	3.93208e+06	3.61436e+06	4.50519e+06	3.10644e+06	827871	1.81063e+06	0	3.69936e+06	0	5.78881e+06	3.44128e+06	5.52833e+06	0	4.70505e+06	2.95829e+06	302791
P62074	7.14695e+06	1.94896e+07	2.67285e+07	2.90838e+07	2.77229e+07	1.37548e+06	1.69092e+07	1.29455e+07	2.12091e+07	2.91686e+07	3.15241e+07	0	2.61151e+07	1.01988e+07	1.84366e+07	2.72155e+06	3.66683e+07	4.28189e+07	3.71528e+06	1.28956e+07	2.57899e+07	2.97173e+07	9.23165e+06	1.02597e+07	3.42913e+07	2.65205e+07	2.24884e+07
P0DMW0	4.51424e+07	1.09432e+08	2.67803e+07	4.45275e+07	4.94191e+07	4.87153e+06	3.81896e+07	1.27529e+07	6.91085e+07	3.92751e+07	3.57754e+07	0	1.15854e+08	2.86935e+07	2.52403e+07	2.18715e+06	8.21332e+07	4.74183e+07	4.56626e+06	1.02539e+07	8.00086e+07	6.95085e+07	8.42312e+06	1.71897e+07	4.90642e+07	6.62788e+06	3.48543e+08
Q5PQN4	5.99649e+06	1.44153e+06	1.00488e+07	2.84191e+07	4.30459e+07	995284	2.00763e+06	1.98995e+06	9.67998e+06	4.28355e+06	2.7193e+06	9.07455e+06	0	0	0	9.12856e+07	2.88599e+07	2.66517e+07	5.60937e+07	3.57817e+06	2.10623e+06	0	2.50886e+06	1.10385e+08	2.31937e+07	5.73815e+07	5.29293e+07
Q5RKJ1	0	2.39136e+06	3.31188e+06	4.17612e+06	2.61416e+06	2.074e+06	7.70321e+06	3.96687e+06	6.91023e+06	3.60539e+06	1.96371e+06	3.58352e+06	5.77287e+06	4.77348e+06	4.11546e+06	0	3.91504e+06	5.28476e+06	0	0	4.9022e+06	4.90308e+06	8.26064e+06	5.03875e+06	4.71752e+06	6.05475e+06	5.66473e+06
Q5XIE3	0	1.28697e+06	1.25406e+06	0	1.37202e+06	837945	0	0	0	0	0	1.45666e+06	0	971303	1.81813e+06	1.1533e+06	1.87169e+06	4.98777e+06	1.66689e+06	1.02255e+06	0	0	2.28475e+06	1.46503e+06	2.03384e+06	1.38019e+06	0
Q499R4	0	0	0	0	4.30268e+06	3.05786e+06	0	3.91998e+06	3.10376e+06	4.66072e+06	0	0	1.54525e+07	1.96466e+06	1.5533e+06	590564	9.63816e+06	0	0	1.17751e+06	5.44192e+06	5.77536e+06	0	0	1.07413e+06	0	2.44748e+06
O70248	1.22695e+07	776244	2.18533e+06	6.15571e+06	6.23968e+06	6.91595e+06	1.46415e+07	1.17529e+07	9.54247e+06	1.34738e+07	1.55907e+07	1.2282e+07	5.16896e+06	1.30961e+07	9.94987e+06	3.48398e+06	3.023e+06	3.34889e+06	4.63903e+06	8.5632e+06	1.3627e+07	1.12212e+07	1.09427e+07	3.50848e+06	2.6357e+06	2.69288e+06	0
P70486	6.81673e+06	5.58938e+06	0	9.36996e+06	1.10402e+07	297627	2.31661e+06	1.67337e+06	825260	0	1.94426e+06	3.16169e+07	4.45229e+06	819331	5.25724e+06	6.88109e+06	6.175e+06	1.28268e+07	1.18291e+06	1.74421e+06	0	853075	6.8103e+06	1.86106e+06	1.42886e+07	2.51473e+06	3.7168e+06
Q6AYM9	1.61237e+06	5.66022e+06	854867	2.7847e+06	1.6704e+06	4.40388e+06	2.57006e+06	3.22871e+06	2.0647e+06	979280	717410	1.33974e+07	2.52828e+06	3.25636e+06	3.19373e+06	4.55623e+06	755574	4.86259e+06	701623	656714	926940	1.29464e+07	2.79859e+06	1.16671e+06	1.51492e+06	503322	1.90306e+06
P14881	3.01562e+07	3693900	1.45938e+07	8.76192e+06	6.34477e+06	1.71134e+07	2.29002e+07	2.3603e+07	1.05966e+08	1.85877e+07	3.00917e+07	4.78757e+07	1.745e+07	3.36747e+07	3.48409e+07	6.77099e+06	7.98648e+06	5.61529e+06	6.2447e+06	8.95869e+06	3.56953e+06	1.51678e+07	1.44246e+07	4.2492e+06	5.28393e+06	7.98224e+06	3.32451e+06
B1WC15	4.0601e+06	0	1.17885e+07	8.25531e+06	9.39134e+06	0	9.79805e+06	0	1.01489e+07	3.48528e+06	1.22135e+07	0	1.4933e+07	1.57164e+06	1.12565e+07	0	1.44487e+07	0	0	0	9.89161e+06	8.20488e+06	0	3.75308e+06	1.1685e+07	0	4.22645e+06
A0JPP7	0	1.93399e+06	0	2.35268e+06	0	0	0	1.50445e+07	1.25432e+06	1.98574e+07	1.14291e+06	0	1.0269e+06	5.36238e+07	3.08802e+07	0	1.81573e+06	380154	1.14638e+07	0	2.8495e+06	1.09429e+07	2.99804e+06	0	969933	0	0
Q91Z80	3.16324e+07	1.37892e+07	1.84806e+07	2.36261e+07	2.14595e+07	5.88761e+06	4.83657e+07	4.73278e+07	3.57322e+07	3.44362e+07	2.04187e+07	5.76232e+07	4.37542e+07	4.74347e+07	2.68235e+07	5.62619e+07	1.5436e+07	3.13213e+07	2.34414e+07	2.84008e+07	5.24644e+07	3.09662e+07	6.95344e+07	2.46792e+07	2.11663e+07	2.12117e+07	2.21906e+07
Q5U1V9	2.1562e+07	2.34148e+07	8.29484e+06	8.39806e+06	1.22115e+07	4.96319e+06	6.74533e+06	1.77927e+07	1.73918e+07	1.48213e+07	8.67664e+06	8.59398e+06	1.32901e+07	1.12035e+07	2.4023e+07	5.04421e+06	1.01939e+07	1.42015e+07	8.67394e+06	1.01636e+07	1.76175e+07	1.91695e+07	4.0758e+06	5.01348e+06	1.53593e+07	1.46021e+07	5.29391e+06
P25086	2.19037e+06	1.63054e+06	0	3.68147e+06	830097	1.90152e+06	4.61962e+07	1.78465e+07	1.57089e+07	1.47217e+06	0	1.86821e+06	1.28191e+06	1.0151e+07	2.20318e+06	1.47821e+06	2.53158e+06	3.58075e+06	1.2734e+06	2.11766e+06	710270	1.87509e+06	2.305e+06	1.35115e+06	0	5.33729e+06	1.0866e+06
Q64595	1.05827e+08	60147586	6.90529e+07	6.84273e+07	5.75052e+07	9.98535e+07	8.98822e+07	1.01761e+08	2.18635e+07	5.2721e+07	7.42958e+07	1.31847e+08	7.78916e+07	1.11004e+08	6.56816e+07	1.09632e+08	7.49407e+07	2.37318e+07	6.27092e+07	1.25295e+08	9.14599e+07	7.95102e+07	1.23175e+08	9.33367e+07	5.26946e+07	6.3264e+07	1.09029e+08
P50279	2.62242e+08	1.71273e+08	9.88349e+07	1.44135e+08	1.51193e+08	1.44194e+08	1.07004e+08	7.33125e+07	2.25183e+08	2.04751e+08	7.75698e+07	3.9721e+06	2.34196e+08	2.80371e+08	1.72527e+08	1.55788e+08	2.36148e+08	1.13285e+08	1.22352e+08	2.62273e+08	3.12931e+08	2.39614e+08	5.71687e+07	1.64068e+08	1.11237e+08	5.81516e+07	1.54331e+08
Q8R5H8	5.79272e+06	6.2363e+06	1.17917e+07	7.39761e+06	9.24315e+06	1.05933e+07	7.34574e+06	2.21667e+07	1.90927e+06	1.3264e+07	7.33693e+06	7.93798e+06	6.84301e+06	2.62245e+07	1.33049e+07	1.14076e+07	1.10031e+07	1.05776e+07	1.28462e+07	3.98759e+06	1.05935e+06	1.47652e+07	5.84586e+06	1.02372e+07	1.27822e+07	1.25111e+07	3.99342e+06
Q5BK64	1.19463e+07	1.38827e+07	1.46816e+07	1.13834e+07	1.35179e+07	2.24615e+07	7.17123e+06	9.24526e+06	8.46367e+06	2.08275e+07	1.35612e+07	1.55906e+07	1.98257e+07	1.36845e+07	1.27581e+07	1.29866e+07	1.58641e+07	1.58747e+07	1.33047e+07	4.83199e+06	2.65112e+07	2.24558e+07	2.05108e+07	1.30898e+07	1.42893e+07	1.00014e+07	1.42077e+07
Q6B345	8.93963e+07	5.17874e+07	7.98034e+07	7.49241e+07	1.34259e+08	1.19094e+08	4.16787e+07	9.20827e+07	6.49445e+07	1.04325e+08	9.1177e+07	1.81688e+08	9.12911e+07	1.34318e+07	4.68756e+07	7.93909e+07	8.51633e+07	9.7931e+07	1.00423e+08	1.01957e+08	9.54074e+07	1.48825e+08	1.62841e+08	6.23464e+07	1.25088e+08	5.26928e+07	7.23047e+08
P41350	0	6.54321e+06	0	5.66323e+06	1.75551e+07	1.17086e+07	2.21639e+06	1.56771e+07	0	9.57825e+06	0	2.46506e+06	3.54182e+06	0	0	2.35928e+07	6.31532e+06	0	4.07367e+06	6.29087e+06	5.36234e+06	2.05623e+06	1.65538e+07	1.04481e+07	1.40448e+07	2.09487e+06	3.54702e+06
Q4FZR5	3.47194e+06	3.95481e+06	2.34148e+06	4.98853e+06	4.0954e+06	4.79885e+06	3.40928e+06	3.76968e+06	1.10201e+06	830492	506493	0	2.37887e+06	2.90631e+06	698198	713603	886751	5.82494e+06	6.11973e+06	5.86878e+06	1.48158e+06	4.35068e+06	2.7025e+06	2.12622e+06	6.8537e+06	4.57478e+06	6.91458e+06
Q4QR80	6.63515e+06	7.25874e+06	8.08915e+06	1.02511e+07	8.86744e+06	5.92393e+06	5.8135e+06	7.12621e+06	8.88894e+06	7.07775e+06	0	7.57595e+06	1.23716e+07	1.16034e+07	6.95513e+06	6.44945e+06	1.16476e+07	7.46399e+06	2.93581e+06	1.64995e+07	1.40911e+07	6.69961e+06	4.8269e+06	0	8.68125e+06	1.85534e+06	3.38665e+06
P08661	8.90971e+06	5.12789e+06	2.05324e+06	4.86139e+06	1.06079e+07	4.93953e+06	9.34877e+06	1.34904e+07	5.45374e+06	1.12513e+07	2.05073e+06	1.53919e+07	1.08291e+07	1.02638e+07	8.57972e+06	1.72732e+06	7.17746e+06	1.35986e+07	1.07884e+07	8.48021e+06	5.12349e+06	1.13017e+07	1.7173e+07	0	8.51958e+06	5.58203e+06	0
P11167	2.24432e+07	954547	1.85473e+06	4.27218e+06	7.10618e+06	0	1.46366e+07	1.39279e+06	3.61503e+06	5.26666e+06	4.41045e+07	2.85853e+07	7.78938e+06	0	2.21844e+06	2.11137e+07	2.01046e+07	2.02109e+07	2.5711e+07	0	3.38326e+07	7.6889e+06	0	0	7.96288e+06	2.38716e+06	1.65627e+07
Q9JJ74	1.81794e+06	2.24137e+06	0	2.04667e+06	6.30868e+06	2.13133e+06	6.30577e+06	1.215e+07	1.12111e+07	8.58263e+06	5.11436e+06	4.79945e+06	6.3004e+06	3.48895e+06	6.03386e+06	0	6.44541e+06	6.76965e+06	689903	1.21541e+06	5.01257e+06	1.07782e+07	9.86643e+06	0	3.05601e+06	1.74777e+06	1.45029e+06
P50745	0	1674535	0	5.28818e+06	9.01291e+06	1.30489e+06	3.2517e+06	0	3.63364e+06	0	1.24248e+06	4.45164e+06	0	3.90634e+06	1.82304e+06	0	9.926e+06	0	4.40232e+06	1.19185e+06	0	2.25909e+06	0	0	0	0	0
P27645	2.65664e+06	1.94727e+06	1.88002e+06	2.96232e+06	2.86655e+06	3.44399e+06	2.35237e+06	2.71668e+06	726158	4.53304e+06	3.18783e+06	2.82051e+06	3.15291e+06	3.56992e+06	2.33951e+06	2.57056e+06	3.52486e+06	1.28661e+06	1.53455e+06	7.10724e+06	3.15955e+06	2.1348e+06	3.31496e+06	1.15426e+06	2.41467e+06	0	2.09777e+06
P62494	1.35446e+08	7.17571e+07	1.00548e+08	6.51995e+07	7.48284e+07	1.03958e+08	1.08908e+08	1.23075e+08	7.90376e+07	1.0873e+08	6.51871e+07	1.3657e+08	9.73745e+07	1.26551e+08	1.03558e+08	9.45315e+07	7.70147e+07	9.24533e+07	8.37573e+07	1.4185e+08	1.03334e+08	1.0196e+08	7.54005e+07	1.65781e+08	7.57326e+07	7.49681e+07	1.12273e+08
Q4V887	795875	0	4.25574e+06	3.8915e+06	4.05462e+06	822875	2.72196e+06	1.08732e+06	0	2.22747e+06	2.93478e+06	0	0	869690	0	2.08787e+06	1.68284e+06	2.84895e+06	5.14761e+06	2.70381e+06	0	3.38388e+06	2.45239e+06	1.37998e+06	4.39531e+06	1.57514e+06	0
P31016	1.97072e+06	4.79298e+06	3.84054e+06	1.36853e+06	2.82639e+06	4.31321e+06	1.82201e+06	3.16256e+06	2.26427e+07	6.67472e+06	1.38928e+07	870910	5.38915e+06	0	4.87833e+06	1.66055e+06	927299	2.778e+06	1.59147e+06	377329	3.96439e+06	1.63244e+06	1.60352e+06	3.0024e+06	3.56634e+06	2.48577e+06	1.59986e+06
Q5BJN8	905394	0	2.41612e+06	0	3.56633e+06	556502	0	0	0	0	0	0	0	1.77232e+06	0	496785	1.91637e+06	0	942119	0	1.5258e+06	3.65715e+06	541844	556214	0	3.90462e+06	0
Q561R2	4.3266e+06	1.09996e+06	2.23469e+06	3.85296e+06	0	0	978032	2.41307e+06	0	0	0	0	0	2.34237e+06	0	2.23041e+06	1.08426e+07	3.65647e+06	2.65938e+06	4.23159e+06	1.85794e+06	0	2.55157e+06	2.34703e+06	3.08884e+06	3.4395e+06	6.85638e+06
P09216	0	1.57022e+06	0	0	6.85871e+06	0	981636	1.26097e+06	1.61752e+06	0	0	0	0	1.26095e+06	0	0	0	561839	0	1.60562e+06	0	0	0	0	1.69256e+06	0	0
Q498T2	1.48203e+07	4.48986e+06	2.10853e+06	564313	2.84957e+06	3.35491e+07	1.48813e+07	2.13478e+07	3.62732e+07	1.37664e+07	454964	3.04245e+07	1.60747e+07	1.75337e+07	1.93885e+07	2.69565e+06	3.91183e+06	5.05244e+06	0	8.52913e+06	1.23286e+07	1.02937e+07	6.49046e+06	1.32414e+06	4.41316e+06	2.4541e+06	0
P09605	6.45862e+07	46788013	5.15633e+07	5.01387e+07	5.47996e+07	6.22336e+07	7.37791e+07	5.90751e+07	2.85331e+07	3.73851e+07	1.98854e+07	5.84602e+07	4.75112e+07	4.8628e+07	4.513e+07	5.12373e+07	3.2765e+07	4.4962e+07	7.11833e+07	5.46225e+07	3.68553e+07	5.31842e+07	3.06268e+07	6.90737e+07	4.80518e+07	6.1914e+07	1.24768e+08
Q9EQJ4	2.34402e+06	0	1.62796e+06	1.33372e+06	1.96999e+06	0	0	1.78579e+06	0	1.36411e+06	1.20688e+06	0	0	3.17238e+06	0	2.23773e+06	1.04418e+06	4.16425e+06	2.13132e+06	2.12246e+06	0	1.0791e+06	0	1.71574e+06	0	3.785e+06	0
O08776	2.95364e+07	1.17814e+07	2.40763e+07	1.98768e+07	2.54217e+07	2.34056e+07	7.33077e+06	1.39169e+07	9.0221e+06	1.18605e+07	1.75859e+07	1.76107e+07	1.25297e+07	1.74264e+07	6.89769e+06	2.5749e+07	2.22742e+07	2.37478e+07	3.79401e+07	2.15992e+07	1.79094e+07	1.53476e+07	1.66254e+07	3.16996e+07	2.67243e+07	2.3256e+07	2.32346e+07
Q63151	0	0	3.15909e+06	3.80728e+06	2.39272e+06	0	5.57937e+06	1.09308e+07	1.64001e+07	0	0	0	0	1.54588e+07	0	0	3.5038e+06	5.435e+06	6.88381e+06	0	0	0	0	0	4.00924e+06	4.56916e+06	0
Q62599	2.0428e+07	5.03666e+06	6.53511e+06	5.80801e+06	2.0867e+07	2.16976e+07	1.14638e+07	2.14067e+07	4.82616e+06	1.4779e+07	7.68907e+06	1.44041e+07	1.3107e+07	2.71056e+07	7.34624e+06	0	1.33698e+07	3.26776e+07	1.62389e+07	3.11938e+07	1.18241e+07	2.24254e+07	1.6929e+07	6.37574e+06	2.4048e+07	9.65642e+06	4.77792e+06
D3ZEY4	3.91955e+07	2136008	2.02975e+07	1.21706e+07	1.73674e+07	4.82802e+07	3.0234e+07	3.50285e+07	7.79624e+06	3.36588e+07	1.75743e+07	4.26512e+07	3.38141e+07	5.41904e+07	2.68531e+07	1.42794e+07	3.68329e+06	3.19491e+06	0	4.34604e+07	9.58174e+06	4.07699e+07	3.2288e+07	0	3.01731e+06	5.73625e+06	1.11169e+07
Q68G12	3.79526e+06	3.93839e+06	4.06311e+06	3.96866e+06	3.08865e+06	2.90369e+06	3.88445e+06	4.36755e+06	3.49141e+06	4.02481e+06	0	3.5871e+06	3.92437e+06	3.76303e+06	4.70484e+06	6.43249e+06	3.20736e+06	4.59977e+06	2.89153e+06	6.05582e+06	3.31328e+06	3.81202e+06	5.42232e+06	5.51441e+06	2.55523e+06	2.35146e+06	5.05246e+06
P62603	5.05481e+06	2.59722e+07	3.39091e+07	2.1634e+07	1.58201e+07	1.54417e+07	6.27749e+07	2.9102e+07	3.14269e+07	2.74333e+06	1.61778e+07	5.08649e+06	3.01916e+06	3.29189e+07	3.60483e+06	4.35431e+07	2.43805e+07	4.00083e+07	4.05167e+07	1.25355e+07	2.06779e+07	1.90865e+07	1.10264e+07	2.14855e+07	2.23169e+07	2.48376e+07	4.44492e+07
Q9QUL0	0	0	1.00924e+07	0	9.4576e+06	9.64823e+06	3.10416e+06	5.11036e+06	2.83632e+06	2.78528e+06	2.78721e+06	3.47045e+06	4.95674e+06	2.85429e+06	9.02138e+06	6.26852e+06	3.10569e+06	1.3933e+06	3.99582e+06	8.13012e+06	3.09211e+06	7.13508e+06	3.09431e+06	0	3.84657e+06	2.0938e+06	0
Q91ZW6	3.27074e+06	2.08936e+06	1.2987e+07	0	1.92063e+06	3.79062e+06	1.21802e+06	2.33189e+06	1.94934e+06	0	5.2484e+06	0	5.36312e+06	1.54531e+06	3.23625e+06	1.56366e+06	1.89292e+06	6.68917e+06	3.55353e+06	2.58101e+06	1.96009e+06	7.15538e+06	5.47433e+06	2.52124e+06	5.52235e+06	0	1.12546e+06
P0C5Y8	2.09214e+06	7.46095e+06	1.07282e+07	6.91361e+06	1.93364e+06	663001	1.38234e+07	4.95693e+06	2.14954e+06	661560	1.26492e+07	0	1.73025e+06	1.48342e+07	4.8881e+06	0	398957	934776	0	2.20975e+06	1.22578e+06	3.03538e+06	6.17905e+06	0	8.99006e+06	9.23623e+06	0
F1LMY4	6.85076e+06	1.37031e+07	2.75842e+07	2.87944e+07	4.67541e+07	2.08729e+07	3.39345e+06	9.24817e+06	4.63923e+06	1.24328e+07	3.39021e+06	1.39164e+06	1.51456e+07	1.46478e+07	1.82597e+07	6.61568e+07	3.28329e+07	0	3.13523e+06	1.18907e+07	1.87215e+06	1.86924e+07	3.87161e+06	4.79748e+07	4.36267e+07	4.24728e+07	3.52509e+07
P05943	5.83677e+07	12086413	2.62716e+07	3.89084e+07	7.37334e+07	4.24997e+07	3.67921e+07	6.79008e+07	1.34754e+07	1.19173e+08	1.49865e+07	4.5075e+07	4.93169e+07	6.66149e+07	2.37028e+07	1.28444e+07	4.68162e+07	3.38175e+07	3.59083e+07	3.55244e+07	6.17392e+07	8.8902e+07	8.86435e+07	1.33352e+07	5.30799e+07	1.28506e+07	1.07864e+07
O88884	1.3265e+06	2.78157e+06	8.17551e+06	9.89865e+06	1.30877e+06	0	998981	4.69711e+06	4.07119e+06	6.16477e+06	5.89356e+06	0	4.92331e+06	0	1.51465e+06	0	7.81517e+06	0	0	1.25591e+06	7.55965e+06	1.70736e+06	2.37887e+06	0	5.55059e+06	0	6.63796e+06
Q5PPF5	3.2733e+06	4526845	1.81894e+06	2.28726e+06	4.59545e+06	712362	1.74285e+06	1.20785e+06	0	1.04818e+06	1.13376e+06	1.16871e+06	2.76375e+06	2.92426e+06	0	0	1.04549e+06	2.94113e+06	745312	2.70386e+06	2.78967e+06	2.62325e+06	0	0	4.86282e+06	1.01231e+06	0
Q6AXU7	6.12365e+06	2.57317e+06	2.20163e+06	1.6186e+06	2.48015e+06	4.72586e+06	2.7287e+07	4.50965e+06	1.3608e+06	5.72512e+06	6.52277e+06	3.21979e+06	3.51138e+06	1.10679e+07	2.05396e+07	1.46473e+06	0	1.63127e+06	4.97335e+06	1.86638e+07	2.30874e+06	2.78632e+06	1.06223e+07	1.25444e+06	6.62563e+06	2.57216e+07	3.14706e+06
Q6AYZ1	8.11338e+08	6.30276e+08	7.6973e+08	4.86968e+08	6.34873e+08	7.77374e+08	7.45039e+08	6.11209e+08	6.31415e+08	7.2849e+08	9.57997e+08	1.14662e+09	7.38887e+08	7.83817e+08	5.22808e+08	7.45402e+08	6.84034e+08	4.69314e+08	6.88101e+08	1.19799e+09	8.71285e+08	6.02898e+08	7.3255e+08	9.2272e+08	4.42172e+08	5.68299e+08	9.35798e+08
Q9R0E0	9.85686e+06	3.88371e+06	4.58456e+06	2.75704e+06	5.03677e+06	2.42849e+07	5.70811e+06	6.473e+06	2.83992e+06	1.72624e+07	2.28701e+07	4.20366e+06	1.23745e+07	6.59031e+06	4.55658e+06	1.79922e+06	4.97946e+06	1.19664e+07	0	1.13661e+07	1.93003e+06	4.86539e+06	2.35225e+07	0	1.27288e+07	1.62631e+06	1.62434e+06
Q63118	2.32058e+06	2.65968e+06	3.14425e+06	3.84666e+06	3.12866e+06	4.34323e+06	0	2.02213e+06	1.10098e+06	1.85339e+06	5.71864e+06	2.99099e+06	4.33455e+06	6.82189e+06	2.96618e+06	5.62986e+06	2.40725e+06	5.733e+06	4.05972e+06	3.70309e+06	2.62217e+06	2.42189e+06	6.49088e+06	3.71456e+06	4.23883e+06	5.47328e+06	2.02386e+06
Q5PQK8	1.80707e+06	0	921570	0	472814	0	0	0	1.20494e+06	0	583322	0	868709	0	1.44314e+06	0	0	0	0	668779	812844	729316	0	0	812741	0	0
Q5U301	2.62623e+06	0	5.84252e+06	3.85634e+06	1.76021e+06	2.53058e+06	520519	0	6.2362e+06	4.77837e+06	5.57317e+06	1.43367e+07	2.82962e+06	1.18832e+06	4.63345e+06	483871	6.44186e+06	9.02929e+06	776146	436104	6.60023e+06	4.77768e+06	2.86944e+06	834912	5.44874e+06	3.07377e+06	1.30279e+06
P50282	844087	1565592	0	0	0	538275	2.20991e+06	6.08235e+06	0	4.2096e+06	0	634462	1.03267e+07	676448	5.4915e+06	0	3.03358e+06	0	2.19245e+06	0	4.5302e+06	3.61892e+06	2.65682e+06	2.19253e+06	956108	0	0
F1LM93	4.44528e+08	2.88072e+08	1.90883e+08	3.08647e+08	3.66025e+08	3.09648e+08	2.29428e+08	2.37374e+08	3.39455e+08	3.424e+08	1.37872e+07	1.87897e+07	3.46132e+08	2.8016e+08	3.40934e+08	4.04904e+08	3.62536e+08	3.54524e+08	4.69014e+08	4.28695e+08	6.99523e+08	3.45822e+08	3.48525e+07	4.56091e+08	3.37088e+08	2.09951e+08	2.51909e+08
Q63665	8.42785e+06	4.34216e+06	4.14286e+06	0	1.349e+06	2.18525e+06	4.50025e+06	2.41254e+06	4.45271e+06	6.18307e+06	2.82716e+06	2.24865e+06	1.74471e+06	6.37319e+06	1.97936e+06	0	0	0	1.60967e+06	0	812685	4.85756e+06	4.13241e+06	4.50066e+06	1.66303e+06	6.15085e+06	2.58301e+06
Q7TSE9	5.00295e+06	5420623	6.00459e+06	5.39118e+06	2.53825e+07	3.49951e+07	3.20205e+06	2.9767e+06	3.02205e+06	2.14803e+06	5.61526e+06	4.68995e+06	4.24787e+06	5.76375e+06	9.05736e+06	3.96692e+06	1.89173e+07	2.36315e+07	4.36087e+06	3.24671e+06	6.24423e+06	3.06036e+06	8.26244e+06	3.35318e+06	2.51549e+07	8.36744e+06	3.89824e+06
Q642A2	2.17246e+07	1.19381e+07	1.66061e+07	1.57353e+07	1.58313e+07	1.50059e+07	1.00976e+07	1.53076e+07	0	1.89389e+07	7.37907e+06	2.13051e+07	2.03835e+07	1.71453e+07	1.91435e+07	1.50106e+07	1.8681e+07	1.65789e+07	2.01608e+07	1.63226e+07	1.51758e+07	2.19665e+07	2.49644e+07	2.23217e+07	1.72797e+07	1.67397e+07	1.57411e+07
B1WC40	1.86496e+07	3.05977e+07	1.22688e+07	1.28579e+07	1.78135e+07	1.12818e+07	8.75047e+06	3.39465e+07	6.45289e+06	2.23947e+07	7.45527e+06	1.28884e+07	1.96933e+07	1.06719e+07	2.18503e+07	6.90088e+06	1.56324e+07	2.86126e+07	1.61567e+07	1.95604e+07	1.88084e+07	3.24968e+07	1.51728e+07	3.91477e+06	1.60473e+07	8.88215e+06	9.85746e+06
O35831	2.81098e+07	23629485	2.5223e+07	1.64222e+07	2.53137e+07	3.1649e+07	2.64733e+07	2.55308e+07	2.08686e+07	3.06583e+07	2.75824e+07	3.05636e+07	2.75705e+07	2.91771e+07	2.3238e+07	2.57022e+07	1.90901e+07	3.66254e+07	2.16088e+07	1.47135e+07	1.73192e+07	2.479e+07	1.60346e+07	2.46474e+07	2.4181e+07	1.71638e+07	2.02726e+07
Q3B8P2	6.09877e+07	2.33991e+07	6.40722e+06	1.76139e+07	4.34674e+07	8.65572e+06	4.04651e+07	3.26298e+07	2.76381e+07	5.6664e+07	5.6511e+06	2.52698e+07	1.09689e+06	7.31206e+07	5.52068e+07	4.85061e+07	1.37662e+07	4.38833e+07	7.14733e+07	7.28041e+07	1.45348e+06	5.87521e+07	1.48421e+07	5.28335e+07	4.25767e+07	4.5375e+07	3.57533e+07
O54888	2.10098e+06	3.28811e+06	0	982766	4.87444e+06	1.46808e+06	0	770668	0	1.76595e+06	807343	0	1.9594e+06	3.15086e+06	0	4.81428e+06	5.13518e+06	1.04228e+07	4.16477e+06	1.92702e+06	1.19601e+06	1.59337e+06	0	1.39772e+06	4.24673e+06	4.1866e+06	0
Q02293	4.27972e+07	2.66748e+07	1.88308e+07	1.45731e+07	1.59589e+07	1.92008e+07	3.39667e+07	3.76257e+07	2.773e+07	5.3972e+07	3.17616e+07	2.50482e+07	3.92754e+07	5.06217e+07	2.50631e+07	1.55601e+07	3.01953e+07	2.87511e+07	1.31936e+07	2.41033e+07	2.89815e+07	5.71305e+07	3.39444e+07	2.28546e+07	1.74001e+07	9.78969e+06	1.94654e+07
P05508	3.7169e+07	2.31607e+07	4.31465e+07	3.65012e+07	4.59102e+07	3.26832e+07	3.69552e+07	2.70377e+07	5.10325e+07	2.86817e+07	1.7086e+07	3.55575e+07	4.86412e+07	3.05644e+07	4.25386e+07	4.35138e+07	5.57374e+07	4.4692e+07	5.07012e+07	5.18557e+07	5.60547e+07	3.12849e+07	4.42465e+07	4.32183e+07	5.88412e+07	3.65354e+07	4.04969e+07
Q5M7V7	3.60267e+06	2.29094e+06	4.17605e+06	3.53267e+06	4.39988e+06	4.23339e+06	2.20816e+06	0	1.07263e+06	1.54833e+06	0	0	1.24933e+06	2.15975e+06	1.1675e+06	0	3.92945e+06	3.50404e+06	2.72417e+06	3.35931e+06	1.04218e+06	1.6894e+06	2.68327e+06	1.86929e+06	6.36865e+06	3.58464e+06	5.40373e+06
D3ZG27	2.02696e+06	0	0	925240	3.72836e+06	3.78924e+06	2.5986e+06	0	0	1.65901e+06	5.42887e+06	2.31358e+06	5.29145e+06	0	1.23373e+06	2.4568e+06	599005	3.42556e+06	1.73231e+06	7.99255e+06	0	4.76106e+06	0	0	2.40956e+06	1.88246e+06	0
P49743	7.8384e+06	841893	2.64509e+06	1.44734e+06	2.31126e+06	6.47161e+06	6.32756e+06	7.92335e+06	1.14021e+07	4.53628e+06	0	9.45493e+06	7.70989e+06	9.59195e+06	5.60614e+06	0	0	9.73212e+06	5.65752e+06	1.21422e+07	9.95289e+06	9.06083e+06	1.04661e+07	7.54482e+06	4.08396e+06	3.42958e+06	0
Q5BK62	2.98924e+07	37831779	1.7529e+07	3.28351e+07	1.8432e+07	2.76206e+07	1.98869e+07	1.97449e+07	1.90671e+07	2.29576e+07	3.42985e+07	3.23704e+07	2.01524e+07	6.34743e+07	3.91549e+07	2.69174e+07	4.29122e+07	2.92721e+07	3.0379e+07	2.71434e+07	3.26723e+07	2.14607e+07	2.32392e+07	2.9012e+07	2.89617e+07	1.43935e+07	1.91122e+07
Q9WTV1	4.16327e+07	12537632	2.59575e+07	2.919e+07	2.62942e+07	2.72073e+07	2.49145e+07	2.57595e+07	1.83123e+07	2.31421e+07	1.47774e+06	0	2.31102e+07	2.80754e+07	1.86362e+07	1.65125e+07	2.84587e+07	2.55868e+07	2.95953e+07	3.37828e+07	2.56228e+07	3.25657e+07	2.49598e+07	2.49127e+07	2.64657e+07	2.50126e+07	3.29884e+07
P11608	2.63878e+08	1.99511e+08	1.6972e+08	1.35932e+08	1.89712e+08	1.22547e+08	1.19189e+08	2.846e+08	1.66186e+08	2.39708e+08	1.35285e+08	2.13471e+08	1.78607e+08	1.91279e+08	2.23007e+08	1.79509e+08	1.51433e+08	1.9514e+08	2.24901e+08	9.26059e+07	1.77466e+08	2.64302e+08	1.76437e+08	2.08265e+08	1.88887e+08	1.77424e+08	1.49217e+08
O35820	4.51599e+07	3.87449e+07	4.37851e+07	3.27588e+07	3.85389e+07	4.71464e+07	3.48689e+07	4.05781e+07	4.72622e+07	5.11923e+07	5.52809e+06	4.70844e+07	3.50216e+07	3.74128e+07	3.75683e+07	3.53936e+07	3.71832e+07	4.12243e+07	3.56859e+07	4.09478e+07	4.01082e+07	5.03423e+07	4.71384e+07	4.25233e+07	3.43351e+07	4.79453e+07	4.84665e+07
P55266	0	749182	1.08356e+06	0	2.80258e+06	0	0	0	0	0	0	0	1.44817e+06	0	0	0	1.26384e+06	2.46885e+06	1.67834e+06	0	0	2.20936e+06	0	1.3116e+06	4.14713e+06	0	0
P80349	7.18027e+06	0	6.64336e+06	8.26272e+06	1.29397e+07	9.83592e+06	3.68017e+06	3.87362e+06	8.29379e+06	2.06285e+07	0	0	4.06013e+06	1.19503e+07	1.1998e+07	797368	5.23942e+06	1.19374e+07	7.27576e+06	2.42208e+06	9.37523e+06	1.61595e+07	5.39734e+06	3.1901e+06	1.4634e+07	1.30348e+07	6.94181e+06
P70567	4.96827e+07	4.21794e+07	4.90225e+07	5.18416e+07	4.00555e+07	7.41498e+07	5.13385e+07	5.84912e+07	4.9738e+07	5.34231e+07	5.21755e+07	6.85239e+07	5.5541e+07	6.2409e+07	3.78156e+07	7.05098e+07	4.81544e+07	6.27843e+07	6.561e+07	6.88526e+07	4.8112e+07	6.2577e+07	7.43327e+07	5.21824e+07	5.19417e+07	5.28506e+07	4.67111e+07
Q6AYD1	1.25467e+06	3.92922e+06	4.63568e+06	4.20497e+06	2.41475e+06	2.03539e+06	4.05908e+06	4.19412e+06	4.97167e+06	1.09192e+06	2.46661e+06	0	3.21022e+06	1.91778e+06	1.04064e+06	2.6932e+06	2.45824e+06	3.16308e+06	2.90895e+06	1.48341e+06	3.77562e+06	3.13211e+06	4.56343e+06	3.33981e+06	1.4746e+06	1.91057e+06	1.91976e+06
Q5M7T4	3.62035e+07	26051262	3.0865e+07	2.40347e+07	2.22973e+07	3.53872e+07	3.36292e+07	3.91522e+07	2.90479e+07	3.19725e+07	2.97537e+07	3.75326e+07	2.65004e+07	3.74439e+07	2.77727e+07	3.03171e+07	2.09778e+07	2.37192e+07	3.26248e+07	5.16588e+07	2.08558e+07	2.75289e+07	3.27255e+07	3.42228e+07	2.91803e+07	2.41939e+07	3.47885e+07
Q62745	1.85937e+07	2.61634e+06	1.19639e+07	9.88865e+06	2.0651e+07	1.13066e+07	6.94605e+06	1.27672e+07	1.99046e+07	2.2839e+07	1.81215e+07	1.51877e+07	1.64148e+07	1.65204e+07	1.84567e+07	8.15012e+06	3.67904e+07	7.21565e+06	4.9406e+07	2.31268e+07	2.10095e+07	2.40421e+07	1.62196e+07	2.94899e+07	4.09249e+07	2.64169e+07	8.04945e+06
Q07141	2.57915e+06	0	3.38452e+06	2.18302e+06	1.16855e+06	4.48393e+06	1.96926e+06	7.75692e+06	0	2.7076e+06	1.1481e+06	5.90765e+06	3.96288e+06	6.17192e+06	3.16923e+06	0	3.10186e+06	1.03806e+06	789945	5.34556e+06	3.58357e+06	9.20229e+06	8.92884e+06	4.79091e+06	1.958e+06	885730	4.7354e+06
Q80W96	3.50108e+06	16861351	3.73071e+07	2.7647e+07	3.12732e+07	0	2.80029e+07	8.27014e+06	5.62795e+06	2.25813e+07	3.76438e+07	5.09598e+06	2.79714e+07	4.48013e+06	2.52176e+07	0	4.22127e+07	1.64204e+07	2.23347e+07	6.93209e+06	3.13751e+07	1.86969e+07	1.19677e+07	0	3.06255e+07	1.42852e+07	3.64536e+06
Q64159	2.39834e+07	6.13749e+06	1.61305e+07	9.82068e+06	1.76351e+07	1.91771e+07	5.36711e+06	1.36475e+07	8.48244e+06	6.75143e+06	1.59497e+06	8.24568e+06	5.27355e+06	1.21904e+07	1.11106e+07	6.90386e+06	1.82861e+07	6.63621e+07	2.52861e+07	2.76615e+07	2.17252e+07	1.35771e+07	1.60517e+07	1.52755e+06	2.79277e+07	1.12976e+07	1.3791e+07
Q3MJK5	5.12981e+06	0	0	3.75845e+06	2.45652e+06	9.01363e+06	0	1.36105e+07	5.41913e+06	3.59398e+06	0	3.89039e+06	2.1602e+06	1.54506e+06	2.46315e+06	3.28861e+07	1.9354e+06	1.32842e+07	7.04929e+06	4.30974e+06	4.77828e+06	2.31902e+06	939013	0	7.92041e+06	1.72431e+06	2.41788e+06
Q5RKI6	9.7292e+06	1.13495e+07	6.47195e+06	4.67705e+06	2.88862e+06	6.93932e+06	3.35232e+06	4.81142e+06	5.60825e+06	5.29956e+06	7.85782e+06	6.51751e+06	4.13647e+06	1.168e+07	6.09249e+06	2.67571e+06	7.22077e+06	7.74439e+06	1.02688e+07	4.46869e+06	3.66844e+06	7.62171e+06	2.82674e+06	8.3764e+06	1.28999e+07	1.18041e+07	7.11443e+06
Q5U220	1.48876e+07	2.54041e+07	1.83209e+07	1.47996e+07	1.99502e+07	2.52744e+07	2.37803e+07	1.5034e+07	2.02832e+07	1.8409e+07	1.25972e+07	2.28273e+07	3.12755e+07	2.78507e+07	1.76828e+07	1.8823e+07	2.19436e+07	2.6649e+07	1.1324e+07	2.30699e+07	2.3677e+07	1.51638e+07	2.90269e+07	1.3907e+07	1.67716e+07	8.96571e+06	4.79181e+06
Q62806	4.80508e+06	2.47204e+06	2.90752e+06	0	3.83987e+06	1.90834e+06	1.53884e+06	1.86573e+06	1.39436e+06	1.67225e+06	1.23051e+06	0	2.71019e+06	3.9455e+06	4.66198e+06	1.93861e+06	1.83248e+06	4.70252e+06	0	0	1.30958e+06	3.40727e+06	1.68602e+06	0	1.87464e+06	1.22935e+06	3.25247e+07
Q6AYB3	1.78348e+07	11342979	1.01777e+07	4.73236e+06	5.41191e+06	1.00762e+07	6.8968e+06	1.30851e+07	4.63793e+06	1.8706e+07	1.30302e+07	1.11806e+07	1.57979e+07	5.17277e+06	1.30795e+07	1.51158e+07	7.37259e+06	9.6087e+06	0	1.20756e+07	1.20985e+07	7.60571e+06	8.00567e+06	9.19982e+06	5.05499e+06	1.25477e+07	6.34842e+06
D3ZVR7	6.98187e+06	1.59948e+06	2.65987e+06	3.44259e+06	1.01229e+07	4.59995e+06	2.41984e+06	5.38597e+06	1.27375e+06	4.50233e+06	6.03323e+06	5.17271e+06	5.94986e+06	5.79974e+06	3.66055e+06	1.06824e+07	7.94388e+06	7.31278e+06	1.67552e+07	0	2.80606e+06	1.12391e+07	2.43788e+06	1.23294e+07	1.18476e+07	1.08543e+07	9.34707e+06
P08921	9.17489e+06	0	1.52651e+06	2.41957e+06	7.33096e+06	0	1.86797e+06	7.70102e+06	2.35891e+06	3.20252e+06	3.78853e+06	0	5.75571e+06	6.20496e+06	1.23706e+06	0	5.0206e+06	9.35188e+06	3.47925e+06	5.37351e+06	3.64594e+06	2.33289e+06	4.86128e+06	6.1615e+06	6.84947e+06	8.32492e+06	0
B5DEQ3	1.61751e+06	6.78245e+06	4.63925e+06	2.99134e+06	4.66437e+06	2.38503e+06	0	1.13553e+06	2.15387e+06	3.55511e+06	1.78339e+06	1.84661e+06	3.9876e+06	2.4078e+06	1.64334e+06	0	4.55081e+06	0	0	0	5.19631e+06	5.21897e+06	4.25066e+06	0	3.18588e+06	1.69995e+06	0
P60711	1.68973e+11	1.57912e+11	1.6447e+11	1.6122e+11	1.45619e+11	1.57421e+11	1.6952e+11	1.64104e+11	1.80972e+11	1.56847e+11	1.54396e+11	1.45061e+11	1.66458e+11	1.56583e+11	1.67634e+11	1.86084e+11	1.4029e+11	1.51919e+11	1.81814e+11	2.08366e+11	1.73546e+11	1.57866e+11	1.51877e+11	1.80924e+11	1.48882e+11	1.73496e+11	1.91266e+11
Q64686	1.11297e+06	843604	1.90922e+06	946343	1.78394e+06	0	0	1.26717e+06	1.53756e+06	1.50131e+06	0	0	1.66999e+06	1.35838e+06	1.61032e+06	1.63833e+06	1.42257e+06	1.12795e+06	2.22233e+06	0	1.86125e+06	1.38953e+06	0	2.62973e+06	1.05373e+06	1.65729e+06	2.3569e+06
Q4V8I5	1.05637e+07	621308	5.00102e+06	5.37845e+06	7.01754e+06	1.95101e+06	4.84384e+06	1.46273e+06	3.25758e+06	8.02894e+06	3.25455e+06	1.67503e+07	9.40013e+06	4.45091e+06	1.92766e+06	1.10077e+06	3.38068e+06	2.23578e+06	4.9359e+06	3.79287e+06	6.53694e+06	8.3907e+06	3.7052e+06	1.4901e+06	8.43176e+06	2.61164e+06	0
Q8K3P6	2.99641e+06	7662629	5.31087e+06	5.39066e+06	6.5277e+06	5.64106e+06	1.67597e+06	6.23773e+06	0	5.05468e+06	0	3.15882e+06	7.71126e+06	0	0	1.26431e+06	2.97089e+06	5.00314e+06	0	1.67016e+06	0	3.41162e+06	3.03666e+06	1.53565e+06	1.06096e+07	4.90837e+06	1.34059e+06
Q5BK09	4.84581e+07	1.39096e+07	2.28259e+07	7.07534e+06	1.74944e+07	3.90308e+07	2.17132e+07	2.37627e+07	1.43916e+07	2.45175e+07	3.58774e+06	1.83156e+07	2.52111e+07	4.09244e+07	3.16487e+07	5.19664e+06	1.4024e+07	9.43356e+06	1.00568e+07	1.33261e+07	2.10308e+07	5.16128e+07	4.83054e+06	1.23841e+07	1.35448e+07	1.73678e+07	2.11613e+07
Q4KM84	5.30663e+06	5.24471e+06	8.16382e+06	5.57912e+06	1.23365e+07	2.02824e+07	9.72097e+06	1.08169e+07	1.26783e+07	4.83725e+06	4.6832e+06	2.71677e+06	1.44811e+07	5.60898e+06	3.81731e+06	1.52983e+06	3.6081e+06	9.28407e+06	4.37351e+06	9.66893e+06	4.35955e+06	1.09489e+07	0	3.43544e+06	7.79854e+06	0	1.76964e+06
Q5BK06	4.46422e+06	1.02335e+06	6.16185e+06	7.06145e+06	3.67542e+06	0	4.2275e+06	2.69736e+06	7.85322e+06	3.65354e+06	2.68408e+06	0	9.3699e+06	4.06925e+06	6.12728e+06	0	3.01582e+06	3.65722e+06	0	1.52065e+06	1.16168e+07	9.29036e+06	8.8165e+07	0	2.10065e+06	8.46216e+06	8.04953e+06
P61131	2.26865e+06	2.05402e+06	1.72028e+07	2.67436e+07	1.85563e+07	6.29577e+06	1.72409e+07	7.83584e+06	3.86413e+07	9.61534e+06	5.37067e+06	2.61168e+06	1.78768e+07	1.42656e+07	9.3696e+06	1.60162e+07	9.62203e+06	1.66521e+07	2.45852e+07	8.65192e+06	3.378e+07	2.18266e+06	1.90226e+07	2.09742e+07	2.34361e+07	1.91868e+07	5.77872e+06
P62716	7.67386e+08	6.2741e+08	6.62237e+08	7.66526e+08	7.30686e+08	8.58597e+08	8.7109e+08	7.87449e+08	7.84539e+08	9.01717e+08	8.4784e+08	1.16357e+09	7.6575e+08	9.43333e+08	6.96903e+08	8.17582e+08	7.06702e+08	9.31076e+08	7.48619e+08	9.58906e+08	6.64779e+08	8.66516e+08	1.00264e+09	8.96141e+08	7.17591e+08	7.66749e+08	6.95632e+08
Q6AY78	5.06698e+06	2.51938e+06	8.93187e+06	9.64087e+06	7.98005e+06	7.78995e+06	6.37696e+06	3.8888e+06	4.45489e+06	1.9756e+06	115380	0	4.68431e+06	6.17924e+06	4.04074e+06	1.32242e+07	9.51972e+06	1.12838e+07	6.5922e+06	9.04654e+06	1.48303e+06	4.47449e+06	3.45554e+06	7.4861e+06	1.10037e+07	1.20245e+07	1.80239e+07
P17046	6.02864e+07	6.3714e+07	7.49117e+07	4.83577e+07	7.47546e+07	6.22498e+07	4.04125e+07	5.41238e+07	4.17338e+07	1.05324e+08	6.26844e+07	6.07156e+07	1.03677e+08	6.05581e+07	5.19949e+07	4.87487e+07	4.94665e+07	4.62265e+07	6.13842e+07	6.97755e+07	4.34924e+07	7.86931e+07	4.94106e+07	5.49535e+07	5.7951e+07	6.71885e+07	6.43932e+07
Q5M951	1.00018e+07	7.06582e+06	5.35609e+06	7.58937e+06	8.81819e+06	7.5147e+06	5.37452e+06	8.03373e+06	2.08824e+07	9.71286e+06	7.19824e+06	1.13789e+07	9.74333e+06	3.42155e+08	9.32716e+06	3.06675e+07	1.09704e+07	2.01637e+07	1.11607e+07	1.45845e+07	6.02881e+06	1.17933e+07	0	7.91656e+06	7.68222e+06	6.24365e+06	4.09427e+06
Q6P6G5	7.35809e+06	4183875	9.34936e+06	9.61256e+06	1.23866e+07	9.5503e+06	9.10738e+06	1.11652e+07	5.76856e+06	1.00327e+07	7.00873e+06	6.54652e+06	9.62896e+06	1.04683e+07	6.05725e+06	7.31678e+06	1.19897e+07	3.08492e+07	1.77366e+07	5.77674e+06	8.55019e+06	1.26167e+07	1.00545e+07	1.00305e+07	1.34453e+07	1.44908e+07	1.55023e+07
P19944	3.40996e+07	38070400	4.8818e+07	4.55875e+07	3.12712e+07	2.29119e+07	3.23386e+07	1.04717e+07	1.08349e+07	3.59471e+07	2.1854e+07	5.92533e+07	2.47815e+07	3.15085e+07	1.7503e+07	2.04454e+07	2.89202e+07	2.76016e+07	2.80688e+07	1.84972e+07	9.54808e+06	2.41372e+07	3.64001e+07	3.98736e+07	2.7719e+07	2.63087e+07	5.45363e+07
P85007	2.77787e+08	1.30923e+08	1.81346e+08	1.40658e+08	1.22938e+08	8.43408e+08	4.15436e+09	3.1558e+09	2.32667e+09	6.39328e+08	1.09458e+08	2.94785e+08	4.96879e+08	3.49178e+09	1.43286e+09	1.96855e+08	1.67018e+08	1.68364e+08	1.9539e+08	2.41054e+08	1.58822e+09	1.17021e+09	2.85783e+08	2.11156e+08	1.44385e+08	1.98188e+08	1.7535e+08
Q5I0I9	3.9499e+06	0	0	1.75307e+06	0	3.76091e+06	2.48838e+06	3.36574e+06	1.68536e+07	2.82746e+06	3.02702e+06	0	2.56194e+06	0	1.41525e+06	1.30096e+07	0	2.414e+07	1.34953e+07	0	1.39332e+06	3.48462e+06	2.99437e+06	0	1.99869e+06	0	4.31572e+06
Q8K4H4	0	0	8.3002e+06	5.14144e+06	6.21814e+06	6.80432e+06	0	3.15219e+06	691666	5.99706e+06	8.38634e+06	9.89335e+06	1.98265e+06	4.16932e+06	1.35518e+06	3.53927e+06	5.56115e+06	2.99236e+06	6.65686e+06	8.84588e+06	1.05299e+06	6.00792e+06	2.8246e+07	4.30683e+06	4.72206e+06	2.8066e+06	4.40096e+06
Q5PQR3	1.72716e+06	0	6.41206e+06	2.18073e+06	2.51057e+06	1.93053e+06	1.26634e+06	1.67549e+06	1.82658e+06	2.70576e+06	2.25721e+06	0	1.93226e+06	1.40736e+06	3.1434e+06	0	2.8905e+06	2.67962e+06	2.04347e+06	0	0	2.00146e+06	0	3.90542e+06	2.38806e+06	2.38567e+06	3.47742e+06
Q9Z1Z1	0	4772314	0	851886	1.452e+06	4.06032e+06	4.74168e+06	4.27582e+06	2.23668e+06	7.09141e+06	6.07638e+06	8.92021e+06	7.1845e+06	1.26898e+07	4.68043e+06	0	2.17251e+06	4.41624e+06	6.48196e+06	0	0	4.62686e+06	1.17939e+07	0	0	3.29277e+06	0
P48769	1.12729e+06	2.48882e+06	759254	749135	0	0	0	5.20183e+06	5.40282e+06	7.35729e+06	732901	0	1.33213e+07	2.57105e+06	3.05103e+06	0	4.91784e+06	8.80068e+06	0	1.03529e+07	1.04118e+07	8.68564e+06	1.83869e+06	0	750945	840767	2.26572e+06
P06766	3.05865e+06	0	1.59239e+06	2.33542e+06	3.70414e+06	0	662622	2.05018e+06	1.58579e+07	9.03975e+06	1.59105e+06	1.74678e+06	5.70278e+06	2.43459e+06	6.31968e+06	2.24413e+06	3.01762e+06	2.07163e+07	6.54567e+06	2.99002e+06	0	8.92714e+06	8.20255e+06	0	4.64823e+06	2.98822e+06	0
P15337	7.85266e+07	5.73358e+07	3.41318e+07	4.23557e+07	6.37894e+07	3.78157e+07	596102	4.50705e+07	1.04003e+08	4.03052e+07	3.0936e+07	1.58029e+07	3.23917e+07	2.62417e+07	4.43421e+07	6.15178e+06	5.22507e+07	4.96432e+07	1.3989e+07	1.59766e+07	5.86993e+07	7.0041e+07	3.51244e+07	1.83148e+07	6.04993e+07	2.75048e+07	4.7471e+06
Q9EQY6	2.32386e+07	0	0	2.27103e+06	5.14966e+06	1.90309e+07	1.30701e+07	1.55687e+07	2.09728e+07	2.72409e+07	7.49273e+06	1.43737e+07	1.73744e+07	7.60709e+06	1.86044e+07	1.01772e+07	1.06823e+07	6.62036e+06	1.17022e+07	1.67526e+07	2.31841e+07	1.81636e+07	1.5359e+07	8.83629e+06	1.73622e+06	4.97025e+06	1.06649e+07
Q62762	2.56908e+06	1.50385e+06	2.5485e+06	1.50266e+06	1.52368e+06	0	0	1.84336e+06	1.49221e+06	2.97832e+06	1.07553e+06	0	0	2.39855e+06	1.89409e+06	946888	2.44753e+06	3.45341e+06	3.08908e+06	2.70811e+06	2.60533e+06	2.15492e+06	1.64688e+06	1.79235e+06	2.20672e+06	2.56678e+06	3.50677e+06
Q4QQU6	7.28364e+06	2.54174e+06	4.73189e+06	5.34782e+06	9.99406e+06	1.35912e+07	0	2.18098e+06	1.84005e+06	1.06637e+07	6.10525e+06	3.60483e+06	7.85848e+06	5.56441e+06	3.30898e+06	1.42184e+07	9.5011e+06	1.42456e+07	4.79959e+06	1.55419e+07	3.20089e+06	0	5.52949e+06	3.78276e+06	9.98751e+06	6.4128e+06	7.55258e+06
Q5XIC2	3.225e+07	8172689	1.99698e+07	1.34205e+06	1.2512e+07	3.00093e+07	2.09442e+07	1.51005e+07	0	1.44689e+07	2.39702e+07	1.89636e+07	1.88106e+07	3.82807e+07	2.13056e+07	1.27751e+06	1.45995e+07	1.1694e+07	0	3.12948e+07	0	1.91313e+07	0	0	2.62444e+06	9.15244e+06	5.48291e+07
P61312	1.77464e+06	1.6427e+07	1.08451e+07	1.40592e+07	9.80771e+06	1.01165e+07	1.40709e+07	5.09531e+06	8.70519e+06	3.29913e+06	4.77308e+06	2.39879e+07	3.27771e+06	8.64027e+06	2.73344e+06	8.97601e+06	1.0571e+07	6.11641e+06	8.74422e+06	1.26203e+07	1.11485e+07	0	6.1353e+06	5.47391e+06	5.38573e+06	2.52071e+06	1.3291e+07
Q5XI52	844513	1.19264e+06	1.07042e+06	817530	1.06739e+06	1.06189e+06	1.25304e+06	536934	973214	0	893094	0	0	0	1.04528e+06	2.37467e+06	1.01861e+06	1.02007e+06	581764	788703	1.16312e+06	0	0	1.84212e+06	919079	907230	2.2302e+06
Q498U0	1.26319e+07	29213263	2.01239e+07	1.93703e+07	2.74812e+07	2.10979e+07	9.67442e+06	1.71172e+07	2.06148e+07	1.08991e+07	6.5125e+06	9.22186e+06	1.76792e+07	1.49564e+07	2.62983e+07	3.27542e+07	1.60331e+07	3.2731e+07	1.89999e+07	2.11203e+07	2.29864e+07	2.27831e+07	4.48052e+06	1.0199e+07	3.05554e+07	3.45305e+07	2.07566e+07
Q5BJX0	1.17022e+07	1.1254e+06	1.0616e+07	6.97754e+06	2.52459e+07	7.82152e+06	5.82787e+06	1.42952e+07	2.65397e+06	2.71395e+07	220177	0	1.39037e+06	1.55464e+07	1.66406e+06	2.63153e+07	8.04432e+06	3.46988e+07	2.36315e+07	2.71219e+07	0	0	8.31231e+06	1.2754e+07	1.31488e+07	2.60683e+07	2.48359e+07
Q5RKH7	0	1.57856e+07	2.26825e+07	1.74358e+07	3.67539e+07	5.16876e+06	4.1516e+06	9.62335e+06	1.45758e+07	1.94419e+07	3.23142e+06	0	6.17387e+07	8.03203e+06	5.21133e+06	1.99158e+06	3.47471e+07	6.06296e+06	3.04174e+06	1.19571e+06	2.16022e+07	3.76931e+07	0	3.78965e+06	9.12283e+06	0	1.57755e+06
Q5HZA9	1.50585e+07	5.16724e+06	2.04826e+07	1.45737e+07	1.7065e+07	2.80705e+07	1.36474e+07	1.03129e+07	6.03176e+06	2.74691e+07	1.61295e+07	3.59292e+07	2.37863e+07	2.86818e+07	3.14448e+07	1.32714e+07	1.99284e+07	3.58168e+07	4.48596e+07	2.66054e+07	2.02456e+07	2.24665e+07	2.69429e+07	2.63731e+07	1.98701e+07	1.65814e+07	2.27606e+07
Q6MG12	3.7492e+06	3.06461e+06	5.93838e+06	2.81472e+06	4.89953e+06	1.4184e+07	3.13454e+06	3.1516e+06	6.32477e+06	7.19967e+06	0	3.31288e+06	2.43365e+06	6.06284e+06	2.73673e+06	1.79082e+07	4.2076e+06	9.53644e+06	7.5771e+06	1.34262e+07	2.507e+06	3.64723e+06	3.27971e+06	1.05231e+07	6.88404e+06	5.92775e+06	5.73415e+06
Q9JK79	4.07027e+07	4.71505e+07	1.7348e+07	4.05631e+07	4.60408e+07	1.47405e+07	8.93508e+06	1.20887e+07	6.18657e+07	1.38838e+06	7.82905e+07	1.56965e+07	1.46133e+07	5.27765e+07	4.30065e+07	9.91367e+06	3.63505e+07	2.79588e+07	1.94386e+07	2.1835e+07	2.88121e+07	1.26505e+07	1.72946e+07	1.63481e+07	2.87536e+07	4.59902e+06	9.98281e+06
Q63623	9.58591e+07	4.04294e+06	1.31347e+07	6.06116e+07	8.69474e+07	8.66298e+06	5.68642e+07	1.06522e+07	1.09721e+07	1.48806e+07	1.19295e+07	5.33834e+07	4.84158e+07	5.28237e+07	1.08199e+08	1.30704e+08	2.10483e+07	7.78039e+07	1.24778e+08	5.707e+07	7.92975e+07	2.82572e+07	5.5235e+07	1.06965e+08	9.6087e+07	8.44217e+07	5.28224e+07
P30836	3.77503e+06	0	1.3356e+07	1.08123e+07	0	3.34316e+06	0	4.06098e+06	0	4.12261e+06	2.76053e+07	2.42284e+06	0	4.40068e+06	2.41232e+07	0	0	5.60549e+06	0	0	0	2.74212e+06	1.74928e+06	0	2.21452e+06	1.38349e+07	4.8453e+06
P07323	0	48058760	3.30238e+07	6.47487e+07	3.64238e+07	3.51645e+07	2.40326e+07	3.65428e+07	6.8859e+07	4.50763e+07	7.41935e+06	8.16205e+07	1.98765e+07	2.09528e+06	5.29798e+07	6.66012e+06	3.20408e+07	7.49961e+06	4.17241e+06	1.85412e+07	1.97656e+07	4.40136e+07	4.80038e+07	5.00612e+07	4.81806e+07	1.19619e+07	3.10279e+07
Q9JIL9	1.74816e+07	8.43711e+06	6.55423e+06	0	5.02114e+06	1.09974e+07	2.76769e+06	5.89777e+06	3.95894e+06	4.3127e+06	1.53673e+06	8.53328e+06	5.06614e+06	0	4.31179e+06	9.46823e+06	4.97948e+06	8.00469e+06	0	0	6.02967e+06	1.89376e+06	3.83253e+06	9.30639e+06	1.07901e+07	3.80293e+06	1.8475e+07
Q5HZB6	0	0	0	0	0	0	0	0	0	0	0	0	0	0	3.84726e+06	3.59074e+06	5.57831e+06	6.12615e+06	8.96875e+06	0	0	0	0	9.19927e+06	7.68348e+06	7.90979e+06	7.12433e+06
Q66H99	3.13793e+07	7.5731e+06	2.01777e+07	2.13896e+07	1.55329e+07	4.23981e+06	2.23245e+07	5.26623e+06	9.63747e+06	1.67576e+07	3.58101e+07	0	8.70639e+06	1.12695e+07	2.89275e+07	6.34539e+06	9.40128e+06	2.62048e+07	5.10759e+06	6.4169e+06	1.27334e+07	1.63644e+07	5.04718e+06	6.60008e+06	1.75988e+07	2.53277e+07	3.62773e+07
P62864	1.4666e+08	43756178	6.9187e+07	6.78582e+07	9.04308e+07	1.27404e+08	7.44058e+07	1.00231e+08	2.00616e+07	1.23717e+08	5.65307e+07	1.46487e+08	7.7299e+07	1.41836e+08	5.48641e+07	4.36376e+07	3.9418e+07	8.76996e+07	6.24735e+07	1.47553e+08	4.27935e+07	9.133e+07	1.05378e+08	6.58822e+07	6.01019e+07	4.91781e+07	7.26472e+07
Q68FU8	4.28079e+06	0	0	1.14814e+06	1.40906e+06	2.66292e+06	3.07621e+06	0	0	0	4.75274e+06	0	0	3.16072e+06	2.87564e+06	2.42658e+06	5.11776e+06	3.38391e+06	4.51735e+06	0	1.67337e+06	0	3.73593e+06	0	1.49477e+06	3.27393e+06	0
P24528	1.15663e+07	3.17666e+06	8.16022e+06	6.6698e+06	7.30677e+06	1.96761e+06	5.69382e+06	1.77374e+06	4.19426e+06	3.51732e+06	1.8373e+06	4.56381e+06	3.01609e+06	5.39565e+06	2.5934e+06	750174	6.85029e+06	1.16675e+07	6.15882e+06	1.5458e+06	5.74007e+06	5.58525e+06	3.06881e+06	1.11859e+06	8.90298e+06	3.79251e+06	1.37145e+06
Q5PQN2	9.09872e+06	4.89698e+06	1.34176e+07	9.62579e+06	5.13644e+06	1.88339e+07	1.34835e+07	8.68638e+06	7.32386e+06	1.2966e+07	8.30079e+06	1.71192e+07	1.41156e+07	1.3393e+07	1.11032e+07	1.70655e+07	2.86957e+07	3.51486e+07	9.75881e+06	8.92452e+06	1.24171e+07	1.02145e+07	1.44444e+07	8.81396e+06	3.61906e+07	2.55578e+07	9.78622e+06
Q4V7C9	2.92428e+07	4401695	3.91673e+06	7.35586e+06	1.73727e+06	5.76412e+06	1.07371e+06	1.60477e+07	2.23433e+06	3.77489e+06	1.23327e+07	0	1.46541e+07	5.66741e+06	1.76042e+07	1.44971e+07	1.22961e+07	1.74012e+07	2.17285e+07	2.05603e+07	1.95096e+06	2.67208e+06	1.6795e+06	5.97615e+06	3.85903e+06	2.76488e+06	2.84448e+06
Q5FWT5	0	0	3.98458e+06	1.94546e+06	8.0327e+06	4.45361e+06	1.17762e+07	9.38372e+06	3.50853e+06	2.72341e+06	2.64631e+06	3.06109e+06	0	0	0	2.4117e+06	3.1347e+06	3.02522e+06	8.32603e+06	3.52903e+06	1.69654e+06	4.61571e+06	0	2.85781e+06	4.72649e+06	843415	0
Q63627	5.50202e+06	1.56694e+06	1.37097e+07	7.98757e+06	1.0204e+07	1.05638e+07	1.78468e+06	5.68925e+06	0	5.4773e+06	0	5.08029e+06	5.44906e+06	4.79095e+06	3.91721e+06	0	7.20918e+06	1.98114e+07	8.49719e+06	4.74768e+06	5.66908e+06	7.33191e+06	4.7604e+06	2.96321e+06	1.13051e+07	5.75406e+06	1.61446e+06
P25886	3.18515e+06	3.97117e+07	1.92969e+07	2.17325e+07	3.60261e+07	1.30921e+07	6.51103e+06	1.97574e+06	1.78967e+07	1.71639e+07	1.25121e+07	7.86621e+06	1.97309e+07	2.55157e+07	1.19324e+07	7.67231e+06	3.27484e+07	6.45506e+06	1.33429e+07	9.79911e+06	8.94898e+06	9.12577e+06	1.9823e+06	3.49477e+06	2.08954e+07	1.23234e+07	9.91523e+06
Q5PQL3	2.14175e+07	2.79509e+07	3.51918e+07	3.27156e+07	3.24595e+07	1.50151e+07	2.37448e+07	2.01834e+07	1.28088e+07	1.98609e+07	1.13526e+07	2.18388e+07	1.92777e+07	1.18663e+07	1.83823e+07	3.53832e+07	3.17274e+07	3.91779e+07	3.32756e+07	2.95573e+07	2.11004e+07	1.60367e+07	2.71947e+07	4.04472e+07	3.46617e+07	2.9902e+07	1.4307e+07
Q9JJW1	1.49101e+06	3582319	1.27799e+06	1.82554e+06	0	841648	2.89148e+06	3.08794e+07	0	0	4.74216e+06	0	0	2.84153e+06	0	0	0	5.44816e+06	1.49282e+06	1.09371e+07	0	0	0	4.01952e+06	0	0	0
Q8CHN3	1.1345e+06	4.24612e+06	0	0	0	0	940538	0	1.03297e+06	0	3.54955e+06	2.00057e+06	0	0	0	0	1.8564e+06	3.02906e+06	1.64566e+06	2.7009e+06	2.74461e+06	0	0	0	0	1.59426e+07	821129
Q80WL2	3.20889e+06	0	2.19378e+06	2.03154e+06	3.34843e+06	4.78481e+06	1.61551e+06	2.4433e+06	0	2.19341e+06	0	0	1.43472e+06	2.85956e+06	0	903292	2.16897e+06	3.22799e+06	2.30875e+06	4.05392e+06	1.9736e+06	1.80943e+06	1.55258e+06	1.29633e+06	5.52772e+06	1.48588e+06	1.85224e+06
Q76HM9	4.07946e+06	3664492	2.01186e+06	454167	2.43409e+06	0	1.86173e+06	1.74866e+06	0	1.50288e+06	0	536342	0	0	1.32257e+06	0	3.47872e+06	2.67687e+06	1.65608e+06	0	705282	0	0	2.10212e+06	2.90572e+06	1.59038e+06	4.61073e+06
Q6AXZ0	1.88136e+07	1.81257e+07	2.53143e+07	1.63316e+07	1.86403e+07	2.6738e+07	9.26558e+06	9.44191e+06	1.72827e+07	1.91587e+07	756773	5.09825e+06	1.99889e+07	2.20493e+07	3.01381e+07	2.19298e+07	8.37264e+06	2.96015e+07	1.45727e+07	1.52302e+07	2.18937e+07	3.82359e+07	9.83967e+06	2.06621e+07	2.09169e+07	2.84724e+07	2.85784e+07
P80254	1.96406e+06	1354613	1.78477e+06	2.27229e+06	1.92586e+06	1.76366e+06	0	0	0	0	1.8263e+06	0	0	5.99529e+06	0	3.08492e+06	1.74141e+06	2.30649e+06	1.34356e+06	3.85492e+06	2.49589e+06	0	6.93117e+06	2.14627e+06	2.15533e+06	0	1.2096e+06
P20037	0	7.44989e+06	0	4.34058e+06	2.62917e+06	1.82217e+06	7.93212e+07	1.40654e+06	8.33043e+07	4.08199e+07	2.33304e+06	0	3.18649e+07	2.35216e+06	3.39596e+07	0	5.52938e+07	4.49161e+07	2.05768e+06	6.79278e+06	5.20613e+07	1.99564e+07	3.24608e+06	3.22019e+06	0	0	3.77851e+06
P31053	2.84113e+09	3.85018e+08	2.33078e+09	2.7392e+09	3.301e+08	4.37904e+08	8.05631e+08	6.482e+07	2.80576e+09	1.20907e+09	2.04139e+09	4.53761e+08	6.32396e+07	1.48252e+09	2.9671e+09	9.79483e+07	4.499e+09	7.59195e+07	1.51044e+08	2.4956e+09	1.54492e+09	1.2503e+09	1.58826e+08	1.21957e+08	2.43746e+09	2.09527e+09	9.56986e+07
Q5U2Q4	1.64745e+06	4.82852e+06	3.18793e+06	2.8417e+06	8.56422e+06	4.15374e+06	2.31468e+06	5.2458e+06	3.073e+06	3.19955e+06	0	4.09987e+06	3.57096e+06	2.68415e+06	5.10257e+06	1.17986e+07	6.58276e+06	8.02062e+06	3.00581e+06	0	2.83086e+06	3.2855e+06	3.12147e+06	3.67835e+06	7.80787e+06	4.25167e+06	1.24044e+07
Q5BK43	1.00351e+08	5.21108e+07	3.50464e+07	4.48501e+07	5.10744e+07	3.5764e+07	7.97331e+07	1.43111e+08	7.45267e+07	7.68108e+07	3.22473e+07	8.50613e+07	6.89551e+07	4.07353e+07	5.18461e+07	5.64592e+07	4.92171e+07	1.20311e+08	3.22319e+07	1.67327e+07	1.09935e+08	1.11176e+08	1.49321e+08	6.52856e+07	4.1092e+07	5.86207e+07	3.42148e+07
Q9Z2M4	3.26018e+06	3.90965e+06	1.74285e+06	1.50387e+06	1.29441e+06	2.08394e+06	2.84122e+06	5.77035e+06	1.53538e+06	5.72191e+06	3.13061e+06	2.42529e+06	6.02029e+06	9.71195e+06	6.09402e+06	1.71481e+06	1.48837e+06	2.20818e+06	2.97524e+06	3.52133e+06	6.95317e+06	5.60227e+06	6.1394e+06	2.4361e+06	1.39005e+06	1.14161e+06	1.3033e+06
P52164	6.68913e+06	0	6.92428e+06	4.99033e+06	4.54002e+06	7.03351e+06	9.23133e+06	7.44498e+06	3.37659e+06	5.85246e+06	1.09583e+07	9.03274e+06	7.93341e+06	1.84477e+07	4.73603e+06	4.57741e+06	1.55402e+06	7.03031e+06	8.20422e+06	1.72245e+07	1.84951e+06	6.81598e+06	0	0	1.36216e+07	6.76378e+06	2.12728e+06
Q99PM1	3.54001e+06	7805890	4.88563e+06	4.81275e+06	9.07105e+06	8.06065e+06	6.06408e+06	7.08752e+06	2.57537e+06	5.23917e+06	2.00477e+06	6.40532e+06	3.80381e+06	7.0914e+06	2.82874e+06	7.11207e+06	3.97005e+06	1.48925e+07	3.12029e+06	1.44558e+06	5.25906e+06	5.08852e+06	6.87309e+06	0	1.33445e+07	5.33204e+06	0
Q9QYW5	5.08514e+07	40303806	6.00765e+07	3.85195e+07	3.97098e+07	7.39577e+07	6.43863e+07	5.49403e+07	5.22134e+07	4.61829e+07	1.96929e+07	7.32305e+07	5.03786e+07	5.78425e+07	4.66417e+07	5.48788e+07	4.08628e+07	4.13956e+07	4.75381e+07	6.11394e+07	4.86105e+07	4.10257e+07	6.21621e+07	4.2075e+07	3.16478e+07	3.35379e+07	5.57938e+07
A0A0G2KBC9	4.12047e+06	3.64272e+06	3.66767e+06	3.18773e+06	3.8898e+06	3.51752e+06	3.37481e+06	1.01302e+06	1.13166e+06	0	0	1.0037e+07	0	4.11161e+06	0	2.8841e+06	1.26603e+06	1.13339e+06	677047	0	0	0	2.72675e+06	0	3.0074e+06	0	6.9461e+06
Q505I4	1.5482e+07	2.1466e+07	2.14087e+07	6.85065e+06	2.57019e+07	2.09497e+07	1.80131e+07	1.76515e+07	1.41038e+07	1.91185e+07	2.76158e+07	2.24548e+07	1.87155e+07	1.18679e+07	1.62754e+07	2.26406e+07	1.95859e+07	1.21605e+07	2.17007e+07	1.19921e+07	2.234e+07	2.58846e+07	1.02985e+07	1.64497e+07	1.94288e+07	1.19195e+07	1.50359e+07
Q4G055	4.42614e+07	0	4.8694e+07	4.62445e+07	4.5302e+07	4.08741e+07	5.02957e+07	3.62627e+07	3.03579e+07	4.00899e+07	5.76712e+07	0	4.12292e+07	5.14338e+07	4.89727e+07	2.94845e+07	3.84873e+07	3.95032e+07	4.85476e+07	3.62212e+07	3.9306e+07	5.36752e+07	2.03723e+07	6.42301e+07	5.66359e+07	4.12863e+07	5.86263e+07
Q6MFZ5	3.81273e+07	3.09823e+06	3.94011e+06	7.70523e+06	1.48763e+06	3.82455e+07	9.92022e+06	9.37742e+07	3.00149e+07	3.96443e+07	1.01257e+07	2.80405e+07	2.39238e+08	2.8587e+07	9.25391e+06	4.00084e+07	3.2613e+07	2.5004e+07	5.73195e+07	3.86367e+07	1.1531e+08	4.05201e+07	1.0698e+07	4.83397e+07	1.97903e+07	1.19746e+07	1.18746e+07
Q64649	1.24631e+06	0	599074	2.00158e+06	5.68027e+06	869703	0	2.50377e+06	0	4.1844e+06	0	0	0	509306	0	9.59075e+06	6.02244e+06	4.22373e+06	357675	483792	1.73336e+06	1.72324e+06	2.35385e+06	8.36576e+06	4.88459e+06	5.75754e+06	7.7516e+06
Q5PT50	3.68646e+06	2.82444e+06	2.27588e+06	3.12759e+06	2.04927e+06	2.90369e+06	3.56458e+06	3.84361e+06	1.7187e+06	2.57094e+06	1.74238e+06	2.47996e+06	2.49108e+06	2.24577e+06	2.8368e+06	1.50547e+06	2.45734e+06	2.06572e+06	1.0083e+06	3.75234e+06	0	2.7338e+06	2.39641e+06	708912	0	1.31039e+06	1.55685e+06
Q7M6Z3	8.66555e+06	6306954	9.39158e+06	7.77937e+06	8.30341e+06	0	6.35881e+06	9.55685e+06	6.06674e+06	1.17498e+07	1.35922e+07	7.69826e+06	7.92663e+06	1.15222e+07	2.37854e+06	1.58036e+07	9.12994e+06	7.46366e+06	3.08844e+06	8.1457e+06	1.25545e+07	1.03719e+07	8.03875e+06	5.35746e+06	7.82842e+06	5.61535e+06	2.46285e+06
Q4QQT2	0	0	714520	0	0	0	1.49022e+06	2.89286e+06	0	4.49478e+06	0	0	2.65484e+06	2.42892e+06	2.43244e+06	0	2.82884e+06	3.21814e+06	0	3.54781e+06	2.45816e+06	5.4572e+06	0	0	0	0	0
Q7TP36	1.19965e+07	4.24617e+08	3.07259e+07	5.03847e+07	2.62982e+07	2.4317e+07	1.40863e+07	4.70442e+08	1.0382e+08	2.58717e+08	3.8329e+07	3.14743e+07	4.69341e+08	0	1.59862e+08	3.14106e+07	7.26328e+07	1.23076e+08	4.64039e+07	1.89567e+07	7.41914e+08	2.8349e+08	7.01202e+08	2.70219e+07	3.1958e+07	5.65766e+07	1.84102e+07
Q9QXN1	5.91836e+06	0	1.44906e+06	4.03501e+06	4.37944e+06	5.71142e+06	2.06997e+06	2.28191e+06	777055	253467	0	1.05849e+06	724697	932814	2.27335e+06	0	3.91053e+06	1.14342e+06	1.90395e+07	2.28077e+07	1.50332e+06	982327	1.25703e+07	0	1.33749e+07	4.41151e+06	0
D3ZD05	1.28782e+06	0	0	575992	554450	4.92975e+06	1.83262e+06	554104	1.726e+06	5.45219e+06	0	5.80641e+06	1.10931e+06	2.55562e+06	2.81322e+06	487254	367739	695084	2.52257e+06	1.65021e+06	0	4.57321e+06	4.04495e+06	1.701e+06	1.60244e+06	753307	2.13535e+06
Q5BJZ6	1.2934e+08	8.94212e+07	1.16088e+08	7.54249e+07	1.02031e+08	9.66803e+07	1.02916e+08	8.92305e+07	3.81213e+07	9.81542e+07	6.22276e+06	9.12651e+07	3.82536e+07	1.02984e+08	1.06903e+08	1.17541e+08	6.55533e+07	5.58797e+07	6.72214e+07	9.98698e+07	3.36424e+07	5.58228e+07	9.06233e+07	8.94339e+07	4.51828e+07	7.44991e+07	1.25536e+08
Q5XII8	1.31113e+07	0	7.41578e+06	5.79584e+06	3.67475e+06	2.36563e+06	2.95083e+06	1.11151e+07	8.75132e+06	9.19555e+06	5.91889e+06	0	2.95176e+06	1.06329e+07	0	3.83272e+06	6.54685e+06	1.22882e+07	6.394e+06	1.31046e+07	7.52791e+06	1.19715e+07	3.35491e+06	6.07659e+06	5.84532e+06	3.25274e+06	1.47346e+07
O89042	2.33606e+06	0	2.42982e+06	3.23861e+06	4.01525e+06	1.63594e+06	3.5859e+06	4.02592e+06	0	1.25268e+06	1.45074e+06	1.08341e+06	847841	5.66391e+06	0	0	2.87506e+06	3.09442e+06	2.0022e+06	3.44193e+06	4.29634e+06	5.74352e+06	4.62268e+06	1.15407e+06	4.18225e+06	3.53785e+06	5.94979e+06
P35171	4.78425e+08	1.49606e+08	3.14689e+08	3.13764e+08	3.39575e+08	3.30152e+08	3.12923e+08	4.36118e+08	2.39433e+08	3.43045e+08	2.31771e+08	4.29129e+08	3.74446e+08	3.60434e+08	3.24052e+08	4.6089e+08	3.2562e+08	3.67994e+08	4.1594e+08	5.01549e+08	4.66838e+08	3.8133e+08	3.37726e+08	4.77164e+08	3.94529e+08	3.36825e+08	3.74178e+08
Q7TQ82	8.03124e+07	25293579	2.83342e+07	2.91202e+07	2.36218e+07	7.07832e+07	6.29802e+07	6.57203e+07	5.37349e+07	6.20889e+07	2.06815e+07	7.23361e+07	6.05287e+07	7.43218e+07	5.69089e+07	5.56386e+07	3.15942e+07	5.90954e+07	6.30598e+07	8.97935e+07	5.3628e+07	7.05217e+07	9.1857e+07	4.86266e+07	2.92535e+07	3.07563e+07	5.13374e+07
P85845	0	0	264522	691330	209553	0	290160	0	236451	639154	125219	0	0	0	0	0	0	297437	0	504493	0	0	0	0	338725	384131	843333
P59924	2.4659e+07	1.64643e+07	1.72877e+07	1.1834e+07	2.12974e+07	1.76869e+06	2.16867e+06	1.36157e+07	5.33135e+06	1.14812e+07	1.07412e+07	1.53061e+06	1.40248e+07	2.48004e+07	1.47815e+07	1.67238e+06	2.70718e+07	2.64351e+07	1.85298e+07	1.48898e+07	2.09804e+07	1.22386e+07	4.44417e+06	2.82318e+06	2.67359e+07	1.85277e+07	1.70102e+06
Q5XIU2	4.55602e+06	4.28222e+07	2.50164e+06	1.95348e+06	3.90934e+06	4.82677e+06	5.63947e+06	4.56962e+06	6.73824e+06	4.68686e+06	1.25442e+07	2.94238e+06	3.16173e+07	5.77475e+06	2.36202e+07	0	0	1.48099e+06	1.39476e+06	8.71392e+06	3.45752e+07	3.15475e+06	7.41912e+06	1.64838e+06	4.65404e+06	0	0
Q9R0A8	2.50906e+07	8.22748e+06	2.71972e+06	1.05536e+07	3.04125e+07	1.58703e+07	1.05183e+07	3.10653e+07	1.05437e+07	3.03781e+07	3.89911e+07	3.77138e+07	2.74964e+07	1.51018e+07	1.77834e+07	3.07698e+07	3.27587e+07	1.37374e+07	1.17342e+07	2.30449e+07	2.24671e+07	1.54778e+07	5.98277e+06	1.10304e+07	1.15542e+07	3.95071e+06	3.66919e+07
Q7TP17	1.19529e+07	1.20475e+07	7.61128e+06	8.72631e+06	1.21523e+07	2.78916e+07	2.25101e+07	1.42584e+07	3.56152e+06	2.92728e+07	2.19669e+07	3.81279e+07	2.11058e+07	3.47564e+07	2.30215e+07	4.73872e+06	7.42517e+06	1.53463e+07	6.02666e+06	9.08456e+06	5.94923e+06	3.36098e+07	2.39926e+07	6.69575e+06	1.48102e+07	8.13807e+06	1.83938e+06
Q499T2	6.99375e+07	2.07846e+07	2.82193e+07	4.01346e+07	9.09217e+07	4.48707e+07	3.49571e+07	9.85142e+07	1.56457e+07	5.30529e+07	1.61216e+07	6.91154e+07	5.50465e+07	6.4411e+07	1.20123e+07	2.53436e+07	6.16254e+07	1.09136e+08	4.29508e+07	6.44874e+07	4.42011e+07	1.01437e+08	5.31414e+07	3.17395e+07	9.86361e+07	4.94385e+07	2.27703e+07
Q5I0F1	0	0	0	0	0	7.87089e+06	0	0	0	3.2418e+06	7.60769e+06	3.2853e+06	1.49716e+06	0	0	6.56497e+06	0	0	5.73776e+06	0	0	3.3879e+06	0	4.91912e+06	0	0	0
Q8CHJ1	1.09566e+07	7.08144e+06	9.09814e+06	9.12967e+06	7.98574e+06	4.61764e+06	1.07087e+07	1.43604e+07	1.01969e+07	8.69581e+06	1.04389e+07	1.44951e+07	9.41904e+06	1.13238e+07	1.12086e+07	5.4928e+06	6.85516e+06	5.88617e+06	4.03816e+06	1.31667e+07	1.25167e+07	1.06899e+07	1.37861e+07	6.19704e+06	8.76828e+06	3.86054e+06	3.42211e+06
B5DF51	2.81e+07	50213460	5.35156e+07	3.54327e+07	3.30317e+07	4.7001e+07	3.53193e+07	4.91082e+07	2.95468e+07	4.15758e+07	2.15273e+07	6.02429e+07	3.3185e+07	2.43337e+07	3.77329e+07	4.78419e+07	4.00046e+07	3.31283e+07	4.92175e+07	2.97739e+07	4.19121e+07	3.67262e+07	2.79489e+07	3.43461e+07	1.5712e+07	2.3424e+07	4.28659e+07
P31720	788864	5348769	0	0	2.64656e+06	3.38915e+06	0	1.64127e+06	8.47383e+06	5.45874e+06	0	5.61201e+06	1.60665e+07	2.04907e+07	1.23488e+06	0	675496	0	1.19737e+06	2.95253e+06	1.10338e+07	1.30255e+06	3.53911e+06	1.12551e+06	0	1.31691e+06	6.10913e+06
Q5I0P2	2.56487e+07	7.73713e+06	2.55149e+07	1.69751e+07	1.32577e+07	1.70294e+07	1.69681e+07	1.70892e+07	1.58573e+07	2.18736e+07	2.74604e+07	1.53932e+07	2.18198e+07	2.27337e+07	1.95946e+07	1.56741e+07	1.83971e+07	2.94054e+07	2.47472e+07	1.62056e+07	8.50349e+06	2.39063e+07	1.2402e+07	2.3818e+07	1.64293e+07	2.62178e+07	1.71184e+07
P05504	5.95305e+07	6.08042e+07	5.21261e+07	3.96499e+07	3.35985e+07	6.01231e+07	4.76109e+07	3.60313e+07	1.97717e+07	4.22306e+07	2.28914e+07	6.37359e+07	3.50483e+07	7.86449e+07	3.01358e+07	6.20553e+07	4.71645e+07	7.64578e+07	9.87966e+07	3.28225e+07	2.39114e+07	4.14534e+07	2.76071e+07	7.55058e+07	6.11963e+07	8.32144e+07	1.23201e+08
P24062	4.07111e+07	0	6.74145e+06	4.86453e+06	0	4.42792e+07	7.21234e+06	3.92717e+07	4.28619e+07	3.88854e+07	4.54876e+06	0	5.53518e+07	3.65902e+07	5.68649e+06	4.0111e+07	5.54995e+07	4.64549e+07	3.4288e+07	4.04741e+07	4.9271e+07	5.53642e+07	2.69932e+07	6.29244e+07	1.28051e+06	4.93348e+06	5.19173e+06
Q64060	7.57163e+07	5.91219e+07	4.62558e+07	4.31203e+07	1.71501e+07	9.35521e+06	6.03223e+07	7.539e+07	6.60508e+07	7.35501e+07	4.92805e+06	1.20337e+07	5.87837e+07	6.51674e+07	5.71246e+07	1.15594e+07	5.5092e+07	7.64287e+07	3.60743e+07	6.24483e+07	9.11001e+07	7.22659e+07	7.1168e+07	1.34185e+08	5.63952e+07	4.9802e+07	2.00977e+07
Q3KR73	3.13093e+06	1.9427e+06	0	954751	0	3.3358e+06	796651	465550	1.88762e+06	0	1.26139e+06	1.80232e+06	1.85751e+06	2.57364e+06	448406	0	0	1.0865e+06	724227	3.4127e+06	860286	2.55891e+06	2.19274e+06	0	1.10779e+06	0	2.99735e+06
Q62714	1.6551e+06	27816410	2.96098e+06	8.16795e+06	2.16979e+07	4.77716e+06	311635	906231	3.96532e+06	3.81357e+07	7.1612e+06	1.53437e+06	3.06735e+06	3.08772e+06	4.58923e+06	4.08311e+06	6.86319e+07	4.08254e+07	1.29669e+08	3.25095e+06	0	5.71054e+06	5.43301e+06	2.63376e+06	2.42832e+07	3.06733e+07	783176
Q5M845	8.42058e+06	2.20271e+06	0	0	0	1.02116e+07	0	2.59296e+06	5.09394e+06	1.64571e+07	4.71869e+06	2.91594e+07	1.51397e+07	0	9.5161e+06	0	0	0	0	0	7.58425e+06	8.25582e+06	1.29827e+07	0	0	0	0
Q5XJW2	7.70281e+07	7.82179e+07	6.20803e+07	7.9412e+07	1.69135e+08	7.12963e+07	8.67411e+07	1.58852e+08	4.50982e+07	1.05547e+08	1.07548e+09	1.79697e+08	8.36746e+07	8.29515e+07	1.033e+08	6.6257e+08	9.68356e+08	1.2799e+09	1.04486e+09	9.30639e+08	8.04193e+07	6.94406e+07	8.52716e+07	6.87569e+08	8.89157e+08	5.56256e+08	4.71684e+07
P55009	0	0	4.17504e+06	0	6.95733e+06	1.6139e+07	2.94822e+06	0	253955	0	0	0	0	584572	0	0	948663	3.96769e+06	1.48268e+07	716798	92208.4	0	0	988143	8.92269e+06	0	0
Q99N34	7.82956e+06	4.41814e+07	1.23688e+07	9.94538e+06	1.53846e+07	7.57201e+06	1.27475e+06	4.1021e+06	0	3.11952e+06	1.19242e+07	6.4404e+06	2.32187e+06	4.94797e+06	0	1.18531e+07	1.0965e+07	6.01348e+06	1.61258e+07	1.56842e+07	1.52182e+06	1.51259e+06	946856	1.78996e+07	1.68197e+07	1.14506e+07	1.41919e+07
Q04970	4.9554e+07	28333308	4.64382e+07	2.61436e+07	2.80713e+07	3.22943e+07	4.61425e+07	3.25829e+07	3.39423e+07	3.37798e+07	4.72579e+07	4.26286e+07	4.45124e+07	3.76432e+07	2.80422e+07	5.14595e+07	3.03345e+07	4.08957e+07	5.34908e+07	4.86977e+07	4.32825e+07	3.12113e+07	4.44913e+07	4.11982e+07	3.4948e+07	3.02596e+07	4.93478e+07
Q8K4G6	3.60661e+06	3.59835e+06	1.83126e+06	1.16576e+07	2.4787e+07	7.74348e+06	8.73714e+06	1.09838e+07	1.14961e+07	7.39384e+06	5.06274e+06	4.39898e+06	5.63785e+06	0	3.44415e+06	1.09572e+07	1.35149e+07	2.21286e+07	744270	1.50587e+07	7.75534e+06	3.11428e+06	2.69792e+06	1.03146e+07	1.61012e+07	1.56834e+07	6.42393e+06
P50115	9.27276e+07	1.00981e+08	9.28941e+07	6.90965e+07	1.67421e+08	2.86177e+08	4.68641e+07	1.50717e+08	4.48867e+07	3.23048e+08	7.03734e+07	1.89326e+08	5.63079e+08	2.24388e+08	5.51667e+07	3.56156e+08	2.93297e+08	1.78494e+08	3.01751e+08	1.12451e+08	5.34425e+07	1.13748e+08	1.17146e+08	4.384e+07	1.15183e+08	6.62517e+07	5.97785e+07
P60825	2.62816e+07	1.55422e+07	1.58331e+07	1.33287e+07	1.07872e+07	2.81451e+07	1.04469e+07	1.58499e+07	1.17721e+07	2.25197e+07	1.35044e+07	3.08671e+07	1.94518e+07	2.65335e+07	1.36738e+07	2.15724e+07	1.38911e+07	2.56987e+07	2.34421e+07	3.04595e+07	1.85985e+07	2.12686e+07	2.53825e+07	2.17085e+07	2.02782e+07	2.02494e+07	1.70844e+07
Q561R7	1.68929e+07	6.44535e+06	4.69952e+06	6.91853e+06	1.14763e+07	1.31983e+07	9.29308e+06	9.77627e+06	1.3533e+07	1.40675e+07	5.80135e+06	1.63246e+07	1.38174e+07	1.92891e+07	1.26169e+07	8.47671e+06	9.58215e+06	9.9638e+06	1.05226e+07	1.45917e+07	7.06629e+06	1.85791e+07	9.66518e+06	6.9204e+06	1.06346e+07	5.44123e+06	6.74738e+06
Q5XI59	954248	2.10151e+06	2.24235e+06	0	0	1.98631e+06	4.52457e+06	1.04972e+07	1.13903e+07	1.25784e+07	1.22097e+06	2.1422e+06	1.5286e+07	3.11244e+06	2.07186e+06	0	1.64819e+07	1.67996e+07	1.16773e+06	9.62693e+06	1.4809e+07	1.92059e+07	7.715e+06	0	776434	1.29937e+06	4.05055e+06
P63045	8.23636e+07	5.86592e+07	5.79641e+07	4.45151e+07	4.09386e+07	8.86585e+07	6.11076e+07	5.90106e+07	4.44256e+07	7.18998e+07	5.46353e+07	7.82834e+07	9.46534e+07	6.84306e+07	5.55534e+07	5.03351e+07	4.32965e+07	3.9323e+07	3.44676e+07	9.06971e+07	4.89026e+07	6.92034e+07	7.80264e+07	3.65201e+07	5.14207e+07	3.41494e+07	2.8867e+07
Q5BJX5	3.63754e+06	2088103	1.96078e+06	6.53871e+06	7.76185e+06	3.30614e+06	0	1.14959e+06	0	0	2.6861e+06	287503	2.48988e+06	2.69869e+06	1.93431e+06	0	2.05499e+06	2.75863e+06	9.2053e+06	0	0	0	0	1.09549e+07	5.81796e+07	8.98434e+06	2.52778e+06
Q6AYH6	2.42483e+07	2.43823e+07	2.73307e+07	3.15214e+07	2.44532e+07	3.95133e+07	2.59781e+07	2.61785e+07	2.76028e+07	3.80148e+07	2.99826e+07	4.41043e+07	3.16011e+07	4.07729e+07	2.31145e+07	3.96058e+07	2.87736e+07	2.74957e+07	2.39671e+07	3.17578e+07	2.06165e+07	2.90917e+07	3.73511e+07	3.6126e+07	3.20937e+07	2.85994e+07	3.6969e+07
Q5BJS0	2.89447e+06	0	2.01295e+06	1.37518e+06	2.00543e+06	0	715329	1.8706e+06	1.03076e+06	3.44358e+06	3.77656e+06	3.44236e+06	3.7267e+06	3.13259e+06	0	0	3.53279e+06	1.69383e+06	0	2.62596e+06	2.19477e+06	3.92081e+06	5.72358e+06	2.18845e+06	3.48058e+06	1.05868e+06	3.01392e+06
P0DN35	4.24681e+07	1.24636e+07	4.52528e+07	4.00764e+07	4.8492e+07	6.50652e+07	4.769e+07	4.27482e+07	4.94358e+07	5.80892e+07	4.25602e+07	5.86869e+07	4.0196e+07	7.4551e+07	4.22769e+07	6.90492e+07	4.91906e+07	6.05229e+07	5.37307e+07	5.40385e+07	4.31154e+07	4.9237e+07	6.31082e+07	5.15224e+07	5.18914e+07	4.42182e+07	4.51187e+07
B1H278	420750	5.10051e+06	571188	249563	3.85764e+06	562462	0	0	0	0	218294	0	555469	559498	0	0	0	6.04428e+06	6.58735e+06	0	718362	0	0	0	5.59603e+06	1.42274e+06	679230
P97885	9.05157e+07	7.27266e+07	8.50185e+07	2.25928e+08	6.76704e+07	9.5816e+07	7.70739e+07	7.28342e+07	6.23185e+07	7.33283e+07	4.31114e+07	7.7433e+07	6.97672e+07	7.2002e+07	6.92748e+07	8.10491e+07	7.9457e+07	1.00906e+08	5.94428e+07	9.77278e+07	9.04369e+07	9.41961e+07	6.87542e+07	7.23479e+07	6.39961e+07	7.2413e+07	4.65367e+07
Q63398	4.20137e+06	2.45582e+06	3.66348e+06	3.80184e+06	3.79228e+06	5.86888e+06	4.00749e+06	3.51633e+06	7.38214e+06	7.74905e+06	4.72728e+06	9.84932e+06	6.3697e+06	4.72598e+06	6.34228e+06	7.00561e+06	3.49447e+06	3.72432e+06	5.39829e+06	3.18831e+06	4.1235e+06	6.37313e+06	5.57811e+06	4.23926e+06	3.0643e+06	4.45999e+06	5.02711e+06
Q642A4	5.73118e+06	3.3026e+06	0	3.95277e+06	3.03362e+06	2.03398e+07	4.53318e+06	4.83159e+06	1.05378e+06	1.28749e+06	2.46182e+06	0	1.86028e+06	4.49892e+06	1.49673e+06	4.2565e+06	5.19248e+06	3.18751e+06	6.53144e+06	5.67694e+07	6.77069e+06	744640	1.74441e+06	1.00941e+06	4.27012e+06	2.28202e+06	1.29991e+07
Q569C1	1.01568e+08	7.11094e+07	5.24051e+07	6.35634e+07	7.01669e+07	5.4706e+07	2.78296e+07	8.2314e+07	1.03435e+08	5.21284e+07	1.2673e+06	3.62189e+07	5.13816e+07	3.92049e+07	5.54219e+07	2.82166e+07	8.01402e+07	7.04474e+07	2.79281e+07	1.0925e+07	7.13988e+07	6.96071e+07	9.34636e+07	3.33756e+07	4.49562e+07	6.56088e+07	5.14502e+07
P23347	3.92091e+06	0	0	4.41506e+06	2.75436e+06	1.96927e+06	2.43377e+06	0	0	5.34034e+06	778494	0	2.27712e+06	2.42659e+06	2.74166e+06	0	0	542431	3.12801e+06	3.02883e+06	2.31058e+06	888254	974584	3.59263e+06	2.39108e+06	524683	0
P27213	8.55554e+06	3189622	5.26563e+06	3.26779e+06	1.26252e+06	9.86813e+06	6.05809e+06	0	642952	7.10518e+06	1.05493e+07	8.77202e+06	6.38861e+06	1.45384e+07	7.68719e+06	5.32678e+06	5.13472e+06	1.3223e+06	2.90953e+06	1.98364e+06	1.16218e+07	8.22105e+06	8.92042e+06	2.75284e+06	0	5.12681e+06	3.33283e+06
P08430	1.93887e+07	3.01406e+06	5.43256e+06	6.05352e+06	1.28708e+07	1.10922e+07	1.1854e+07	1.51809e+07	6.53602e+06	1.58806e+07	1.23593e+06	1.73266e+07	1.2242e+07	2.09731e+07	7.21187e+06	1.80492e+06	5.1628e+06	5.53687e+06	6.61938e+06	1.74361e+07	1.07719e+07	1.8784e+07	2.26815e+07	0	1.89652e+06	1.52308e+06	4.62214e+06
Q920L7	1.20854e+08	107335803	1.26753e+08	8.14993e+07	9.7587e+07	1.23898e+08	1.00972e+08	1.28834e+08	1.2232e+08	1.2609e+08	7.94107e+07	1.3164e+08	9.57354e+07	1.31037e+08	1.0444e+08	1.27367e+08	1.00446e+08	4.63658e+07	1.19145e+08	1.32591e+08	9.84399e+07	1.31232e+08	1.16783e+08	1.06417e+08	1.12315e+08	8.18747e+07	1.12514e+08
P0C2B9	1.36208e+07	1.31801e+07	4.14979e+06	1.05506e+07	1.57807e+06	6.78823e+06	8.73073e+06	1.17906e+07	3.71539e+06	1.19849e+07	1.20397e+06	5.91064e+06	0	1.42613e+07	5.73232e+06	1.38781e+07	6.56161e+06	3.35116e+06	1.09965e+07	1.2337e+07	6.1229e+06	4.04599e+06	2.25712e+06	5.73051e+06	1.35275e+07	6.70594e+06	2.99474e+06
Q4KLK8	1.74123e+07	28652146	3.77121e+06	4.47575e+06	3.34052e+06	1.60911e+07	1.52788e+07	1.22828e+07	1.144e+07	1.21154e+07	4.83522e+06	1.46992e+07	1.21467e+07	1.69202e+07	1.36802e+07	6.55977e+06	2.40479e+06	1.08666e+06	7.27496e+06	1.16413e+07	1.30266e+07	4.46844e+06	1.14044e+07	2.69698e+06	466463	5.14956e+06	9.15595e+06
Q5XI37	3.54031e+07	59428928	2.44885e+07	4.89326e+07	1.12063e+07	2.0349e+07	1.44298e+07	5.35686e+07	1.33063e+07	2.32579e+07	2.12464e+07	0	1.55742e+07	3.71689e+07	1.23402e+07	5.31218e+06	2.58583e+07	1.64757e+07	2.18201e+07	5.22695e+07	1.99506e+07	1.07416e+07	1.40922e+07	3.53246e+07	2.17659e+07	6.1149e+07	7.00417e+07
Q80WK7	2.78408e+06	1.19424e+06	854390	1.24063e+06	2.01495e+06	1.97745e+06	983518	1.98093e+06	0	2.05759e+06	0	1.40182e+06	1.49278e+06	1.27483e+06	1.57795e+06	0	1.16842e+06	615894	567617	2.45797e+06	921130	2.07025e+06	2.22361e+06	954709	1.5696e+06	0	1.12151e+06
P14272	2.6594e+06	0	4.48727e+06	0	0	1.51545e+06	0	628674	0	0	1.76276e+06	1.87804e+06	1.65754e+06	669079	1.00292e+06	0	0	0	0	0	1.9371e+06	2.30561e+06	0	0	2.633e+06	0	0
Q5BJT0	9.03068e+07	9.5168e+07	7.99141e+07	9.12711e+07	1.63841e+08	2.37604e+08	1.23709e+08	1.19535e+08	8.62472e+07	1.79095e+08	1.45738e+07	1.00334e+08	1.66112e+08	1.38143e+08	9.9621e+07	7.24429e+07	1.41519e+08	6.47631e+07	6.2766e+07	9.44386e+07	8.87852e+07	1.59541e+08	2.24536e+08	8.7556e+07	1.86867e+08	6.19345e+07	5.49211e+07
Q2KJ09	1.12212e+07	2.12473e+07	1.26896e+07	2.24224e+07	3.1135e+07	6.1985e+06	5.26762e+07	2.44176e+07	2.04972e+07	8.68346e+06	1.17273e+07	4.34922e+06	7.61793e+06	2.2922e+07	8.48484e+06	3.08014e+07	2.90404e+07	1.41548e+07	1.83076e+07	1.09119e+07	4.24434e+06	5.78149e+06	6.3729e+06	2.42933e+07	2.40523e+07	1.77999e+07	3.29527e+07
B0LPN4	9.24995e+08	7.83142e+08	1.06959e+09	5.36123e+07	4.47542e+06	7.61126e+08	1.06068e+09	6.8243e+08	8.95582e+08	6.0739e+08	3.46796e+07	1.23987e+08	1.36333e+09	1.00901e+09	7.25737e+08	7.17997e+06	6.73021e+08	9.34709e+08	6.90978e+08	4.24646e+08	7.23209e+08	1.54778e+09	1.70157e+08	1.3141e+09	3.48587e+07	3.39081e+08	3.65087e+07
B1WBV0	5.81037e+06	1.66389e+06	3.71915e+06	3.14221e+06	1.40894e+06	2.40222e+06	4.38978e+06	1.26201e+07	1.48397e+06	0	0	6.63161e+06	3.24974e+06	4.15953e+06	9.91804e+06	0	0	0	0	0	9.06358e+06	8.35508e+06	5.41379e+06	0	1.155e+06	0	5.42246e+06
Q9JIA3	0	3.62263e+06	3.44526e+06	4.49078e+06	2.54493e+06	1.11921e+06	815845	0	520775	5.35226e+06	2.46704e+06	0	2.97157e+06	0	2.18999e+06	909869	0	0	1.16968e+06	1.04088e+06	1.31336e+06	780385	0	1.32459e+06	0	1.5956e+06	5.84091e+06
P62632	7.53273e+06	0	3.95217e+06	0	2.99562e+06	2.75178e+07	0	1.57823e+07	5.85378e+06	3.66149e+07	0	2.03923e+07	1.28755e+07	1.29767e+07	4.53924e+06	2.84206e+06	0	0	6.34278e+06	8.05438e+06	4.81171e+06	2.60981e+07	0	2.84714e+06	0	5.48227e+06	0
Q4QQU5	6.77148e+07	1.87095e+08	1.68293e+07	1.42468e+07	1.91713e+07	4.12592e+07	1.47588e+07	1.67494e+07	6.99864e+06	8.89339e+06	1.51616e+06	0	1.72532e+07	1.63224e+08	8.12618e+06	1.55268e+07	1.65986e+07	1.71437e+07	3.14568e+07	3.73351e+07	1.30398e+07	1.02477e+07	5.31299e+06	3.59726e+07	1.38832e+07	1.74869e+07	1.85318e+07
Q63750	3.54379e+06	880259	1.26908e+07	6.87143e+06	6.91548e+06	6.78795e+06	1.48713e+07	1.13784e+07	1.4706e+07	3.09179e+06	1.12096e+07	1.4304e+06	1.43308e+07	5.99359e+06	1.28693e+07	0	3.77887e+06	6.46172e+06	5.87098e+06	5.7608e+06	1.59135e+07	1.17921e+07	1.34371e+07	0	2.50215e+06	2.45147e+06	0
Q5M9G6	4.20822e+06	1.00468e+06	689626	2.32518e+06	3.98759e+06	5.82091e+06	3.91849e+06	3.94033e+06	0	3.45342e+06	1.25289e+06	1.37892e+06	1.26153e+07	1.03435e+07	0	2.31734e+06	5.27059e+06	4.01538e+06	5.34561e+06	2.74618e+06	1.19744e+06	5.68595e+06	6.14524e+06	2.51518e+06	4.59346e+06	1.57215e+06	4.45807e+06
P51886	9.92448e+06	8.76453e+06	4.70355e+07	2.13844e+06	4.56949e+06	2.61861e+06	2.52577e+06	7.50164e+06	994574	4.34283e+06	3.00439e+06	5.62567e+06	6.55875e+06	4.77566e+06	972885	0	0	2.20317e+06	2.07749e+06	5.20006e+06	5.31845e+06	3.40897e+06	2.70903e+07	3.29845e+06	712830	3.32059e+06	0
P53817	4.16339e+06	19875876	9.66985e+06	8.22305e+06	1.79212e+07	5.56687e+06	6.63709e+06	1.98719e+07	4.26992e+06	1.38516e+07	1.70868e+07	8.59273e+06	2.28176e+07	2.52337e+07	1.43968e+07	2.46881e+07	3.65219e+06	1.77302e+07	1.02492e+07	4.05147e+06	2.26537e+07	5.15598e+06	0	6.11575e+06	8.79406e+06	4.91587e+06	5.39683e+06
Q9JHY8	0	5.16557e+06	0	583853	0	0	0	0	0	0	440502	0	2.21132e+06	1.07119e+06	0	0	0	0	0	2.1822e+06	1.90805e+06	3.294e+06	1.52821e+06	0	0	948086	812864
Q8K3M6	5.55135e+06	0	0	6.14777e+06	4.97893e+06	1.42815e+06	5.6549e+06	8.91784e+06	2.49377e+06	1.04839e+06	0	6.31725e+06	4.90863e+06	1.00749e+07	1.03744e+06	8.09702e+06	6.64174e+06	4.0589e+06	8.90596e+06	3.10639e+06	4.14808e+06	7.15719e+06	1.86109e+06	7.77424e+06	6.55954e+06	7.0267e+06	1.14167e+07
Q2TBJ5	1.8653e+07	2.3106e+07	3.48718e+07	2.58274e+07	3.75777e+07	1.66957e+07	1.13143e+07	1.08655e+07	1.13899e+07	1.74133e+07	4.678e+06	1.41981e+07	2.00894e+07	1.77193e+07	1.04503e+07	4.0361e+07	2.73035e+07	3.20547e+07	3.75487e+07	1.98039e+07	1.39015e+07	1.6841e+07	1.05531e+07	4.51741e+07	3.32032e+07	3.22776e+07	3.77786e+07
O08654	2.03408e+07	14233022	1.44828e+07	1.00007e+07	1.20948e+07	2.02485e+07	1.78716e+07	2.84046e+07	2.08422e+07	1.35801e+07	9.72795e+06	1.429e+07	1.64332e+07	2.45397e+07	1.35198e+07	1.58808e+07	6.69558e+06	1.72232e+07	4.33738e+07	2.22043e+07	1.92446e+07	2.01226e+07	2.29014e+07	1.51641e+07	1.52542e+07	1.6606e+07	1.68055e+07
P28648	2.14552e+08	1.12927e+08	2.93675e+08	4.20342e+08	6.1288e+08	3.47873e+07	9.5553e+07	8.38975e+07	1.38044e+08	1.73806e+08	1.63518e+08	3.27937e+08	1.56433e+08	1.24426e+08	1.51337e+08	1.41755e+09	5.75525e+08	2.67793e+09	4.17633e+09	1.75211e+08	1.3731e+08	1.46129e+08	1.97843e+08	1.39822e+09	9.93703e+08	1.16222e+09	7.4923e+07
Q925B3	3.3029e+06	1.89184e+06	0	1.81724e+06	2.4384e+06	1.43966e+07	568336	1.72175e+06	1.36428e+06	337035	4.36356e+06	370571	1.89708e+06	1.63159e+06	1.78415e+06	0	2.43318e+06	2.01531e+06	0	1.3349e+06	2.75537e+06	3.84611e+06	9.21159e+06	2.45754e+08	3.93068e+06	1.9893e+06	7.94937e+06
P52504	3.57455e+07	84207573	5.31808e+07	8.39142e+07	9.31966e+07	7.36264e+07	5.72835e+07	7.95945e+07	7.45031e+07	6.83842e+07	2.43176e+07	8.91897e+07	8.03804e+07	6.15269e+07	5.13237e+07	3.55089e+07	1.07618e+08	1.05949e+08	4.89363e+07	6.21263e+07	6.10349e+07	7.2844e+07	8.56757e+07	2.47024e+07	1.17192e+08	7.2671e+07	3.10957e+07
Q7TP52	1.35e+07	1.2082e+07	6.52553e+06	1.58149e+06	971596	1.08096e+06	1.98567e+06	9.18663e+06	0	2.16567e+07	9.40281e+06	1.36544e+07	9.64141e+06	9.06136e+06	1.19294e+07	8.44707e+06	1.71815e+06	0	5.63725e+06	1.94556e+07	1.11939e+07	1.65693e+07	864742	7.2296e+06	4.45765e+06	3.96457e+06	8.44429e+06
O54960	2.90306e+06	0	1.89626e+07	337735	0	422545	4.5316e+07	1.65289e+06	1.31835e+06	2.4441e+06	1.59024e+06	2.28613e+06	1.03342e+06	1.66296e+06	0	3.2558e+06	1.47875e+06	0	770532	2.75426e+06	1.27528e+06	1.06181e+06	2.44863e+06	2.82848e+06	251496	0	3.13841e+06
Q6MG60	4.65095e+08	519654599	5.5028e+08	5.8364e+08	4.39641e+08	4.60776e+08	8.21492e+07	1.26522e+08	1.34685e+08	4.61083e+08	4.42863e+07	7.33681e+08	4.50261e+08	1.20481e+08	2.23494e+08	4.64922e+08	3.95689e+08	0	7.6293e+07	6.81569e+08	2.14582e+08	3.04193e+08	7.17914e+08	1.7308e+08	1.7377e+08	1.33755e+08	1.40442e+08
Q2TA63	0	9.7077e+06	1.30994e+07	5.29983e+06	9.21291e+06	1.25879e+07	0	9.89374e+06	2.17557e+06	6.60628e+06	1.27991e+07	6.53493e+06	1.12949e+07	7.80751e+06	6.97061e+06	1.11178e+07	7.5867e+06	9.09925e+06	7.53849e+06	7.91025e+06	7.04614e+06	5.59449e+06	1.10564e+07	5.94186e+06	9.07139e+06	8.32727e+06	7.41347e+06
Q71UE8	1.18717e+08	9.11296e+07	1.44807e+08	1.06262e+08	1.21567e+08	1.4811e+08	1.48506e+08	1.14643e+08	1.00039e+08	1.44477e+08	1.0406e+08	3.54373e+07	1.25028e+08	1.46848e+08	1.36671e+08	1.04396e+08	9.8577e+07	6.26941e+07	5.48647e+07	1.25446e+08	1.1406e+08	1.29745e+08	1.30062e+08	1.5282e+08	9.20819e+07	1.26825e+08	2.04609e+08
Q01827	1.18906e+08	9.6728e+07	1.13797e+08	9.70155e+07	8.10683e+07	1.37484e+08	1.10306e+08	1.24808e+08	9.72589e+07	1.43009e+08	1.40191e+08	1.18495e+08	8.83525e+07	1.17247e+08	1.2045e+08	1.43041e+08	9.36878e+07	2.56943e+07	1.2805e+08	1.44952e+08	7.15083e+07	8.56761e+07	1.3749e+08	1.43716e+08	9.19458e+07	7.48118e+07	8.85904e+07
P58775	1.51223e+08	2.01944e+08	2.59465e+08	2.17139e+08	2.79534e+08	2.37934e+07	1.61502e+08	1.20274e+08	1.89593e+08	4.82404e+07	2.09232e+08	2.9126e+08	1.54521e+08	3.82205e+07	2.1058e+08	2.22015e+07	3.73739e+08	2.47414e+08	9.89105e+07	7.13818e+07	2.93204e+08	1.22816e+08	4.94423e+07	4.05086e+07	2.65934e+08	1.89773e+08	1.95431e+08
Q5RK00	1.06498e+07	1.77092e+07	1.25503e+07	8.47707e+06	3.61272e+07	1.48834e+07	1.81015e+06	4.58047e+07	8.40535e+06	4.13583e+07	1.41359e+07	7.39968e+06	1.14414e+07	3.54489e+07	2.74581e+07	6.55654e+07	5.15611e+07	1.39631e+07	1.62702e+07	5.37981e+06	2.44229e+06	5.20003e+07	9.15667e+06	862183	1.82429e+07	1.18366e+07	2.65715e+06
Q7TPL3	1.14281e+07	1.21196e+07	6.25527e+06	8.33161e+06	1.34469e+07	1.34992e+07	0	6.84861e+06	6.75528e+06	1.41458e+07	9.59975e+06	2.10201e+07	1.35296e+07	5.43892e+06	9.60027e+06	2.398e+07	1.15293e+07	1.46623e+07	1.60648e+07	1.85079e+07	9.44726e+06	1.06581e+07	2.25943e+07	1.60166e+07	7.37304e+06	1.45718e+07	5.76412e+06
P23764	1.41529e+07	5.34083e+06	6.29344e+06	695440	5.05483e+06	7.52515e+06	1.12369e+07	2.66516e+07	1.17658e+07	2.0396e+07	6.86223e+06	4.77292e+06	1.44602e+07	2.902e+07	2.27119e+07	9.11748e+06	1.40275e+07	1.93145e+07	1.11733e+07	9.56839e+06	8.04945e+06	2.73696e+07	1.50292e+07	5.59696e+06	8.64455e+06	1.02078e+07	5.59925e+06
P47816	3.32721e+07	2.44847e+07	6.26381e+07	4.48143e+07	4.25913e+08	3.32368e+07	2.39563e+07	2.38137e+07	8.66584e+07	2.59024e+07	4.65723e+07	3.19694e+07	2.61818e+07	2.95236e+07	2.76895e+07	4.21537e+08	4.94481e+07	6.49639e+08	2.8568e+08	2.58876e+07	3.03187e+07	3.84899e+07	2.39482e+07	2.67822e+08	2.92607e+08	3.44776e+08	1.08919e+08
Q8K581	5.34435e+07	6.27549e+07	5.5818e+07	6.26774e+07	4.62614e+07	4.84282e+07	5.7327e+07	5.98448e+07	1.08425e+08	5.30134e+07	2.4783e+07	1.79223e+07	5.16751e+07	5.19699e+07	2.94761e+07	5.57804e+07	5.56193e+07	7.40531e+07	7.15128e+07	7.39021e+07	7.21554e+07	5.79414e+07	5.53297e+07	8.82829e+07	5.81007e+07	6.5786e+07	7.47605e+07
Q63624	0	849793	3.33313e+06	1.60774e+06	7.63394e+06	0	4.54016e+06	2.36178e+06	6.10264e+06	4.14959e+06	2.89286e+06	0	0	2.38873e+06	3.64476e+06	1.54983e+06	1.96615e+07	5.86891e+06	2.73508e+07	8.16714e+06	2.63676e+06	1.87101e+06	1.58442e+06	2.35606e+07	2.6632e+07	1.72397e+07	7.82966e+06
Q8R4E1	1.13227e+07	6.26262e+06	1.40417e+07	3.67539e+06	1.00383e+07	7.88042e+06	8.06619e+06	4.19526e+06	6.99704e+06	5.48554e+06	5.34548e+06	5.105e+06	6.42596e+06	4.61041e+06	3.14802e+06	5.90461e+06	5.71856e+06	3.94258e+06	6.30471e+06	7.33719e+06	6.11052e+06	3.11025e+06	3.11065e+06	6.97766e+06	4.83458e+06	5.97433e+06	8.96146e+06
Q6RJR6	1.40028e+09	2.14674e+09	2.05083e+09	1.74421e+09	1.71818e+09	2.30795e+09	2.29283e+09	2.6191e+09	2.08684e+09	2.37575e+09	2.45157e+09	2.25965e+09	2.09222e+09	1.87261e+09	2.36414e+09	2.6933e+09	2.18827e+09	2.31525e+09	1.17381e+09	1.39779e+09	1.87787e+09	2.12822e+09	2.46108e+09	1.91194e+09	1.86837e+09	1.56952e+09	1.48521e+09
B3DMA0	2.8618e+07	3.67856e+06	3.2473e+07	3.86271e+07	3.87015e+07	1.36282e+07	2.93738e+07	9.1668e+06	3.16489e+07	2.71772e+07	4.53698e+07	2.16355e+06	4.72256e+07	2.57041e+07	3.06322e+07	9.08654e+06	4.84089e+07	5.56782e+07	1.22154e+07	1.529e+07	4.18101e+07	3.04174e+07	7.23407e+06	2.66874e+07	4.68049e+07	2.04291e+07	3.16958e+07
P84100	2.25029e+08	1.884e+08	1.01774e+08	1.85009e+08	1.84075e+08	1.39758e+08	1.91889e+08	2.72621e+08	1.55338e+08	1.79324e+08	2.79086e+08	7.95375e+07	1.47037e+08	1.6117e+08	1.77402e+08	3.89774e+07	1.69946e+08	3.138e+08	2.70555e+08	4.60501e+08	8.18541e+07	1.98956e+08	7.89082e+07	7.32475e+07	2.14302e+08	9.19228e+07	7.66996e+07
Q9R1N3	2.16672e+06	2.25522e+07	4.02748e+06	3.35991e+06	5.43798e+06	3.3107e+06	5.25312e+06	5.02688e+06	8.05803e+06	1.16181e+07	2.1274e+06	0	9.43622e+06	7.66219e+06	8.02385e+06	1.95523e+06	6.5791e+06	1.22632e+07	4.11474e+06	4.49235e+06	7.30115e+06	1.11883e+07	0	8.47605e+07	4.31951e+06	3.5285e+06	2.90767e+06
O70536	6.68023e+06	1.55503e+06	2.61166e+06	6.21807e+06	1.18989e+07	5.83448e+06	0	3.18912e+06	1.82555e+06	5.25294e+06	2.46741e+06	9.12653e+06	7.58196e+06	6.28345e+06	2.61162e+06	0	6.63614e+06	8.71721e+06	3.99506e+06	9.32892e+06	9.04044e+06	1.23394e+07	1.38935e+07	1.57543e+06	1.27558e+07	0	2.48787e+06
Q920E0	2.97913e+08	3.32273e+08	2.27214e+08	2.91606e+08	7.80895e+07	2.91746e+08	2.75157e+08	2.87674e+08	2.35237e+08	2.11634e+08	1.54059e+08	3.92037e+08	2.71334e+08	4.72846e+08	2.37922e+08	3.18653e+08	2.18773e+08	2.36248e+08	2.56715e+08	4.03734e+08	2.1973e+08	2.78001e+08	3.31455e+08	2.61627e+08	2.07768e+08	2.02942e+08	3.14907e+08
Q5BJN5	8.23987e+07	52413765	6.98423e+07	4.41234e+07	6.51284e+07	5.29349e+07	4.95316e+07	8.84344e+07	5.99445e+07	7.58941e+07	3.02632e+07	2.40476e+07	7.62157e+07	7.3758e+07	7.33143e+07	5.76808e+07	6.64698e+07	5.89223e+07	5.59514e+07	5.78266e+07	6.28163e+07	8.61112e+07	3.02581e+07	6.70729e+07	6.53509e+07	7.9865e+07	7.68031e+07
P70470	2.72684e+08	1.64705e+08	1.34853e+08	1.43532e+08	1.81292e+08	1.7113e+08	1.19699e+08	1.76577e+08	1.79073e+08	1.97184e+08	1.11594e+08	1.69305e+08	1.84867e+08	1.35264e+08	1.75687e+08	1.51823e+08	1.41597e+08	1.15209e+08	2.03359e+08	2.52218e+08	2.5334e+08	2.01671e+08	1.83516e+08	1.1354e+08	1.70278e+08	1.27281e+08	1.22666e+08
Q5RJT2	0	1.38522e+07	1.38253e+06	1.3562e+06	0	0	0	0	1.17955e+07	0	2.85993e+06	0	9.52554e+06	0	1.48545e+06	0	5.44568e+06	9.79885e+06	5.68177e+06	2.67617e+06	0	1.74234e+06	4.94645e+06	1.91375e+06	3.34209e+06	1.64076e+06	2.23777e+06
Q68FR5	5.38822e+06	1.28634e+06	1.45126e+06	1.23292e+06	8.1476e+06	2.30677e+06	0	0	0	0	0	2.33554e+06	0	0	2.93885e+06	0	1.32235e+06	3.35565e+06	8.43393e+06	1.46602e+06	902772	0	0	885675	1.41923e+07	5.53675e+06	0
Q6AYA0	1.72526e+07	5.87779e+06	1.49632e+07	1.12523e+07	4.81478e+06	9.08926e+06	6.84522e+06	9.2855e+06	1.67449e+06	1.16305e+07	1.14987e+07	9.94749e+06	8.4869e+06	1.33407e+07	3.57924e+06	1.81055e+07	1.17325e+07	1.52489e+07	1.54743e+07	1.80174e+07	2.31743e+06	1.40279e+07	6.78068e+06	1.22608e+07	1.05827e+07	1.05981e+07	1.17615e+07
P02466	5.91486e+06	7.63332e+06	1.80417e+06	2.68149e+06	3.06166e+06	1.44355e+06	4.55342e+06	8.98532e+06	9.82972e+06	9.16647e+06	2.74872e+06	1.90126e+06	7.3598e+06	4.58743e+06	3.46894e+06	4.9006e+06	1.03514e+07	8.14631e+06	9.93415e+06	9.4896e+06	1.08843e+07	1.11196e+07	3.82245e+06	6.51131e+06	2.46715e+06	8.10211e+06	2.8918e+06
D3ZSC8	5.89171e+06	2.17218e+07	6.74964e+06	8.03727e+06	7.03855e+06	4.35687e+06	1.58694e+07	2.93172e+07	1.7117e+07	2.97812e+07	0	2.13947e+07	2.65168e+07	4.43989e+07	2.32979e+07	1.4968e+07	1.52591e+07	3.25637e+07	2.50968e+07	9.09056e+06	5.07694e+07	4.45843e+07	3.29054e+07	3.09873e+06	1.20511e+07	1.41908e+07	1.77661e+07
B0BNF1	1.86651e+07	2.1266e+07	9.77632e+06	1.3892e+07	1.21511e+07	8.87491e+06	1.23255e+07	1.60859e+07	1.34316e+07	1.62658e+07	5.66642e+06	1.03623e+07	1.43043e+07	7.63151e+06	9.48828e+06	2.05852e+07	1.80541e+07	1.12313e+07	1.52511e+07	2.3412e+07	1.43019e+07	1.51932e+07	1.60859e+07	1.01162e+07	9.87334e+06	8.13564e+06	1.06704e+07
P62856	1.90715e+08	8.86106e+07	1.36914e+08	1.31659e+08	1.68895e+08	2.09562e+08	1.57097e+08	1.64982e+08	3.79111e+07	1.95174e+08	1.59903e+08	1.87592e+08	1.47202e+08	3.29095e+08	1.3065e+08	9.57902e+07	1.73988e+08	2.03523e+08	1.3951e+08	2.76874e+08	1.71751e+08	1.78593e+08	2.28977e+08	1.15613e+08	1.90827e+08	1.05189e+08	1.02695e+08
Q99PV3	0	0	0	1.3826e+06	0	0	0	1.14623e+06	0	0	0	0	1.87331e+06	0	1.7803e+06	0	2.12276e+06	3.91983e+06	0	0	2.57377e+06	3.78089e+06	0	0	2.17562e+06	0	0
Q7M0E7	3.90215e+06	0	3.57321e+06	2.45871e+06	3.68847e+06	1.75446e+06	0	1.54723e+06	1.54895e+06	3.54699e+06	0	0	3.20478e+06	2.1769e+06	1.44898e+06	2.63862e+06	2.63749e+06	3.32975e+06	2.82808e+06	2.35517e+06	1.73749e+06	2.2868e+06	0	1.52079e+06	4.0852e+06	3.49861e+06	1.24275e+06
Q9EPJ3	1.37861e+07	2.12581e+07	1.7051e+07	1.66077e+07	1.91483e+07	2.51272e+07	2.00664e+07	1.16077e+07	1.25535e+07	1.79788e+07	1.1601e+07	8.63594e+06	1.97737e+07	1.99531e+07	2.34136e+07	1.33447e+07	2.38184e+07	1.98307e+07	1.87256e+07	9.59136e+06	1.83947e+07	2.15968e+07	1.40686e+07	1.14567e+07	2.53281e+07	1.8507e+07	2.7021e+07
P05714	1.58171e+07	7.5014e+06	8.60022e+06	1.35302e+07	1.30456e+07	1.43916e+07	9.12906e+06	1.4348e+07	8.4624e+06	2.02202e+07	1.16548e+07	5.26152e+06	1.94041e+07	1.53624e+07	9.10455e+06	1.46509e+07	1.25533e+07	1.51689e+07	1.17358e+07	1.44562e+07	1.80272e+07	2.08102e+07	1.52297e+07	2.28234e+07	1.12971e+07	1.6328e+07	1.95188e+07
Q5XI74	4.78715e+06	1.63562e+07	4.04294e+06	1.26475e+07	1.93907e+07	1.49691e+06	1.48365e+06	2.69103e+06	9.03589e+06	6.15603e+06	0	4.7572e+06	1.49304e+06	0	4.22588e+06	3.72596e+06	2.4643e+07	7.79441e+06	9.37209e+06	3.09921e+06	2.79745e+07	4.61022e+06	5.85261e+06	7.3496e+06	2.06881e+07	7.07993e+06	0
Q5M869	0	2.30515e+06	2.1475e+07	1.14054e+07	2.02907e+07	2.48737e+07	1.37487e+07	7.89249e+06	1.63261e+06	3.65415e+06	2.39167e+07	0	1.13051e+07	5.81753e+06	2.47656e+07	3.78641e+06	2.13675e+07	1.68963e+07	1.43344e+07	9.41811e+06	8.58236e+06	5.56373e+06	2.39758e+06	1.42682e+07	3.49608e+07	1.6204e+07	1.68284e+07
Q6DGF9	9.63504e+06	1.08446e+07	1.40286e+07	1.06289e+07	1.19429e+07	1.50838e+07	2.90859e+07	2.20991e+07	6.87747e+06	1.01761e+07	5.18872e+06	1.64144e+07	1.06717e+07	1.60623e+07	1.20696e+07	3.52644e+07	9.30675e+06	4.06237e+06	4.0196e+06	8.3118e+06	1.79504e+07	1.96036e+07	9.33101e+06	7.82183e+06	9.46503e+06	1.45097e+07	3.74068e+07
P08011	2.74863e+08	2.1176e+07	9.26443e+07	6.00577e+07	1.38007e+08	9.85163e+07	2.31206e+08	2.16235e+08	1.63784e+08	2.87252e+08	6.91801e+07	6.71411e+07	2.26062e+08	2.7804e+08	1.66777e+08	4.46553e+07	1.90175e+08	2.6078e+08	5.01156e+07	1.8508e+08	1.84401e+08	3.06462e+08	2.2928e+08	4.02106e+07	1.89931e+08	9.62381e+07	5.20769e+07
Q5EB92	3.68591e+06	0	0	0	2.02559e+06	6.78171e+06	0	0	1.03863e+06	0	1.47604e+06	4.00905e+06	3.03936e+06	6.82516e+06	1.08562e+06	1.33809e+06	7.5442e+06	3.02284e+06	3.80287e+06	1.99226e+06	1.7396e+06	1.91559e+06	0	0	4.35201e+06	0	0
Q9JKL8	2.12746e+07	2.27718e+07	2.46615e+07	2.97258e+07	2.87043e+07	3.50336e+07	1.95411e+07	2.25082e+07	1.35799e+07	1.97826e+07	4.27247e+07	4.04551e+07	2.43565e+07	3.50889e+07	1.73126e+07	2.92811e+07	2.44321e+07	4.17037e+07	3.20215e+07	2.53807e+07	2.09232e+07	2.88126e+07	2.97483e+07	2.50745e+07	2.753e+07	2.52455e+07	1.85461e+07
P52020	1.52734e+07	1.78536e+07	2.24722e+07	2.11868e+07	1.24468e+07	1.75404e+07	9.05681e+06	1.53848e+07	5.6754e+06	1.45003e+07	1.80302e+07	2.16477e+07	1.34396e+07	1.24349e+07	1.07465e+07	1.47318e+07	2.01788e+07	1.83676e+07	1.41103e+07	3.02332e+07	1.341e+07	1.57476e+07	1.51762e+07	1.67459e+07	5.67408e+06	1.73542e+07	1.77761e+07
Q561R0	1.21123e+07	9.45868e+06	8.90795e+06	1.37932e+07	1.81849e+07	2.9208e+06	4.34975e+06	8.37199e+06	2.09447e+06	8.1681e+06	1.04007e+07	1.78933e+06	1.90317e+07	6.52815e+06	8.77755e+06	3.2909e+06	1.36068e+07	1.22979e+07	5.48589e+06	8.61004e+06	1.36907e+07	2.31647e+07	0	2.02865e+06	1.22594e+07	1.08804e+07	1.05311e+07
A0JPQ7	4.44912e+07	8.04291e+07	6.73104e+07	8.87916e+07	1.09496e+08	3.39158e+07	1.25357e+07	1.69439e+07	6.85237e+07	3.42134e+07	4.43655e+07	4.24631e+07	6.28726e+07	2.64244e+07	6.34183e+07	1.0899e+08	1.19616e+08	7.97169e+07	5.36311e+07	1.71524e+07	3.88862e+07	4.63623e+07	4.72368e+07	1.23579e+08	1.05418e+08	9.08691e+07	8.81661e+07
P17702	5.20374e+07	3.65913e+07	2.66957e+08	2.47563e+08	2.96764e+08	1.24183e+08	1.99156e+07	6.88503e+07	1.45117e+07	1.11492e+08	4.87762e+07	8.4474e+07	5.12804e+07	7.88521e+07	3.1865e+07	2.91548e+08	2.6218e+08	3.70735e+08	3.89468e+08	9.73568e+07	2.53972e+07	5.03927e+07	4.45185e+07	2.40838e+08	3.26953e+08	3.02128e+08	5.60822e+07
Q4G056	2.82543e+06	0	731110	3.07874e+06	2.69104e+06	2.8263e+06	0	4.49247e+06	1.04181e+06	2.25869e+06	0	2.80746e+06	2.57293e+06	3.83386e+06	4.20855e+06	0	2.41611e+06	0	0	383879	1.36627e+06	2.64106e+06	2.20149e+06	0	1.13579e+06	0	0
P30904	1.81515e+09	1.41917e+09	1.51491e+09	1.69361e+09	1.67494e+09	1.88451e+09	1.8459e+09	1.7903e+09	1.85455e+09	1.9265e+09	1.72521e+09	2.14977e+09	1.54617e+09	2.00228e+09	1.56875e+09	1.92117e+09	1.61546e+09	1.68663e+09	1.72824e+09	2.27366e+09	1.39534e+09	1.81e+09	2.28653e+09	1.60464e+09	1.45158e+09	1.58738e+09	1.61523e+09
Q3MHC2	3.01343e+06	4.16086e+06	4.68225e+06	6.14027e+06	1.34169e+07	7.07398e+06	5.56011e+06	5.40696e+06	0	9.05202e+06	5.12142e+06	5.2102e+06	1.48623e+07	8.58167e+06	3.15736e+06	2.89422e+06	1.14714e+07	3.00703e+07	4.69825e+07	5.9372e+07	4.90529e+06	3.27349e+06	5.59853e+06	1.11745e+07	1.62848e+07	1.01559e+07	1.63283e+06
Q4KLK9	3.40648e+06	1.78664e+07	6.42516e+06	1.86938e+07	2.88921e+07	6.1196e+06	1.2177e+07	0	2.15532e+06	3.48583e+06	1.94734e+07	9.96755e+06	2.06618e+06	5.4424e+07	4.72451e+06	1.93147e+06	1.75415e+07	2.13517e+07	1.37878e+07	2.20306e+06	5.53644e+06	2.1134e+06	3.81266e+06	8.61706e+06	1.21279e+07	2.34846e+07	1.21956e+07
Q9JMI9	9.12612e+07	140538650	9.35308e+07	6.56256e+07	9.33339e+07	6.47288e+07	6.74133e+07	1.24355e+08	9.34944e+07	1.23974e+08	1.40205e+08	8.4424e+07	1.26655e+08	1.00947e+08	1.51789e+08	9.34006e+07	1.33027e+08	6.01533e+07	1.30165e+08	5.66998e+07	1.09921e+08	1.00818e+08	1.24304e+08	7.8642e+07	8.06061e+07	5.15813e+07	2.48735e+07
Q6AY04	1.78308e+07	1.13988e+07	1.72293e+07	2.54641e+07	1.34576e+07	2.94982e+07	1.34839e+07	2.01485e+07	1.23649e+07	3.02398e+07	9.41047e+07	2.01335e+07	2.18436e+07	1.92947e+07	1.98392e+07	1.87442e+07	1.89998e+07	3.05802e+07	3.95659e+07	3.61189e+07	1.26167e+07	2.43587e+07	2.3606e+07	1.87017e+07	1.87463e+07	1.78444e+07	4.40673e+07
B2RZD7	2.57788e+07	4.75799e+06	1.13442e+07	7.70537e+06	0	7.56168e+06	7.38624e+06	1.22609e+07	4.83868e+06	8.49295e+06	1.223e+07	8.36301e+06	8.38523e+06	2.52628e+07	8.81434e+06	1.13476e+07	3.89829e+06	8.86399e+06	6.84692e+06	1.96235e+07	4.18584e+06	8.55736e+06	1.15236e+07	1.49987e+07	5.05484e+06	6.8653e+06	4.28158e+06
F1M5N7	4.06081e+09	2.44888e+09	3.26979e+09	3.20628e+09	3.01632e+09	3.22318e+09	3.2395e+09	2.96567e+09	3.22688e+09	2.81753e+09	5.43327e+09	4.07445e+09	3.21092e+09	3.73364e+09	3.14479e+09	4.47973e+09	2.80877e+09	3.50415e+09	4.23786e+09	5.47275e+09	2.68808e+09	3.45044e+09	4.20187e+09	4.07189e+09	2.83063e+09	2.57611e+09	3.36269e+09
Q8JZQ0	9.72172e+07	2.36455e+07	1.7161e+07	3.44085e+07	4.57093e+07	9.94791e+07	2.09518e+07	3.44947e+07	1.53602e+07	6.25687e+07	1.58016e+08	3.74404e+07	1.12878e+08	1.46084e+07	6.18879e+07	2.36134e+07	1.91324e+07	2.05802e+07	2.1557e+07	3.59999e+07	6.09361e+07	2.54842e+07	3.42403e+07	1.34323e+08	8.24072e+07	1.1844e+08	1.90228e+07
P37397	1.79694e+08	4.81548e+08	3.24427e+08	4.82879e+08	4.3146e+08	1.63655e+08	3.00409e+08	4.21746e+08	6.30431e+08	4.66867e+08	4.31824e+08	4.14944e+08	2.46407e+08	4.98734e+08	3.54064e+08	4.66983e+08	4.91466e+08	2.56069e+08	4.38283e+08	2.14759e+08	4.28038e+08	4.23544e+08	3.0473e+08	4.25316e+08	3.72631e+08	5.28597e+08	4.79209e+08
Q62739	6.65266e+06	0	0	0	0	7.85698e+06	5.36805e+06	4.80824e+06	3.18125e+06	8.29487e+06	3.2219e+06	6.89282e+06	5.94842e+06	1.22911e+07	6.9439e+06	0	1.52984e+06	2.58137e+07	3.36395e+06	5.64651e+06	7.33168e+06	5.39761e+06	5.39475e+06	0	3.25598e+06	0	0
Q3SWU3	1.18517e+08	3.82148e+07	6.44167e+07	4.59336e+07	1.33578e+08	3.14744e+07	4.22516e+07	1.00304e+08	4.0094e+07	8.1522e+07	3.3536e+07	6.11891e+07	7.80722e+07	1.00418e+08	5.63109e+07	1.56972e+07	9.77699e+07	1.11044e+08	2.41946e+07	1.32273e+08	1.06715e+08	1.18159e+08	6.77814e+07	1.75142e+07	1.50935e+08	5.42661e+07	1.0556e+07
Q9ERM3	3.55684e+06	1.76663e+07	9.45785e+06	9.20542e+06	1.08249e+07	6.54257e+06	1.11458e+07	1.2277e+07	7.72245e+06	9.5358e+06	8.05492e+06	2.89644e+07	1.60527e+07	8.45484e+06	1.87343e+07	8.41756e+06	1.34914e+07	1.23825e+07	7.52878e+06	2.29275e+06	1.38056e+07	1.9403e+07	8.64375e+06	1.12294e+07	7.1423e+06	1.10489e+07	9.18288e+06
Q8VDA5	2.03559e+06	0	1.51375e+06	1.60795e+06	1.67595e+06	2.01332e+06	0	0	0	0	1.27028e+06	0	0	3.17308e+06	962408	558780	0	2.30974e+06	1.01971e+06	2.45777e+06	1.59619e+06	0	0	0	2.74364e+06	1.18225e+06	1.00322e+06
Q7TPB4	1.85945e+07	2.91602e+07	2.42536e+07	1.41054e+07	8.57076e+06	1.29863e+07	2.97998e+07	4.08906e+07	2.43161e+07	3.08944e+07	1.8773e+07	1.9998e+07	1.69911e+07	5.45046e+07	2.50419e+07	1.65352e+07	1.55571e+07	8.18076e+06	1.26411e+07	2.28727e+07	1.25053e+07	2.7455e+07	1.3336e+07	2.13658e+07	1.51713e+07	1.78335e+07	1.85593e+07
O88370	1.81108e+07	1.42679e+07	1.56695e+07	1.54691e+07	1.85108e+07	3.70275e+07	2.65651e+07	1.40706e+07	3.82853e+07	1.26178e+07	7.3917e+06	8.00379e+06	1.50453e+07	2.44135e+07	2.53062e+07	2.34671e+07	2.20689e+07	2.93425e+07	1.69101e+07	1.00557e+07	2.56823e+07	1.78202e+07	1.88776e+07	2.64083e+07	1.60539e+07	1.67097e+07	1.70522e+07
P31721	3.92719e+06	20151865	2.10967e+07	5.09132e+07	4.56851e+07	5.06887e+07	1.03683e+07	2.74626e+07	3.81725e+06	5.20272e+06	3.72167e+07	8.2847e+06	1.76864e+07	5.02367e+07	1.25041e+07	3.20924e+07	5.21589e+07	2.01768e+07	4.23647e+06	7.52381e+06	1.74313e+07	1.91938e+06	1.99732e+07	4.58173e+06	6.09194e+07	4.10277e+07	9.24038e+06
Q5PQR8	1.38744e+08	1.95054e+07	2.11229e+07	2.94435e+07	2.54162e+07	4.71087e+07	1.4019e+08	1.26759e+08	1.32936e+07	1.87391e+07	9.87855e+07	0	1.6729e+07	1.5834e+08	1.15306e+07	3.86477e+07	3.26572e+07	2.12077e+07	5.07397e+07	2.11128e+07	2.09153e+07	3.40353e+07	2.55133e+07	3.78357e+07	3.28936e+07	3.1864e+07	5.83233e+07
Q62880	8.75187e+06	4.12907e+07	4.58962e+07	3.71994e+07	2.67094e+07	1.54654e+06	839703	3.8572e+06	7.24185e+06	5.54926e+06	4.63656e+07	1.46334e+06	4.88475e+06	2.94636e+06	6.50343e+06	2.97782e+06	4.94952e+07	1.86579e+07	2.11833e+07	0	1.99308e+07	5.48268e+06	0	2.70056e+07	2.78263e+07	3.20599e+07	3.87037e+06
Q63679	8.49485e+06	12860106	1.49867e+07	7.09524e+06	2.55254e+07	1.57407e+06	1.99913e+06	5.70679e+06	1.08788e+07	8.00436e+06	4.49324e+06	1.09538e+07	1.09051e+07	2.71337e+06	7.22804e+06	2.77035e+07	2.92986e+07	1.63156e+07	1.82152e+07	2.82848e+06	1.60245e+07	6.34498e+06	1.25697e+07	1.50745e+07	1.43202e+07	1.14955e+07	1.99825e+07
Q2QDE7	1.33182e+07	4.74747e+06	1.38569e+07	1.60709e+07	1.52116e+07	2.60023e+07	1.31324e+07	1.0003e+07	4.45082e+06	6.44757e+06	6.25204e+06	6.78523e+06	7.63339e+06	1.07746e+07	7.33145e+06	8.64777e+06	1.01803e+07	1.23286e+07	1.19058e+07	1.69314e+07	0	4.95516e+06	8.65579e+06	1.44213e+07	1.2852e+07	1.47692e+07	1.92812e+07
Q01992	2.32929e+06	4268825	3.188e+06	1.28317e+06	4.02834e+06	6.29557e+06	3.92721e+06	6.95371e+06	5.12654e+06	7.59172e+06	4.35023e+06	5.12515e+06	7.60343e+06	5.2247e+06	9.2124e+06	5.27457e+06	3.34438e+06	6.67933e+06	3.64293e+06	0	5.97051e+06	9.24196e+06	3.72057e+06	8.39663e+06	7.80235e+06	1.43033e+06	1.07315e+07
Q5BJP3	3.55551e+08	4.32816e+08	2.96759e+08	2.36375e+08	2.40974e+08	3.87019e+08	3.40536e+08	4.17944e+08	4.048e+08	3.9673e+08	2.40771e+08	3.68799e+08	3.3427e+08	3.79439e+08	3.2177e+08	3.26494e+08	2.38406e+08	2.51947e+08	3.0457e+08	3.97725e+08	3.33384e+08	3.48342e+08	3.2782e+08	3.32703e+08	2.31331e+08	2.60046e+08	3.20082e+08
P50116	5.28625e+07	7.72654e+07	4.07756e+07	6.69066e+07	1.48944e+08	2.16218e+08	5.51454e+07	8.21922e+07	1.23184e+07	1.64128e+08	8.13176e+06	7.67588e+07	3.22573e+08	8.44999e+07	3.48406e+07	1.28813e+08	2.53947e+08	1.04795e+08	2.36936e+08	3.45712e+07	4.88186e+07	4.20916e+07	1.56714e+07	2.13629e+07	9.84141e+07	2.87308e+07	7.52425e+07
Q6AXY0	3.92746e+07	3.37058e+07	4.41522e+07	2.29032e+07	5.36763e+07	5.6163e+07	3.8055e+07	4.25689e+07	2.86347e+07	4.57994e+07	3.10945e+07	5.46534e+07	5.16944e+07	4.97191e+07	4.08314e+07	2.65624e+07	5.88975e+07	7.25322e+07	6.73086e+07	3.65296e+07	6.10818e+07	3.73343e+07	3.86911e+07	4.4263e+07	4.46662e+07	4.76243e+07	2.97521e+07
O89043	3.80467e+06	8.65615e+06	9.17292e+06	1.14967e+07	2.6031e+07	2.03116e+06	1.21339e+06	3.14313e+06	4.79744e+06	2.94234e+06	1.72816e+06	2.92911e+06	2.57717e+06	1.93438e+06	1.63263e+06	1.0991e+07	8.88513e+06	2.12178e+07	2.69883e+07	1.08985e+07	4.8941e+06	4.41182e+06	1.45885e+06	1.44366e+07	9.55705e+06	8.32572e+06	1.40123e+06
P67999	5.71863e+06	0	1.49773e+06	1.64826e+06	2.58487e+06	5.74657e+06	4.80727e+06	7.22375e+06	5.13324e+06	5.74203e+06	2.02879e+06	6.10167e+06	2.05882e+06	2.89762e+06	4.23601e+06	2.66159e+06	6.0687e+06	1.00436e+07	4.45611e+06	9.50703e+06	3.28618e+06	6.26127e+06	8.98134e+06	2.45687e+06	3.61233e+06	2.2081e+06	971227
A0JPP1	1.04702e+07	2.46374e+06	6.38261e+06	5.83208e+06	1.17842e+07	5.96607e+06	1.03184e+07	1.2465e+07	1.59588e+06	3.22573e+07	1.58096e+07	5.21e+06	4.80932e+06	1.39246e+07	5.90237e+06	1.14345e+07	7.44395e+06	1.15974e+07	1.03694e+07	7.703e+07	0	2.26224e+07	3.57656e+07	6.9928e+06	1.04389e+07	3.9451e+06	5.28118e+06
O55000	3.7226e+06	1.15358e+07	9.72143e+06	1.18828e+06	7.37095e+06	2.17639e+06	0	1.49488e+07	8.46107e+06	2.46461e+07	1.58193e+07	0	3.13488e+07	5.61015e+06	2.2559e+07	0	5.06065e+06	6.97673e+06	2.70512e+06	734039	1.10285e+07	2.87644e+07	1.92859e+07	1.72534e+06	6.25376e+06	1.26596e+06	2.00548e+06
Q4V7G1	2.02558e+07	6.56652e+06	4.51133e+06	1.8304e+07	1.32722e+07	2.05761e+07	7.95044e+06	1.54908e+07	3.89735e+06	1.44022e+07	1.4455e+07	3.18907e+07	1.32461e+07	1.74568e+07	1.4392e+07	6.62625e+06	8.39625e+06	7.60606e+06	1.16711e+06	2.19583e+07	1.26178e+07	1.25358e+07	1.53629e+07	0	1.00679e+07	4.31731e+06	2.90475e+06
Q6MG21	1.31987e+06	0	0	0	7.68745e+06	0	0	2.38993e+06	1.32022e+06	0	3.4059e+06	3.08841e+06	0	0	1.07395e+06	0	4.13021e+06	7.77863e+06	9.61278e+06	0	0	1.42052e+06	0	1.78028e+06	3.20725e+06	4.20103e+06	1.84315e+06
P62845	1.21699e+07	1.85878e+07	6.39078e+06	2.84178e+07	3.95781e+07	1.84461e+07	1.64334e+07	2.08394e+07	1.12753e+07	1.2891e+07	6.80206e+06	1.75595e+07	2.12e+07	1.25858e+07	2.64641e+07	1.91154e+06	1.91083e+07	2.016e+07	4.64695e+06	886717	2.59141e+07	7.10234e+06	8.71841e+06	1.6541e+06	3.66094e+07	3.65922e+06	1.05928e+07
Q32PY2	2.21715e+06	1.3882e+07	1.62e+07	1.76544e+07	6.27558e+07	1.08423e+07	3.72422e+07	1.9637e+07	4.88938e+07	1.79884e+07	6.3854e+06	0	4.75492e+06	1.72681e+07	6.53171e+06	6.79865e+07	1.949e+07	6.28683e+07	5.76873e+07	1.31627e+07	1.31991e+07	8.10154e+06	3.10325e+06	1.97024e+07	5.1511e+07	1.06014e+07	3.11576e+07
Q5FVP5	3.49774e+07	2.04701e+07	3.86643e+07	2.60446e+07	2.83549e+07	3.61942e+07	2.61393e+07	2.40719e+07	1.49338e+07	2.21579e+07	3.7363e+07	4.50988e+07	1.2049e+07	3.53655e+07	2.68835e+07	2.67746e+07	1.88592e+07	9.34677e+06	2.06022e+07	2.88291e+07	1.17792e+07	2.95702e+07	3.00915e+07	2.204e+07	1.55124e+07	1.36879e+07	3.73722e+07
D3ZAF6	5.50356e+07	1.72659e+07	4.33054e+07	7.90364e+06	5.39722e+07	4.51264e+07	2.27732e+07	3.65131e+07	3.76619e+07	4.52017e+07	4.86846e+07	6.8699e+07	8.94495e+06	7.54157e+07	2.53348e+07	3.96483e+07	5.48662e+06	2.46531e+07	7.83225e+07	4.51839e+07	1.17308e+07	1.22696e+07	3.68691e+07	3.85718e+07	1.79107e+07	5.47036e+07	1.09132e+08
F1M7Y5	6.22029e+06	3.39787e+06	9.59519e+06	3.93435e+06	7.51532e+06	3.83772e+06	4.69817e+06	5.66413e+06	6.18148e+06	4.57072e+06	2.04162e+06	3.80055e+06	9.96034e+06	1.13635e+07	4.57302e+06	5.9181e+06	1.66952e+06	4.86797e+06	1.61494e+06	5.19939e+06	3.9551e+06	5.75509e+06	7.9741e+06	6.65444e+06	4.32279e+06	2.67156e+07	6.9135e+06
Q5M834	1.48574e+07	4.80187e+06	5.23419e+06	0	3.15122e+06	1.9527e+07	4.53864e+06	1.47749e+06	8.83546e+06	1.62269e+07	1.82519e+07	1.09935e+07	3.60907e+06	5.98235e+06	6.37273e+06	9.60156e+06	6.30118e+06	6.93582e+06	1.47196e+06	3.87506e+06	4.62468e+06	1.23937e+06	5.08232e+06	1.03786e+07	4.98106e+06	7.86582e+06	4.40527e+06
P85108	4.69573e+10	6.41676e+10	5.6969e+10	5.49925e+10	4.95207e+10	4.92124e+10	6.28132e+10	5.75332e+10	5.4026e+10	5.45399e+10	5.17419e+10	5.72878e+10	4.9665e+10	4.754e+10	4.72066e+10	5.67998e+10	4.15826e+10	4.3524e+10	4.54421e+10	5.72006e+10	5.0725e+10	4.92298e+10	5.83341e+10	5.94576e+10	4.27925e+10	6.00287e+10	6.945e+10
Q6DGF4	1.87392e+06	0	3.4365e+06	6.3271e+06	5.10438e+06	741427	4.02613e+06	2.56862e+06	0	5.34382e+06	2.3021e+06	0	5.7658e+06	1.81395e+06	3.19131e+06	0	4.52913e+06	8.72879e+06	1.75916e+06	1.41218e+06	3.94759e+06	8.77493e+06	0	1.49923e+06	6.62518e+06	2.52266e+06	3.09302e+06
Q5M965	1.4802e+07	2.82842e+07	7.76498e+06	1.39853e+07	1.75758e+07	1.42246e+06	373225	1.33798e+07	3.53993e+06	0	3.6446e+06	0	9.03162e+06	0	1.37011e+07	6.82038e+06	1.25569e+07	2.14952e+07	6.91936e+06	8.90771e+06	1.48697e+07	0	1.50192e+06	7.56022e+06	1.88485e+07	5.92102e+06	508061
Q64654	4.27664e+07	3.42329e+07	2.96375e+07	3.29621e+07	2.67549e+07	9.53811e+06	8.53929e+06	2.30805e+07	1.95669e+07	2.66184e+07	3.75649e+07	910512	2.89462e+07	2.9627e+07	3.09883e+07	739681	2.38749e+07	5.04668e+07	0	6.37194e+06	8.49713e+06	2.64646e+07	1.13494e+06	3.43517e+06	2.51976e+07	2.6968e+06	3.08607e+06
P0CH38	1.28366e+06	2.11598e+07	4.15229e+06	2.31814e+07	2.32352e+07	6.19077e+06	1.6057e+07	1.18047e+07	9.84129e+06	3.51857e+06	4.81538e+06	6.64574e+06	4.04821e+06	2.47318e+06	5.3229e+06	5.96e+06	1.52084e+06	9.37272e+06	5.91913e+06	0	6.03517e+06	4.4027e+06	1.22376e+06	4.96784e+07	2.02647e+07	5.77076e+06	4.13947e+06
Q9JKE3	5.1388e+08	4.90943e+08	5.27897e+08	4.36308e+08	3.80896e+08	6.65585e+08	5.09548e+08	6.06819e+08	5.22645e+08	5.44577e+08	2.9818e+08	7.39916e+08	4.37472e+08	5.31662e+08	4.78856e+08	5.72612e+08	3.3563e+08	3.59065e+08	4.43642e+08	5.12461e+08	4.57463e+08	5.22009e+08	5.40066e+08	5.91291e+08	3.2881e+08	3.94532e+08	5.22339e+08
B0BNC9	1.99825e+06	3.29256e+06	606702	1.38258e+06	779343	2.80018e+06	780837	1.89263e+06	2.24149e+06	1.54975e+06	1.80904e+06	3.2256e+06	0	3.50401e+06	982515	1.40362e+06	0	943195	1.45827e+06	820634	1.49662e+06	2.32057e+06	2.46525e+06	0	0	505512	3.45776e+06
Q6YDN7	8.65511e+06	7.39402e+06	1.42438e+07	1.26892e+07	8.97391e+06	1.09725e+07	2.0735e+07	1.57808e+07	1.44613e+07	1.3638e+07	1.27872e+07	3.61194e+06	2.14792e+07	1.51919e+07	1.43188e+07	6.82647e+06	1.21065e+07	1.50103e+07	9.33865e+06	1.29201e+07	1.27487e+07	2.09124e+07	9.60591e+06	2.06744e+07	1.41715e+07	1.51126e+07	1.81327e+07
Q5PQN0	1.57029e+07	5.73364e+06	1.09829e+07	1.06024e+07	1.09326e+07	9.53098e+06	4.61042e+06	1.09311e+07	3.99312e+06	1.04374e+07	7.36313e+06	1.56116e+07	1.38888e+07	1.16936e+07	7.11251e+06	1.62544e+07	8.25624e+06	1.17248e+07	7.39646e+06	3.16542e+07	1.37266e+07	1.80829e+07	1.41233e+07	5.28975e+06	8.28871e+06	9.49489e+06	6.36888e+06
Q3B7T6	8.42143e+07	5.27152e+07	1.78824e+07	2.24582e+07	2.55641e+07	5.48421e+07	3.54984e+07	5.27214e+07	7.48346e+07	5.26369e+07	7.78974e+07	6.92188e+07	8.11867e+07	5.7666e+07	3.91431e+07	3.30663e+07	2.11784e+07	4.17055e+07	4.46822e+07	1.00412e+08	6.51879e+07	6.58836e+07	9.09919e+07	2.57836e+07	3.58932e+07	2.45197e+07	9.35392e+06
Q66H47	8.96104e+07	3.78506e+07	2.83798e+07	3.20497e+07	2.96754e+07	9.53553e+07	3.698e+07	6.17942e+07	4.82369e+07	9.0109e+07	1.64606e+08	1.00978e+08	8.06426e+07	4.13326e+07	7.05068e+07	3.44783e+06	1.95582e+07	2.24838e+07	1.60365e+07	1.56024e+08	3.44296e+07	7.71953e+07	1.01598e+08	9.42103e+06	1.77167e+07	1.76667e+07	2.2132e+07
Q9QZK8	1.80554e+07	1.19253e+07	2.48599e+07	2.78675e+07	1.85497e+07	2.72252e+07	1.25948e+07	2.18504e+07	1.38324e+07	2.36127e+07	7.07751e+06	1.01355e+07	2.84967e+07	2.0531e+07	1.23704e+07	1.9239e+07	1.99495e+07	1.59981e+07	2.2085e+07	3.78574e+07	1.8151e+07	3.02969e+07	3.17633e+07	2.20573e+07	2.46443e+07	2.11351e+07	3.60643e+07
P49616	4.77435e+06	21846563	1.38413e+07	4.28223e+06	6.37051e+06	1.85796e+07	1.68836e+07	3.01695e+07	5.0237e+06	7.00383e+06	1.24112e+07	0	5.85003e+06	2.1813e+07	2.24197e+07	8.6082e+06	8.01252e+06	4.167e+06	5.40142e+06	1.50607e+06	4.05649e+07	2.65742e+07	5.12796e+07	8.67409e+06	7.37993e+06	9.12391e+06	5.72767e+06
Q5U204	1.0088e+08	5.50367e+07	8.12111e+07	5.47285e+07	7.23807e+07	9.17145e+07	6.00875e+07	8.63469e+07	7.78787e+07	8.36308e+07	2.31e+07	9.211e+07	7.63368e+07	8.7861e+07	7.15153e+07	7.81638e+07	8.12684e+07	8.68538e+07	9.89987e+07	9.74874e+07	6.50399e+07	8.7643e+07	7.59314e+07	1.25715e+08	7.17749e+07	8.57911e+07	1.23018e+08
Q62896	1.03672e+08	1.117e+08	1.26434e+08	1.21979e+08	1.08887e+08	1.0344e+08	1.07349e+08	1.56441e+08	3.64388e+07	1.16434e+08	1.71119e+08	9.77801e+07	1.93712e+08	1.12237e+08	1.28318e+08	1.47818e+08	1.25163e+08	1.06464e+08	7.10136e+07	1.43084e+08	9.26513e+07	1.25848e+08	1.89311e+08	7.52947e+07	1.29404e+08	1.10214e+08	1.47473e+08
P02764	4.67178e+07	6.00822e+07	2.522e+07	3.86725e+07	3.2991e+07	1.28621e+07	3.69092e+06	2.16527e+07	1.94075e+07	2.1916e+07	0	1.83239e+06	2.21564e+07	459892	1.53558e+07	2.8103e+06	1.90894e+07	1.27596e+07	1.27167e+06	1.85538e+07	1.57177e+07	2.0367e+07	1.14116e+07	2.53943e+06	1.52775e+07	4.63209e+07	7.41367e+07
P11466	1.44718e+07	3.09498e+07	6.93329e+06	1.34908e+07	1.20594e+07	1.22516e+07	6.12436e+06	1.50699e+07	7.83067e+06	1.04083e+07	1.27331e+07	1.02353e+07	1.26052e+07	9.96601e+06	9.82675e+06	1.12305e+07	9.91176e+06	8.97608e+06	3.86434e+06	1.01082e+07	8.90057e+06	1.36633e+07	9.40764e+06	3.77857e+06	8.08633e+06	8.80165e+06	6.30496e+06
P18665	3.43575e+07	2.37434e+07	7.38369e+06	9.7027e+06	9.90493e+06	3.88542e+07	2.63084e+07	3.62023e+07	4.1639e+07	3.64755e+07	4.47535e+07	4.09373e+07	2.6918e+07	5.58369e+07	3.12703e+07	8.81598e+06	7.70764e+06	1.14754e+07	1.0526e+07	3.98898e+07	2.21883e+07	4.18132e+07	5.27515e+07	9.0259e+06	9.88281e+06	7.12149e+06	6.29332e+07
D4A7V9	2.8858e+06	1.78076e+06	893181	0	2.15014e+06	1.63217e+06	0	4.41598e+06	1.71211e+06	4.48381e+06	3.71745e+06	1.25094e+06	3.1299e+06	1.86143e+06	2.56905e+06	0	3.1226e+06	2.37047e+06	0	1.02008e+06	1.1689e+06	1.96523e+06	2.25296e+06	0	1.15286e+06	0	0
P16228	7.52487e+07	2.3068e+07	4.29561e+07	4.38775e+07	6.39599e+07	8.52955e+07	3.83465e+07	5.01242e+07	3.52433e+07	6.71438e+07	3.42476e+07	4.67917e+07	7.66018e+07	8.31299e+07	4.57125e+07	3.2959e+07	5.76076e+07	1.19609e+08	9.83345e+07	8.42979e+07	5.23649e+07	5.32457e+07	6.10267e+07	3.5922e+07	8.09373e+07	5.18699e+07	4.27494e+07
Q5XID7	1.91586e+06	2.23413e+07	1.16716e+07	1.66001e+07	1.75845e+06	2.39442e+07	3.98135e+06	2.49186e+06	0	1.498e+06	2.82421e+06	1.09473e+06	0	5.04296e+06	4.1492e+06	3.72082e+06	4.39077e+06	1.79276e+06	3.89686e+06	2.85877e+06	1.15677e+06	0	0	843540	5.04963e+06	1.33819e+07	6.09368e+06
Q64633	5.86489e+07	1.68692e+08	1.71977e+08	4.89764e+07	3.34324e+07	6.29572e+07	1.26498e+08	1.30749e+08	1.36759e+08	5.98746e+07	1.18196e+08	1.39055e+08	1.15422e+08	1.25885e+08	8.43463e+07	1.29982e+07	6.64439e+07	1.61269e+07	3.21139e+07	1.09021e+08	6.15717e+07	5.19468e+07	5.70102e+07	5.0579e+07	8.05564e+07	5.41752e+07	1.86357e+07
P69682	4.4873e+07	28598764	1.11347e+07	6.32372e+06	1.11558e+07	1.80455e+07	9.6679e+06	5.78194e+06	2.26609e+07	7.46158e+06	6.68619e+06	1.0095e+07	4.7863e+06	1.56249e+07	1.47185e+07	1.96408e+07	5.38721e+06	7.11392e+06	1.98253e+07	2.05777e+07	2.02507e+07	6.07474e+06	4.93743e+06	6.25766e+06	1.06612e+07	1.37562e+07	6.84921e+06
Q5BJP2	0	2.98455e+06	1.22828e+07	1.1559e+07	1.02983e+07	0	1.36858e+07	0	1.07445e+07	2.47483e+06	1.57467e+07	0	9.375e+06	0	1.11585e+07	0	5.8701e+06	7.90921e+06	0	1.07957e+06	1.71793e+07	4.25583e+06	0	821686	1.45313e+07	1.48485e+07	6.00822e+06
P27926	1.10927e+07	2.76202e+06	1.58203e+07	4.58046e+06	1.28784e+07	9.94216e+06	9.88469e+06	3.544e+06	4.71387e+06	1.32652e+07	1.39064e+07	8.32879e+06	1.24074e+07	6.15511e+06	2.60182e+06	1.79113e+07	0	1.36333e+07	6.72793e+06	1.637e+07	8.6197e+06	4.40052e+06	1.25577e+07	2.47092e+07	3.63574e+07	5.96888e+06	1.66238e+07
Q5M7T9	3.3299e+06	1.84527e+06	1.63367e+06	1.54212e+06	0	0	6.44865e+06	5.54622e+06	2.45926e+06	2.19053e+06	4.53842e+06	0	4.6468e+06	2.23369e+06	2.55663e+06	0	1.3171e+06	2.07485e+06	1.27816e+06	2.7386e+06	6.22557e+06	1.8987e+06	1.55338e+06	998068	1.63021e+06	2.6411e+06	3.76847e+06
Q5PPM8	1.86798e+07	1.75341e+07	1.92036e+07	8.92008e+06	1.06127e+07	1.11116e+07	6.84036e+06	7.17181e+06	4.61069e+06	7.3969e+06	8.67089e+06	1.45162e+07	6.20315e+06	1.29019e+07	9.79229e+06	8.49921e+06	4.88045e+06	4.1906e+06	1.42322e+07	1.68239e+07	8.72161e+06	6.34076e+06	1.79785e+07	1.16322e+07	1.53391e+07	4.42657e+06	1.32605e+07
Q5XIM4	2.06168e+06	0	2.82716e+06	3.39473e+06	6.85245e+06	3.29529e+06	1.9945e+06	3.32521e+06	3.5926e+06	2.84466e+06	4.44928e+06	2.04283e+06	2.3273e+06	2.7781e+06	2.50828e+06	733079	9.69375e+06	4.81392e+06	2.2929e+06	9.42433e+06	2.58204e+06	2.8895e+06	3.35328e+06	2.97741e+06	7.94657e+06	4.30606e+06	1.57001e+06
A1A5P5	3.40696e+06	2.7213e+06	1.39989e+07	4.4489e+06	1.27375e+07	1.51941e+06	3.13856e+06	6.78561e+06	6.67803e+06	4.2837e+06	4.67547e+06	4.25439e+06	5.16281e+06	3.74241e+06	5.53889e+06	2.61333e+06	2.08063e+06	2.02439e+07	614828	8.19219e+06	6.61186e+06	7.041e+06	7.67282e+06	4.32921e+06	5.41537e+06	5.28588e+06	1.04042e+07
Q9R0D6	5.2021e+06	7.76795e+06	4.35589e+07	3.31431e+07	7.11664e+07	3.96513e+06	1.03756e+07	2.69466e+07	1.15302e+07	1.07492e+07	5.0789e+06	1.78967e+07	1.22305e+07	2.42022e+07	1.66259e+07	7.99179e+07	7.36102e+07	6.85492e+07	7.52756e+07	4.65393e+07	1.23597e+07	8.61101e+06	1.25007e+07	7.50999e+07	7.03065e+07	3.87042e+07	2.57477e+07
P35434	8.40841e+08	1.04713e+09	1.09939e+09	1.04888e+09	1.15204e+09	5.47478e+08	9.33511e+08	8.15662e+08	8.55467e+08	8.68693e+08	1.27954e+09	1.13429e+08	1.10609e+09	1.04772e+09	1.0843e+09	7.14667e+08	1.26564e+09	1.12592e+09	3.62561e+08	2.92713e+08	9.17813e+08	1.07483e+09	2.13758e+08	6.88842e+08	1.16843e+09	9.67524e+08	8.29601e+08
P50554	2.08155e+06	2.92743e+06	2.55097e+06	922384	1.15367e+06	0	2.32616e+06	1.3133e+06	458529	3.09698e+06	396117	2.34181e+06	2.61631e+06	453310	1.72328e+06	2.34005e+06	1.51354e+06	1.05055e+06	1.048e+06	3.13194e+06	1.02451e+06	2.81454e+06	993910	3.30893e+06	3.33605e+06	556978	1.36661e+06
Q6IFU8	3.24597e+07	2.44655e+07	2.45039e+07	3.12582e+07	8.15562e+07	8.46052e+07	1.39587e+07	3.42096e+07	1.29831e+08	2.18184e+07	8.63895e+06	8.92288e+07	2.29003e+07	1.99609e+07	4.14116e+07	1.10088e+08	3.39995e+07	1.46214e+08	9.90141e+07	1.10363e+07	4.34724e+07	2.9755e+07	6.60936e+07	4.40739e+07	4.1556e+07	6.86913e+07	3.23994e+07
D3ZF42	4.18471e+06	0	2.80029e+08	2.61465e+08	9.80467e+06	9.61215e+06	2.28013e+08	1.97696e+06	2.8404e+08	1.93741e+08	4.72733e+08	2.3472e+06	2.61477e+08	8.93645e+06	2.5055e+08	2.28357e+06	3.49918e+08	2.99758e+08	2.13489e+06	3.00497e+07	3.05079e+08	1.7472e+08	1.11149e+07	7.6278e+06	2.50111e+08	1.76277e+08	2.16467e+08
Q7TNK7	9.00541e+06	5.45219e+06	1.3781e+07	9.43515e+06	1.81144e+07	1.08008e+07	9.61381e+06	5.4292e+06	1.7843e+06	9.85558e+06	1.1562e+06	1.68556e+06	6.40993e+06	2.86968e+07	9.63415e+06	1.6389e+07	1.27209e+07	2.92728e+07	2.57645e+07	6.89511e+06	8.34671e+06	3.10401e+06	3.9533e+06	2.29425e+06	1.04634e+07	2.24964e+07	2.88693e+07
P51577	2.1444e+07	5.14766e+06	9.92142e+06	3.40603e+07	8.32513e+06	7.01122e+06	1.85264e+07	8.4516e+07	0	4.76517e+07	1.25114e+07	8.73442e+07	9.31592e+07	2.60958e+07	1.6166e+07	5.25639e+06	9.44507e+06	2.15108e+07	1.01738e+07	3.63316e+06	1.02951e+08	4.85792e+07	1.31593e+08	4.60089e+06	3.66236e+07	4.39849e+06	2.24962e+07
B4F779	1.55366e+07	4903484	6.94899e+06	3.80806e+06	3.72454e+06	3.53304e+06	9.99678e+06	8.0754e+06	7.45326e+06	1.04354e+07	9.4437e+06	8.34022e+06	6.78127e+06	1.05224e+07	6.92448e+06	5.75152e+06	2.26052e+06	2.42937e+06	2.62035e+06	2.11393e+07	7.02852e+06	1.13776e+07	7.87429e+06	3.76737e+06	1.96323e+06	3.26314e+06	8.49976e+06
P04917	2.69733e+08	3.03544e+08	2.47923e+08	1.94103e+08	1.83974e+08	2.32179e+08	2.34019e+08	2.01407e+08	2.4738e+08	2.29562e+08	1.66784e+08	2.72864e+08	1.47053e+08	1.61967e+08	2.50848e+08	3.24492e+08	1.84193e+08	1.66957e+08	2.05669e+08	2.06421e+08	1.81123e+08	2.38542e+08	1.97118e+08	3.52778e+08	1.8327e+08	2.88716e+08	2.87264e+08
Q9JLD2	3.86376e+06	3.1521e+06	1.7526e+06	0	7.0926e+06	0	0	1.23635e+07	4.48126e+06	1.62994e+06	1.39362e+06	0	3.95672e+06	1.24313e+06	5.64602e+06	1.9061e+06	7.46034e+06	4.90371e+06	4.94913e+06	4.02001e+06	3.4261e+06	4.90511e+06	0	7.71486e+06	1.21022e+07	0	9.00907e+06
O35509	1.06134e+10	8.30995e+09	1.01507e+10	8.91812e+09	8.64647e+09	8.56218e+09	8.58238e+09	8.0683e+09	8.66936e+09	9.12005e+09	9.8306e+09	6.85841e+09	8.58837e+09	8.10952e+09	9.23138e+09	9.71825e+09	8.84215e+09	8.58222e+09	9.29884e+09	8.88208e+09	8.64855e+09	9.22743e+09	7.72878e+09	9.39173e+09	8.96932e+09	9.29955e+09	8.32212e+09
P47967	1.19444e+08	1.81494e+08	1.22756e+08	7.32672e+07	7.59104e+07	1.00248e+08	4.79764e+07	7.97985e+07	1.25242e+08	8.47388e+07	4.91842e+07	5.56543e+07	5.28105e+07	1.25928e+08	6.27872e+07	6.45356e+07	1.34251e+08	5.85295e+07	9.27008e+07	6.61704e+07	1.49545e+08	9.30226e+07	7.51987e+07	6.50812e+07	7.12604e+07	8.06459e+07	1.40089e+08
Q62622	3.21585e+08	2.93867e+07	4.66187e+06	2.46606e+07	4.03824e+07	1.688e+06	3.13853e+06	8.90176e+06	1.10218e+07	2.83406e+06	9.23146e+06	4.3609e+06	1.47181e+07	1.23589e+07	3.26754e+07	5.57575e+06	3.94903e+07	8.53953e+06	1.53282e+07	7.10131e+06	2.66271e+07	3.06386e+06	6.19115e+06	6.1663e+08	3.85632e+07	4.19743e+07	3.66127e+06
D3ZGB1	0	18919762	5.35255e+06	377851	2.71714e+06	3.10715e+06	1.20583e+06	8.6025e+06	7.24256e+06	7.13969e+06	7.78699e+06	0	9.53204e+06	0	3.27713e+06	4.54625e+06	7.09518e+06	1.86712e+07	0	1.54397e+07	6.03049e+06	6.5141e+06	8.75606e+06	0	1.31795e+06	0	2.92307e+06
Q68FQ2	2.11642e+06	0	2.24153e+06	4.31961e+06	1.45561e+06	2.05615e+06	0	7.18599e+06	0	8.65062e+06	0	1.26458e+07	5.10063e+06	0	4.11072e+06	3.04846e+06	5.15771e+06	6.31799e+06	3.53772e+06	0	4.1313e+06	4.30305e+06	5.29867e+06	5.3014e+06	1.91081e+06	5.33417e+06	9.48175e+06
P41777	5.1254e+06	0	2.69308e+07	1.08817e+07	1.36176e+07	7.09738e+06	1.11531e+07	1.84331e+07	9.73825e+06	1.20337e+07	2.43804e+07	6.08241e+06	1.24615e+07	0	1.36626e+07	1.03911e+06	2.07387e+07	4.12022e+07	0	3.30309e+06	1.08337e+07	1.61566e+07	4.30002e+06	0	2.72652e+07	8.31949e+06	7.16945e+06
P63088	9.06045e+08	1474852457	1.10683e+09	1.10282e+09	1.34299e+09	1.76739e+09	1.12944e+09	1.41704e+09	1.43848e+09	1.44777e+09	9.10244e+08	2.28516e+09	1.15965e+09	1.29153e+09	1.40146e+09	1.32276e+09	1.16807e+09	1.66962e+09	9.33065e+08	6.09353e+08	1.06666e+09	1.33001e+09	1.18782e+09	1.35684e+09	1.09634e+09	1.27559e+09	1.3397e+09
Q9JJ46	6.04938e+07	3.05623e+07	6.67535e+07	4.59198e+07	5.20129e+07	2.93985e+07	4.67905e+07	6.03064e+07	6.92894e+07	5.91473e+07	6.97992e+07	4.76661e+07	6.9019e+07	9.04471e+07	6.6352e+07	3.19148e+07	4.5467e+07	3.79442e+07	3.3866e+07	5.53515e+07	5.83705e+07	7.50893e+07	3.82314e+07	2.23315e+07	4.55714e+07	1.88405e+07	9.75341e+06
Q04940	3.75924e+08	8.0275e+08	2.55892e+08	8.207e+08	1.20313e+09	4.66865e+08	1.95994e+08	3.01329e+08	8.36241e+08	2.59118e+08	4.55985e+08	3.70034e+08	7.55981e+08	1.44437e+08	6.89257e+08	2.89132e+08	6.92067e+08	5.67877e+08	1.31033e+09	2.25057e+08	6.15766e+08	2.40459e+08	3.65524e+08	2.10401e+08	1.39102e+09	1.63448e+08	1.19872e+08
Q75UQ2	5.62375e+06	1.50901e+07	7.12791e+07	6.7091e+07	3.41694e+07	1.47075e+07	1.52998e+07	2.44658e+07	8.59273e+06	1.52413e+07	1.10397e+07	2.85236e+07	1.20021e+07	1.2909e+07	8.46772e+06	1.60877e+07	6.63846e+07	6.57388e+07	1.81546e+07	1.35067e+07	1.39765e+07	1.83582e+07	1.29884e+07	2.06316e+06	7.13512e+07	5.97928e+07	1.11365e+07
Q5M818	2.27792e+07	1.52973e+07	1.31546e+07	7.34773e+06	1.13692e+07	1.65054e+07	6.20386e+07	5.63474e+07	1.8729e+07	2.38949e+07	1.92909e+07	1.22637e+07	5.15536e+07	1.82445e+07	2.208e+07	2.72172e+06	9.88782e+06	8.57046e+07	2.43117e+07	1.50401e+07	1.85089e+07	2.74858e+07	7.32935e+06	1.63091e+07	2.11511e+07	1.36512e+06	7.63735e+06
P97840	2.87186e+08	6.95028e+07	4.56393e+07	4.93439e+07	4.88624e+07	1.00554e+08	7.52852e+07	7.62568e+07	5.08843e+07	6.75301e+07	6.08203e+07	3.30101e+07	5.05763e+07	3.41919e+08	5.46979e+07	8.1265e+07	5.77497e+07	6.3366e+07	8.25698e+07	4.2373e+07	4.20349e+07	6.47977e+07	4.22719e+07	1.25976e+08	5.00815e+07	3.4175e+07	1.24595e+08
Q7TNK6	1.12306e+07	0	1.5901e+06	1.57424e+06	1.59915e+06	6.92179e+06	0	1.27656e+07	7.16053e+06	9.38045e+06	2.97955e+06	8.73118e+06	9.30721e+06	7.97026e+06	1.29456e+07	0	3.27729e+06	4.35904e+06	934483	9.96889e+06	9.33708e+06	9.73611e+06	8.85456e+06	1.46027e+06	3.59239e+06	1.61318e+06	0
Q6AXM5	1.61978e+08	101321761	1.0167e+08	8.4026e+07	7.73873e+07	1.57944e+08	1.09803e+08	8.81386e+07	8.41142e+07	1.18242e+08	5.10449e+07	8.09252e+07	1.25035e+08	1.41228e+08	9.71855e+07	7.14352e+07	9.98231e+07	1.1144e+08	1.1404e+08	1.75909e+08	1.0644e+08	1.25007e+08	1.21599e+08	1.04845e+08	1.51112e+08	1.03209e+08	1.9034e+08
Q568Y2	2.83857e+06	3.72593e+06	3.27777e+06	2.75454e+06	4.59258e+06	6.68934e+06	2.68539e+06	3.91858e+06	4.28859e+06	8.2509e+06	6.42534e+06	5.27184e+06	6.75841e+06	1.39966e+06	3.45895e+06	1.31715e+06	3.29356e+06	2.51826e+06	6.9538e+06	5.07467e+06	3.10541e+06	5.6403e+06	9.97117e+06	4.71816e+06	1.45393e+06	0	1.26112e+06
P02454	2.59201e+07	2.20658e+07	2.51996e+07	6.26942e+07	3.50311e+07	5.11722e+07	3.81434e+07	6.87502e+07	2.72524e+07	6.82894e+07	7.71997e+06	4.61054e+07	5.5394e+07	3.62026e+07	2.26327e+07	3.43454e+07	2.12528e+07	5.21123e+07	6.25923e+07	8.95682e+07	4.20964e+07	4.47446e+07	4.77993e+07	8.56646e+07	4.98055e+07	6.51202e+07	6.24695e+07
Q9JJW3	2.42151e+09	1.91366e+09	2.18955e+09	1.50772e+09	1.58201e+09	2.3983e+09	2.52151e+09	2.23584e+09	7.68162e+08	1.93519e+09	2.04156e+09	3.13338e+09	2.0585e+09	2.73424e+09	1.66397e+09	2.06829e+09	1.81251e+09	1.98354e+09	1.71803e+09	2.68469e+09	2.0026e+09	2.0245e+09	2.02871e+09	2.21756e+09	1.49096e+09	1.61738e+09	1.91081e+09
Q5FVR4	1.68568e+06	57158264	4.91349e+06	2.56743e+06	2.2743e+06	1.69182e+06	0	1.50591e+06	3.39935e+07	2.16213e+06	7.4697e+06	3.01535e+06	1.28431e+06	1.97472e+06	1.05728e+06	2.43906e+06	3.24542e+06	1.04115e+06	6.24452e+06	1.40485e+06	3.44116e+06	2.58574e+06	2.42433e+06	1.58361e+06	3.89395e+06	1.36698e+06	7.03416e+07
B0BN56	5.98849e+06	1.65779e+06	7.36193e+06	6.60372e+06	1.00287e+07	8.95277e+06	6.5863e+06	1.22593e+07	8.96482e+06	1.16626e+07	1.05675e+07	6.74265e+06	7.7298e+06	1.22577e+07	9.19661e+06	7.47004e+06	1.26067e+07	1.24322e+07	1.55964e+07	4.65784e+06	8.03259e+06	8.96292e+06	1.02855e+07	3.81773e+06	1.25392e+07	5.88026e+06	2.09407e+07
D3ZYW7	5.02515e+07	2.3545e+07	2.81742e+07	2.08804e+07	1.96582e+07	3.15456e+07	1.4607e+07	3.30028e+07	1.56582e+07	3.3978e+07	3.09373e+07	5.12099e+07	3.17859e+07	3.89517e+07	2.02663e+07	1.78336e+07	3.2825e+07	5.68008e+07	4.02801e+07	3.5774e+07	2.99378e+07	2.46081e+07	3.0959e+07	1.73427e+07	2.56092e+07	2.39332e+07	2.1299e+07
P62859	2.06735e+08	1.40501e+08	7.76085e+07	1.54712e+08	1.52228e+08	5.95714e+07	7.39865e+07	1.62709e+08	1.78179e+08	8.925e+07	1.11811e+08	2.03129e+07	7.88555e+07	7.75549e+07	1.58226e+08	1.01577e+08	1.62811e+08	1.99445e+08	2.65536e+08	1.82309e+08	1.65816e+08	1.02744e+08	7.40313e+07	5.90313e+07	1.81921e+08	8.53124e+07	7.57741e+07
Q5M880	2.83593e+07	5.59551e+08	2.50547e+07	4.82489e+07	5.11642e+07	3.48709e+07	2.19042e+07	4.9284e+07	4.27993e+08	3.0819e+07	2.21349e+07	5.51379e+07	3.28209e+07	1.56694e+07	4.67268e+08	8.97207e+06	2.71307e+08	6.85606e+07	1.0244e+07	8.76682e+06	4.38394e+07	4.63347e+07	4.69418e+07	1.6591e+06	4.39366e+07	3.27038e+07	1.91963e+07
Q91XS8	3.6048e+07	1.21711e+07	2.27716e+07	1.30721e+07	2.78693e+07	3.32709e+07	1.89481e+07	2.7751e+07	2.2432e+07	3.8744e+07	6.37482e+06	2.66427e+07	2.46394e+07	3.45314e+07	2.15377e+07	1.72538e+07	2.64323e+07	2.89647e+07	1.53544e+07	4.21552e+07	2.87154e+07	3.63334e+07	2.71817e+07	1.66919e+07	2.58796e+07	1.7514e+07	7.87917e+06
P02091	1.18369e+09	1.39116e+09	1.43531e+09	2.8273e+09	4.63977e+09	1.48428e+09	1.03456e+09	1.51239e+09	1.07023e+09	2.06244e+09	2.11447e+09	8.09985e+08	2.08155e+09	4.03198e+09	7.72159e+08	6.43779e+09	3.38088e+09	5.86016e+09	7.86783e+09	9.57928e+08	1.40812e+09	8.61714e+08	4.6255e+09	6.54744e+09	4.40972e+09	5.87775e+09	4.88001e+09
P10247	4.11601e+07	5.9191e+06	1.52278e+07	2.40682e+07	5.65636e+07	3.88764e+07	1.26546e+07	3.30147e+07	7.92767e+06	3.26811e+07	1.23169e+06	2.73578e+07	3.98689e+07	4.63229e+07	1.49483e+07	2.18535e+07	7.39933e+07	1.09353e+08	8.24394e+07	3.68682e+07	2.80347e+07	6.92581e+07	2.85175e+07	2.65982e+07	7.72956e+07	2.62293e+07	3.89712e+06
P55062	4.15094e+07	1.76884e+07	2.5728e+07	4.03519e+07	2.97772e+07	3.07751e+07	1.58002e+07	2.28059e+07	7.18739e+06	2.17719e+07	2.41805e+07	2.65899e+07	2.87502e+07	3.74579e+07	2.10383e+07	2.58297e+07	3.39466e+07	2.7764e+07	3.6351e+07	6.38238e+07	2.37382e+07	3.36165e+07	2.41458e+07	3.04237e+07	4.40793e+07	2.39764e+07	2.42673e+07
Q62936	0	3.23759e+06	0	485529	0	2.78226e+06	0	0	9.08932e+06	1.29853e+06	0	5.41973e+06	0	357729	2.31226e+06	3.82649e+06	3.01935e+06	4.37467e+06	4.72587e+06	1.61174e+06	0	0	0	4.06754e+06	3.19412e+06	1.24423e+06	3.4513e+06
Q5M9G7	9.93946e+06	802501	4.65421e+06	5.38348e+06	8.7353e+06	8.79538e+06	6.93689e+06	7.21122e+06	3.77577e+06	1.03934e+07	2.43369e+06	1.27686e+07	8.65598e+06	1.10495e+07	2.32787e+06	2.17746e+06	8.64665e+06	9.54989e+06	7.85169e+06	9.4085e+06	2.6668e+06	7.52064e+06	7.61414e+06	3.75279e+06	8.29832e+06	7.37638e+06	871274
Q4FZT8	1.1053e+07	3.55178e+06	3.12506e+06	5.24781e+06	3.6301e+06	1.48915e+07	6.71388e+06	1.096e+07	9.89678e+06	7.48162e+06	1.04755e+06	1.02812e+07	9.64163e+06	9.62414e+06	1.01308e+07	2.11038e+06	637601	2.303e+06	0	1.29548e+06	9.50658e+06	1.24937e+07	1.14589e+07	0	3.14237e+06	8.01189e+06	1.58672e+06
Q3B7D8	3.28324e+06	4.29043e+06	5.42504e+06	8.16105e+06	1.19027e+07	4.10082e+06	822544	3.74843e+06	8.22181e+06	4.03968e+06	2.82411e+06	754337	2.75786e+06	3.97743e+06	1.61687e+06	6.97646e+06	6.64879e+06	1.69845e+07	1.86802e+07	3.68562e+06	2.77063e+06	3.24457e+06	1.18819e+06	8.19724e+06	2.17626e+07	9.09292e+06	5.07654e+06
Q5RK23	1.05328e+07	2968123	3.4721e+06	4.52183e+06	3.5362e+06	8.35779e+06	5.62551e+06	8.55436e+06	1.48549e+06	6.12668e+06	0	5.22423e+06	5.37898e+06	1.76776e+06	4.64718e+06	2.41266e+06	2.76643e+06	7.72282e+06	566099	2.12667e+06	4.64119e+06	6.98693e+06	4.62482e+06	1.68735e+06	4.7722e+06	0	3.0155e+06
P25236	2.64166e+07	15421151	1.10316e+07	2.30941e+07	1.67912e+07	1.40389e+07	1.60791e+06	6.30442e+06	1.41122e+07	8.57337e+06	3.58005e+07	1.28572e+06	1.02715e+07	347763	2.95603e+07	3.07271e+07	2.38251e+07	1.65577e+07	1.58497e+07	7.68365e+06	1.70246e+07	1.13509e+07	1.38881e+07	5.67292e+06	1.79399e+07	2.50498e+07	8.00941e+06
Q4QR99	2.56697e+07	10158143	1.1429e+07	5.79334e+06	1.18059e+07	8.66208e+06	8.71221e+06	1.95709e+06	4.77497e+06	4.85339e+06	1.1409e+07	1.01594e+06	1.13497e+07	6.8587e+06	3.72234e+06	1.03476e+07	1.08795e+07	7.57907e+06	9.06287e+06	8.69367e+06	6.78687e+06	1.1785e+07	0	1.34173e+07	1.03376e+07	1.01882e+07	1.70662e+07
Q3SWT5	9.41085e+06	9.15027e+06	979902	2.22179e+07	1.04343e+07	3.15846e+06	1.0337e+06	2.64294e+06	1.25535e+07	4.9471e+06	4.03568e+06	1.96708e+06	7.443e+06	0	2.10498e+06	0	1.62215e+06	8.27626e+06	2.52317e+07	2.45637e+06	6.91119e+06	8.74243e+06	8.20769e+06	4.24245e+06	1.16665e+07	1.78622e+07	0
Q5PQL7	1.26696e+07	5609259	1.76968e+07	3.21471e+06	4.42143e+06	2.28254e+07	2.05598e+07	1.09559e+07	1.48842e+07	1.48143e+07	3.25701e+06	1.76532e+07	1.96507e+07	1.22033e+07	9.34444e+06	5.90649e+06	9.11122e+06	5.73263e+06	5.94794e+06	1.48372e+07	1.45183e+06	1.05603e+07	1.74327e+06	1.02119e+07	2.4712e+07	5.4523e+06	6.15653e+06
P21272	1.97515e+07	2.72739e+07	3.29529e+07	1.26664e+07	1.40796e+07	2.30553e+07	8.76916e+06	6.17453e+06	1.96994e+07	2.44996e+07	1.71574e+07	2.94233e+07	2.25005e+07	2.76102e+07	1.46524e+07	1.85522e+07	1.34955e+07	3.35778e+07	8.14675e+06	9.47263e+06	1.16101e+07	2.9609e+07	1.34718e+07	1.96829e+07	1.62998e+07	2.58937e+07	0
P55215	8.34188e+06	1.22225e+07	4.45267e+06	830417	1.09986e+07	4.30574e+06	7.00484e+06	9.37098e+06	3.83602e+06	7.17164e+06	9.72508e+06	3.57875e+06	5.78048e+06	1.34865e+07	5.7361e+06	9.48415e+06	2.984e+06	1.20988e+07	1.82726e+07	1.01837e+07	2.22592e+06	7.90797e+06	4.1252e+06	0	1.219e+07	4.53931e+06	1.17468e+07
Q5GH61	2.75441e+07	27490621	1.45957e+07	4.75344e+07	3.92339e+07	7.08548e+06	2.72859e+07	2.04312e+07	2.11536e+07	1.25372e+07	2.20477e+07	2.09957e+07	2.9961e+07	4.51977e+07	1.13807e+07	1.31418e+07	1.9934e+07	4.0962e+07	2.85472e+07	1.15643e+07	1.58338e+07	1.20298e+07	7.79034e+06	3.82088e+07	8.64386e+06	1.76937e+07	2.39606e+07
P59996	5.48905e+06	5.07514e+06	3.39207e+06	3.85511e+06	801478	1.81375e+06	7.94063e+06	1.90569e+06	1.25715e+06	4.16749e+06	1.00083e+06	1.49283e+06	1.49933e+06	5.66035e+06	4.28257e+06	1.80416e+07	0	1.82631e+06	4.90133e+06	5.72333e+06	1.25984e+06	1.37561e+06	5.34806e+06	4.1853e+06	3.29699e+06	3.25767e+06	1.14916e+07
Q5XIH0	1.95627e+06	1.83848e+06	1.718e+06	3.73924e+06	5.14812e+06	1.88498e+06	1.06941e+06	3.37434e+06	1.91087e+06	1.7701e+06	2.51278e+06	0	1.59558e+06	1.29366e+06	712087	537070	1.00107e+06	5.31076e+06	1.15941e+06	3.19306e+06	1.24175e+06	2.0897e+06	2.95828e+06	1.11742e+06	4.63854e+06	1.44262e+06	1.96046e+06
P28042	5.46517e+06	28379246	2.51534e+07	1.29481e+07	1.94263e+07	7.14544e+06	8.5272e+06	2.16991e+07	1.08935e+07	2.54489e+07	2.266e+07	3.33276e+06	1.13847e+07	6.98424e+06	2.12681e+07	1.54653e+07	1.16396e+07	3.34286e+07	3.11905e+07	2.17261e+07	2.18497e+07	2.09603e+07	1.19745e+07	3.20627e+07	1.39474e+07	4.03906e+07	2.62228e+07
Q562C9	2.49988e+07	1.01384e+07	1.23791e+07	1.18302e+07	1.79828e+07	1.49015e+07	1.28657e+07	1.69986e+07	1.82094e+07	1.40996e+07	8.66011e+06	1.34052e+07	8.45719e+06	8.1249e+06	1.02776e+07	0	1.47158e+07	1.02691e+07	0	3.16447e+07	1.52092e+07	1.18739e+07	8.74995e+06	4.188e+06	2.1901e+07	7.94499e+06	0
Q6P6S9	1.70905e+07	3.65447e+07	2.21154e+07	2.0999e+07	2.92117e+06	2.37526e+07	2.35942e+07	1.21217e+07	1.08525e+07	1.06077e+07	1.57202e+07	1.72476e+07	1.64875e+07	1.76252e+07	8.23624e+06	3.99368e+07	1.29248e+07	7.82021e+06	1.09766e+07	8.7368e+06	2.72305e+07	1.97346e+07	2.93476e+07	1.60054e+07	2.30281e+07	1.94089e+07	2.76882e+07
Q63619	7.58332e+07	3.68874e+07	2.18724e+07	9.61719e+06	4.33098e+06	5.95557e+07	1.73259e+07	3.18997e+07	4.96912e+07	6.1071e+07	4.62611e+07	6.70534e+07	6.48132e+07	5.41064e+07	5.73067e+07	0	1.83352e+07	7.81143e+06	5.69152e+06	1.00728e+08	7.57581e+07	6.93997e+07	5.15374e+07	7.09332e+06	2.01021e+06	1.66116e+06	5.34945e+07
P27471	5.81798e+06	5772602	1.46875e+07	1.49399e+07	9.66227e+06	0	8.45353e+06	3.54124e+06	3.11648e+07	3.10961e+06	4.42648e+06	3.88937e+06	1.48217e+07	2.55467e+07	1.17204e+06	1.55105e+07	1.57765e+07	2.18184e+07	9.37267e+06	1.01552e+07	1.15223e+06	1.3505e+07	3.66168e+06	1.30476e+07	1.58856e+07	1.01562e+07	1.08099e+07
P49950	1.20852e+07	2097812	7.58765e+06	6.77527e+06	1.30905e+07	1.12043e+07	5.0032e+06	9.01967e+06	3.36592e+06	1.1953e+07	6.44854e+06	1.40331e+06	7.23003e+06	1.67265e+07	5.07374e+06	5.38782e+06	1.07493e+07	1.94204e+07	1.16941e+07	1.37132e+07	8.26961e+06	1.61139e+07	8.03101e+06	6.53113e+06	1.33512e+07	5.98078e+06	5.50082e+06
Q5I0J5	3.27844e+07	2.62684e+07	9.03804e+06	9.85863e+06	1.08819e+07	3.22061e+07	2.66392e+07	1.21828e+07	2.91331e+06	3.28114e+07	2.61083e+07	2.16338e+07	1.69029e+07	3.54194e+07	2.88846e+07	9.1422e+06	1.10943e+07	1.26604e+07	8.50627e+06	4.42995e+07	1.12346e+07	3.84029e+07	1.46253e+07	1.05556e+07	1.09928e+07	9.65395e+06	9.53543e+06
D3ZVB0	3.44033e+06	829078	613466	1.25543e+06	2.45881e+06	4.04898e+06	1.20137e+06	2.222e+06	454914	2.26391e+06	1.30371e+06	0	0	4.35687e+06	454646	2.57382e+06	1.80684e+06	2.65561e+06	2.15225e+06	3.49752e+06	2.00717e+06	2.39935e+06	437268	3.75734e+06	4.63537e+06	652807	4.29401e+06
Q9JIX5	3.14146e+06	4.38747e+07	1.43702e+07	2.99594e+06	6.8425e+06	7.62941e+06	5.1691e+06	3.24174e+06	882551	6.56318e+06	2.78786e+06	2.048e+06	2.8104e+06	7.21116e+06	3.26814e+06	5.99647e+06	5.90638e+06	8.98067e+06	1.55957e+07	5.37802e+06	4.28421e+06	5.22105e+06	6.6857e+06	3.77485e+06	7.44438e+06	867828	1.25416e+07
Q9Z221	3.06959e+07	17304715	4.56579e+07	3.48486e+07	3.48028e+07	3.04894e+07	2.17963e+07	3.91101e+07	2.14181e+07	2.79115e+07	3.25465e+07	3.59343e+07	3.68846e+07	3.81692e+07	2.50599e+07	5.16414e+07	4.03673e+07	4.67826e+07	5.01767e+07	5.9945e+07	2.4228e+07	3.57164e+07	4.05983e+07	4.67554e+07	4.74131e+07	4.13179e+07	3.7055e+07
P19939	3.88185e+07	44265354	5.74744e+07	6.48036e+07	8.61327e+07	4.01301e+07	1.20887e+08	7.94883e+07	7.34285e+07	2.85517e+07	2.50188e+08	8.2054e+07	2.39579e+08	6.6446e+07	1.86773e+08	3.0096e+07	2.4236e+08	4.0353e+07	7.38527e+07	5.95319e+07	1.54647e+08	5.29625e+07	1.46655e+08	4.65026e+07	1.24612e+08	5.71715e+07	2.60209e+07
Q920A6	5.41839e+07	4.94808e+07	6.70135e+07	8.82016e+07	9.2716e+07	8.53105e+07	1.11553e+08	5.25045e+07	5.46018e+07	6.99877e+07	1.26989e+08	3.38558e+07	6.38496e+07	9.50376e+07	8.2412e+07	4.60883e+07	9.60537e+07	1.29369e+08	8.20313e+07	1.10838e+08	8.20603e+07	6.74861e+07	1.07902e+08	8.90404e+07	9.10807e+07	7.95124e+07	8.35968e+07
Q9JID2	5.21029e+06	7.4914e+06	1.09825e+07	6.90591e+06	1.05011e+07	4.78962e+06	6.7083e+06	7.94755e+06	6.28488e+06	5.40997e+06	4.35945e+06	1.25958e+06	3.94801e+06	7.75803e+06	5.17677e+06	8.48122e+06	3.87379e+06	6.66451e+06	1.33387e+07	6.2605e+06	1.05288e+07	6.63861e+06	8.81761e+06	8.89913e+06	5.01537e+06	6.46974e+06	5.94329e+06
P20291	1.40464e+08	1.05025e+08	1.08689e+08	9.93711e+07	1.3111e+08	1.84487e+08	8.06361e+07	1.47428e+08	1.13598e+08	1.44628e+08	7.52136e+07	1.33857e+08	1.52935e+08	1.45303e+08	1.09732e+08	1.14307e+08	1.16616e+08	1.01955e+08	1.50813e+08	1.67358e+08	1.10902e+08	1.65375e+08	1.47628e+08	1.30011e+08	1.25932e+08	1.03948e+08	1.37638e+08
P61751	5.74905e+08	5.19508e+08	5.26029e+08	3.92505e+08	4.17735e+08	4.74737e+08	3.16671e+08	5.31354e+08	5.21849e+08	4.86467e+08	4.64852e+08	6.67957e+08	4.60945e+08	5.75879e+08	4.32863e+08	3.47812e+08	4.75049e+08	5.26772e+08	5.17267e+08	6.66151e+08	6.11395e+08	5.45966e+08	5.6983e+08	4.97608e+08	4.04302e+08	4.95797e+08	2.78911e+08
Q5XIS2	6.78391e+06	4.80857e+06	4.33052e+06	1.93136e+06	2.71604e+06	5.12126e+06	6.33053e+06	4.96103e+06	5.49307e+06	4.27762e+06	3.83813e+06	8.01655e+06	4.10788e+06	5.17692e+06	3.98776e+06	9.69161e+06	2.34787e+06	5.52439e+06	5.25986e+06	5.9056e+06	2.73474e+06	2.61003e+06	6.8269e+06	8.01081e+06	4.37945e+06	5.10041e+06	9.49319e+06
Q5BJP5	3.77816e+07	2.92448e+07	2.78377e+07	2.83739e+07	3.60192e+07	2.93337e+07	3.28338e+07	6.61371e+07	2.74518e+07	3.56757e+07	1.90146e+07	3.615e+07	3.79459e+07	1.98644e+08	4.57007e+07	4.55248e+07	3.91591e+07	6.93952e+07	4.39866e+07	4.24233e+07	5.53548e+07	4.44851e+07	4.43514e+07	1.65827e+07	4.04821e+07	2.67862e+07	3.42779e+07
Q6XFR6	2.96464e+07	3.02564e+07	4.72056e+07	4.08119e+07	5.5862e+07	4.58685e+07	4.48401e+07	5.21221e+07	3.768e+07	3.11299e+07	3.00513e+07	6.35186e+06	2.67154e+07	2.94195e+07	2.97794e+07	6.62027e+07	4.31612e+07	7.1372e+07	9.2771e+07	4.37136e+07	2.58877e+07	2.53775e+07	3.58627e+07	7.55863e+07	4.13114e+07	5.40474e+07	1.05385e+08
D3ZKD3	3.59888e+06	3.63278e+06	3.29872e+06	1.75732e+06	7.97379e+06	3.18345e+06	4.69172e+06	1.08908e+06	2.29198e+06	3.30426e+06	892867	1.854e+06	2.10998e+06	3.56831e+06	0	2.23861e+06	2.42108e+06	8.51406e+06	1.54089e+06	4.96838e+06	4.71305e+06	2.9178e+06	3.19165e+06	1.42885e+06	5.6027e+06	1.23772e+06	2.89954e+06
P04550	9.11555e+08	8.71082e+08	9.8266e+08	9.142e+08	9.25307e+08	6.95612e+08	1.45507e+09	1.62715e+09	9.24718e+08	6.6211e+08	1.04741e+09	1.54745e+08	2.11758e+09	4.66709e+08	1.64923e+09	6.12699e+08	1.02403e+09	6.01621e+08	7.16325e+08	6.55449e+08	1.72224e+09	1.57716e+09	6.68477e+08	7.50123e+08	9.2289e+08	8.42337e+08	6.21138e+08
Q641X7	5.81499e+06	7.55729e+06	6.04156e+06	4.72891e+06	1.02993e+06	5.88738e+07	6.02675e+07	1.05865e+07	3.65739e+07	9.44449e+06	4.13371e+07	8.77885e+06	5.9333e+06	7.02849e+07	4.74415e+06	5.89809e+06	3.82944e+06	2.96533e+06	974134	5.8574e+06	8.0064e+06	1.40945e+07	6.77656e+06	6.82094e+06	3.19419e+06	1.99025e+06	8.46309e+06
Q9QYW0	5.04664e+06	2.58275e+06	7.95913e+06	4.32512e+06	6.48067e+06	3.60074e+06	4.16158e+06	4.65436e+06	4.35996e+06	2.47931e+06	2.7996e+06	1.3459e+06	4.61036e+06	5.44241e+06	1.96478e+06	9.85779e+06	4.1525e+06	9.31631e+06	8.61905e+06	9.22286e+06	2.01398e+06	5.96499e+06	686977	7.00517e+06	8.15511e+06	6.38094e+06	9.62483e+06
Q924A5	1.6821e+07	2.1938e+07	7.83059e+06	2.4761e+07	2.67857e+07	1.16545e+07	5.95035e+06	1.7139e+07	1.4747e+07	2.35694e+07	9.92173e+06	1.4557e+07	2.55184e+07	2.12689e+07	1.73021e+07	2.4891e+06	2.23572e+07	3.2791e+07	2.3331e+07	1.72691e+07	2.19165e+07	2.31625e+07	2.79408e+07	4.94782e+06	4.18787e+07	1.27116e+07	4.35218e+06
Q62737	9.75841e+07	2.68128e+07	2.82921e+07	4.41399e+07	1.1903e+08	6.72066e+07	1.82942e+07	8.64522e+07	2.08811e+07	7.19148e+07	3.63678e+07	1.24141e+07	1.00358e+08	7.29173e+07	3.38877e+07	2.61995e+07	8.26094e+07	8.19158e+07	3.43828e+07	7.32514e+07	8.31332e+07	1.5417e+08	1.13758e+08	2.82842e+07	1.0659e+08	1.42993e+07	2.84439e+07
O55081	1.88648e+06	0	4.76818e+06	904250	2.7258e+06	732002	4.18699e+06	4.72459e+06	1.99917e+06	2.39156e+06	0	0	0	3.41315e+06	2.46529e+06	4.77398e+06	2.48867e+06	3.30407e+06	1.461e+06	3.8684e+06	6.05055e+06	0	3.26215e+06	1.22205e+06	2.77325e+06	2.68258e+06	1.82559e+06
P34978	6.5083e+06	1.22684e+07	8.43058e+06	3.57024e+06	1.01138e+07	1.26356e+07	7.87996e+06	4.19009e+06	7.97551e+06	1.53257e+07	4.69731e+06	2.72054e+06	7.44234e+06	4.55064e+06	7.565e+06	1.28431e+07	3.54733e+06	8.85868e+06	5.31169e+06	1.25238e+07	1.45601e+07	1.21142e+07	1.45699e+07	1.28276e+07	6.0263e+06	1.30575e+07	9.73479e+06
Q5FVN2	1.88627e+07	5.44545e+07	1.06079e+07	6.23297e+07	4.71467e+07	1.54687e+07	6.93713e+07	1.14528e+07	3.2837e+07	1.55041e+07	5.53357e+07	6.54216e+06	3.11548e+07	3.33984e+07	4.56941e+07	1.45971e+07	5.90175e+07	6.29377e+07	2.47185e+07	1.67045e+07	4.99499e+07	1.97059e+07	5.7876e+06	2.764e+07	4.70812e+07	2.35691e+07	1.10065e+07
Q01750	3.51057e+07	4.39069e+07	9.26562e+06	1.09787e+07	1.34131e+07	1.10718e+07	7.16705e+06	3.86717e+07	4.18072e+07	5.02886e+07	3.97852e+07	4.98246e+07	2.91764e+07	3.97196e+07	2.93957e+07	9.11806e+06	1.22879e+07	1.47476e+07	1.57432e+07	7.44993e+06	2.08376e+07	5.32622e+07	3.67654e+07	8.11797e+06	1.35877e+07	3.32528e+06	5.9211e+06
Q63357	1.68024e+08	1.26517e+08	4.2909e+07	4.01693e+07	4.17382e+07	1.71443e+08	1.56545e+08	1.3342e+08	1.42675e+08	1.44074e+08	5.52045e+07	2.07514e+08	1.34335e+08	1.82173e+08	1.36278e+08	4.63801e+07	2.9226e+07	4.00132e+07	4.83394e+07	9.80324e+07	1.49825e+08	1.64535e+08	1.62214e+08	4.68978e+07	3.73312e+07	2.67761e+07	1.24519e+08
Q99PT0	1.48069e+06	2.08593e+06	1.45571e+07	2.18741e+07	2.4787e+07	4.70207e+06	2.16547e+06	2.66399e+06	7.45978e+06	1.31985e+06	2.52287e+07	6.43722e+06	4.49869e+06	6.20406e+06	0	2.83838e+07	1.28447e+08	2.75147e+07	2.40414e+07	1.44651e+07	3.87575e+06	0	1.45491e+06	2.41194e+07	2.25036e+07	2.10863e+07	1.58668e+07
Q566R0	9.44399e+06	22585674	2.03002e+07	1.24111e+07	7.01997e+06	1.16573e+07	1.67885e+07	1.51465e+07	1.40461e+07	1.57451e+07	3.69317e+07	8.86819e+06	9.52039e+06	2.17355e+07	3.91242e+06	9.58196e+06	1.3035e+07	5.81109e+06	8.79204e+06	1.06452e+07	7.67706e+06	1.04054e+07	1.10134e+07	4.26155e+06	8.78832e+06	5.43294e+06	5.86494e+06
Q9WTR7	3.9253e+07	4.74645e+07	7.0476e+07	5.56101e+07	5.93589e+07	5.69805e+07	3.85618e+07	3.39828e+07	5.53881e+07	4.69993e+07	2.29317e+07	5.73046e+07	4.64594e+07	2.50071e+07	4.05651e+07	8.03109e+07	6.10849e+07	6.97734e+07	8.2708e+07	7.26267e+07	4.98573e+07	5.99946e+07	6.00796e+07	8.70049e+07	5.36821e+07	5.162e+07	8.07028e+07
Q5XIK8	3.93702e+06	1.87904e+06	2.64987e+06	5.88623e+06	2.821e+06	5.82585e+06	2.98789e+06	3.9929e+06	8.74809e+06	1.07321e+07	9.27999e+06	4.09588e+06	1.29651e+07	3.17186e+06	2.68121e+06	0	2.69085e+06	7.70903e+06	3.63513e+06	4.17644e+06	7.00573e+06	6.55484e+06	7.21296e+06	0	7.85726e+06	0	1.08032e+07
D3ZGS3	1.16722e+07	24692161	2.55741e+07	2.57296e+07	2.97626e+06	2.68481e+07	8.96751e+06	1.03458e+07	9.73833e+06	2.87539e+07	1.7876e+07	3.55202e+07	1.17198e+07	1.22579e+07	2.56453e+07	4.27964e+06	1.98615e+07	3.39251e+06	7.58317e+06	1.1011e+07	1.32517e+07	2.96723e+07	9.43614e+06	2.00624e+07	3.36528e+06	8.29563e+06	1.00875e+07
Q9WUS0	4.78768e+07	2.11558e+06	7.84176e+06	7.01824e+06	1.01886e+07	3.02469e+07	1.86645e+07	3.28608e+07	9.04922e+06	3.18112e+07	5.4191e+06	3.63255e+07	2.47681e+07	1.43416e+07	2.20881e+07	1.24842e+07	2.72822e+07	1.66343e+07	4.15407e+06	3.62489e+07	3.03885e+07	3.06052e+07	1.76782e+07	1.58474e+07	1.09003e+07	1.69205e+07	8.75112e+06
Q400C7	1.07168e+07	2.14105e+07	2.87471e+06	1.51398e+07	2.31888e+07	8.70884e+06	7.77495e+06	1.12033e+07	1.20635e+07	1.25495e+07	3.63388e+07	1.84477e+07	3.85302e+06	1.21353e+07	4.14087e+06	4.30522e+06	9.89717e+06	5.68271e+06	1.34314e+06	6.75181e+06	7.09764e+06	9.32058e+06	4.76759e+06	5.23191e+06	6.86721e+06	6.52249e+06	0
Q99MC0	2.04144e+08	3.08351e+08	1.99709e+08	4.23942e+08	2.51987e+08	2.88278e+08	2.20209e+08	1.87604e+08	2.66451e+08	2.01993e+08	6.13205e+08	2.36505e+08	3.67955e+08	2.0528e+08	3.20367e+08	1.98895e+08	3.56803e+08	2.20424e+08	1.82872e+08	1.93051e+08	2.40861e+08	2.27703e+08	2.53535e+08	1.79726e+08	2.33035e+08	3.07241e+08	2.16199e+08
Q5M7U5	2.56848e+07	4.74366e+07	4.67167e+07	3.8887e+07	4.17698e+07	4.58653e+07	4.31174e+07	2.99846e+07	5.04305e+07	3.88523e+07	5.10404e+07	4.98912e+07	4.57886e+07	6.12524e+07	3.63666e+07	8.43446e+07	6.20049e+07	4.45454e+07	3.86238e+07	4.13129e+07	7.58286e+07	3.49778e+07	4.96562e+07	4.45374e+07	2.03435e+07	3.17365e+07	5.77141e+07
Q6P7B7	1.6898e+08	0	0	5.61658e+06	5.40712e+06	3.11824e+07	889742	2.22848e+07	2.81703e+06	6.0049e+06	1.11196e+07	0	4.35075e+06	1.04766e+08	3.71192e+06	3.76669e+06	7.7133e+06	5.97855e+06	4.14014e+07	4.29638e+06	5.46377e+06	9.7724e+06	0	3.73425e+08	4.37134e+06	4.10196e+06	4.7364e+06
Q4V8B2	1.31951e+07	42377128	4.7013e+07	2.66446e+07	2.52181e+07	1.73605e+07	3.40724e+07	1.30951e+07	2.18562e+07	1.63448e+07	3.39791e+07	2.09802e+07	2.15311e+07	2.67839e+07	3.16451e+07	3.88021e+07	3.97473e+07	5.19528e+07	6.865e+07	1.03449e+07	1.44968e+07	1.58865e+07	1.80664e+07	2.77789e+07	3.57454e+07	3.90425e+07	2.86583e+07
D3ZKU7	5.79284e+07	1.9653e+07	6.88785e+06	1.68066e+07	2.69182e+07	2.51586e+07	2.30519e+07	5.03922e+07	3.12884e+07	2.01672e+07	3.12949e+07	2.23913e+07	1.56963e+07	2.53405e+07	2.66751e+07	5.84109e+07	3.39631e+07	3.43164e+07	4.3116e+07	3.25859e+07	1.94195e+07	2.29633e+07	2.65156e+07	3.3875e+07	2.7359e+07	2.25648e+07	3.69032e+07
P30713	2.08915e+07	5.27174e+07	5.83439e+07	4.26891e+07	1.20958e+07	1.45418e+08	1.33091e+07	1.56014e+07	6.18497e+06	1.86816e+07	5.78287e+07	1.84262e+07	1.31592e+07	2.9312e+07	1.06682e+07	3.45389e+06	2.44159e+07	3.97667e+07	2.63319e+07	2.23985e+07	9.86152e+06	1.24578e+07	1.10201e+07	8.94298e+06	1.04868e+07	1.27388e+07	2.29076e+07
Q811M5	1.24481e+09	1056407442	1.52555e+09	1.17576e+09	8.48244e+08	1.43588e+09	1.08173e+09	7.00913e+08	8.7376e+08	1.44563e+09	1.05488e+09	1.42355e+09	1.08357e+09	1.72884e+09	9.63738e+08	1.48568e+09	1.28956e+09	1.49909e+09	1.20855e+09	1.67776e+09	1.04607e+09	9.59171e+08	7.32555e+06	1.76272e+09	9.88887e+08	1.36559e+09	8.03786e+08
Q78ZR5	8.26008e+07	9.97248e+07	1.59565e+08	1.45035e+08	1.68307e+08	6.8314e+07	3.68226e+07	5.65984e+07	2.79858e+07	9.89727e+07	1.18252e+08	1.2585e+08	7.39642e+07	6.12641e+07	4.12812e+07	2.00702e+08	9.12687e+07	1.15976e+08	9.91063e+07	2.71249e+08	6.26397e+07	9.15041e+07	1.25594e+08	1.91784e+08	1.26564e+08	1.36644e+08	1.02391e+08
Q3B8P0	1.04799e+08	1.21626e+08	1.10905e+08	9.1196e+07	4.37858e+07	1.31007e+08	5.43967e+07	4.98597e+07	3.78228e+07	8.84004e+07	7.79003e+06	1.11399e+08	7.04883e+07	4.92708e+07	8.15216e+07	4.96217e+07	6.26906e+07	5.54852e+07	4.07561e+07	1.23501e+08	4.62442e+07	8.98729e+07	8.88721e+07	4.47928e+07	4.68729e+07	3.11612e+07	6.09675e+07
Q63603	2.65536e+07	78770118	1.03865e+08	1.03373e+08	7.53321e+07	1.49124e+08	9.2996e+07	8.27757e+07	2.71308e+07	1.00703e+08	7.96072e+07	4.26996e+07	6.28246e+07	6.48906e+07	2.9179e+07	8.45765e+07	3.45165e+07	8.8233e+07	3.09246e+07	5.10616e+07	4.94314e+07	1.01346e+08	6.4971e+07	1.13295e+08	2.49789e+08	6.14692e+07	2.09233e+07
P19377	2.38417e+07	7.22539e+06	4.83429e+07	5.19312e+07	5.5651e+07	2.77865e+07	2.40264e+07	3.48878e+07	1.33192e+07	1.92194e+07	4.25607e+07	1.23997e+07	2.10459e+07	4.61849e+07	1.86519e+07	5.49045e+07	7.08315e+07	4.10404e+07	6.73692e+07	3.12367e+07	2.59357e+07	2.18323e+07	1.98301e+07	5.55812e+07	6.58694e+07	5.92494e+07	4.33196e+07
P62501	1.11993e+08	2.00393e+08	1.12782e+08	8.95226e+07	1.5346e+08	1.15971e+08	2.43077e+08	2.00546e+08	8.68617e+07	1.82603e+08	1.65981e+07	3.61622e+07	1.45432e+08	8.49784e+07	1.9682e+08	1.15059e+08	8.66811e+07	1.68134e+08	1.13064e+08	9.74895e+07	5.30834e+07	2.10492e+08	6.09474e+07	2.24304e+08	1.33504e+08	1.16306e+08	2.21539e+08
Q4QQV8	7.05718e+08	5.38367e+08	5.80297e+08	3.69519e+08	2.39286e+08	4.87322e+08	6.3826e+08	7.43084e+08	1.09636e+08	5.73634e+08	1.32617e+08	8.38255e+08	5.15552e+08	7.49978e+08	5.47486e+08	2.8374e+08	4.06763e+08	1.67356e+08	2.09209e+08	5.39408e+08	4.91591e+08	6.10846e+08	5.76113e+08	3.29791e+08	2.23222e+08	2.66716e+08	4.11907e+08
Q9Z2V2	7.81351e+07	4.4756e+06	0	1.00659e+07	2.48867e+06	3.33172e+06	8.94005e+07	1.20173e+08	2.37264e+06	1.23306e+07	6.46464e+06	1.27737e+07	8.11641e+06	8.36941e+07	1.43144e+08	1.60587e+06	2.49886e+07	3.52914e+06	1.01565e+07	4.31468e+06	1.17431e+06	7.96885e+06	2.1856e+07	4.45793e+06	1.3426e+07	1.1126e+06	4.02597e+06
B0BN70	0	1.21013e+07	1.66574e+07	5.22794e+07	9.01864e+06	0	7.43021e+07	0	4.99159e+07	2.67739e+06	3.41268e+07	0	4.33249e+07	0	5.26138e+07	3.04066e+06	1.41708e+07	1.25597e+06	0	1.11695e+06	5.65302e+07	1.42286e+07	0	0	6.18078e+06	8.84186e+06	3.14432e+06
Q6PCT5	1.36852e+07	955121	3.63221e+06	788631	4.5186e+06	6.94199e+06	2.46156e+06	5.74797e+06	699948	8.02642e+06	925174	5.46535e+06	3.18247e+06	9.52432e+06	4.45643e+06	1.79368e+06	4.3714e+06	1.41228e+07	5.84759e+06	3.51516e+06	5.24934e+06	1.11902e+07	5.81841e+06	4.09569e+06	1.20581e+07	5.2273e+06	0
Q66H85	2.85458e+06	3551409	3.97693e+06	0	0	0	0	2.3384e+06	1.97228e+06	810440	0	0	0	5.51048e+06	0	2.52222e+06	0	6.52876e+06	3.64579e+06	2.77518e+06	2.72005e+06	0	0	3.01709e+06	3.30493e+06	2.05877e+06	6.36809e+06
Q63625	3.48012e+07	2.68501e+07	7.38461e+07	5.78323e+07	5.34298e+07	1.32583e+07	3.99265e+07	8.14211e+07	5.97499e+07	7.5429e+07	9.03651e+07	4.07317e+07	5.69707e+07	1.29081e+08	9.01557e+07	1.59296e+07	8.24184e+07	1.41381e+08	1.14369e+08	4.57056e+07	6.98478e+07	7.29425e+07	4.09948e+07	4.08157e+07	1.23136e+08	5.69433e+07	9.26483e+06
Q8K3X8	1.18684e+08	43959978	1.17677e+08	2.07124e+08	2.25017e+08	8.11401e+07	7.61325e+07	8.39261e+07	2.44001e+08	9.35208e+07	9.80337e+07	1.09272e+08	6.2291e+07	9.92871e+07	5.32317e+07	3.48808e+08	2.19227e+08	2.71932e+08	3.67181e+08	1.4874e+08	4.14283e+07	7.16371e+07	1.1314e+08	4.36254e+08	3.28695e+08	3.29729e+08	2.12222e+08
B1WC88	3.45758e+07	5.89217e+08	3.86794e+06	2.70482e+07	2.20928e+07	8.6553e+06	1.77359e+07	3.49411e+07	2.89546e+07	6.06306e+06	2.473e+07	4.91458e+06	2.77892e+06	9.5449e+06	2.04706e+08	6.10909e+07	1.51721e+08	4.35697e+06	4.38288e+07	0	8.49017e+06	8.38079e+06	3.83372e+07	6.18814e+07	2.79426e+07	758809	2.41396e+06
P70569	4.67326e+06	2.57526e+06	4.53719e+06	4.07381e+06	3.66303e+06	1.62917e+06	2.09025e+06	2.08837e+06	3.15609e+07	2.42805e+07	7.16931e+06	0	3.63823e+07	0	0	3.52445e+06	3.09107e+07	1.39487e+07	2.79024e+06	8.48133e+06	2.62006e+07	3.84033e+07	771620	8.45882e+06	1.74214e+06	1.89889e+07	4.05749e+06
Q5XIT3	9.73857e+06	12805563	1.34563e+07	1.02554e+07	1.11104e+07	8.14501e+06	7.36016e+06	1.62072e+07	1.17539e+07	1.00979e+07	0	7.43261e+06	9.41482e+06	8.07914e+06	8.06456e+06	1.42651e+07	8.58332e+06	1.97432e+07	2.34034e+06	1.73646e+06	1.01657e+07	1.03031e+07	8.37384e+06	2.88079e+07	1.46936e+07	1.83473e+07	1.85094e+07
P62919	3.17068e+07	1.57539e+08	4.59804e+07	7.84229e+07	1.54799e+08	2.98852e+08	2.04564e+07	5.91709e+07	6.03388e+06	2.54813e+08	9.80605e+06	1.52501e+08	4.21086e+07	6.44828e+07	2.02872e+07	8.58639e+06	1.08914e+08	6.92926e+07	1.3401e+07	1.24261e+07	1.27284e+07	4.06894e+07	3.2893e+07	2.60548e+07	1.42511e+08	5.77521e+07	8.89028e+06
O55004	3.39044e+06	1.96186e+06	1.64609e+07	1.88021e+07	8.47477e+06	7.7559e+06	2.28075e+06	2.89831e+06	1.55417e+07	8.94293e+06	3.88593e+07	1.36654e+07	1.64529e+07	3.82999e+06	5.20259e+06	1.17183e+07	1.60841e+07	7.83493e+06	9.62399e+06	3.23262e+07	1.06387e+07	7.79798e+06	1.55033e+07	7.58809e+06	7.21895e+06	5.04906e+06	1.06476e+07
P83871	9.00306e+06	7.1785e+06	1.0049e+07	1.35004e+07	1.66941e+07	1.26501e+07	2.85361e+06	3.18088e+07	5.6786e+06	1.30957e+07	6.77522e+06	3.41947e+06	1.2653e+07	2.7811e+07	1.13366e+07	3.43594e+06	1.77777e+07	3.49439e+07	1.73852e+07	2.04718e+07	1.30532e+07	1.7392e+07	1.16561e+07	2.10019e+06	3.00415e+07	9.07634e+06	1.26761e+07
P10818	5.30245e+08	1.05737e+09	8.90001e+08	7.3539e+08	9.13393e+08	3.21965e+08	2.63845e+08	3.51532e+08	3.46964e+08	3.72079e+08	1.02143e+08	3.46241e+08	2.30433e+08	4.75875e+08	2.51743e+08	1.35397e+09	9.85702e+08	7.64454e+08	1.04149e+09	2.95757e+08	5.88819e+08	2.37504e+08	3.58843e+08	1.52281e+09	9.17099e+08	9.27041e+08	1.33144e+09
Q6VBQ8	3.9907e+06	0	0	0	6.1097e+06	2.82882e+06	0	1.60374e+06	0	2.04383e+06	0	3.944e+06	1.34061e+06	4.14107e+06	0	4.88395e+06	3.10481e+06	5.14273e+06	2.03828e+06	1.15876e+06	1.36774e+06	0	1.8322e+06	0	3.49308e+06	3.69923e+06	0
Q5M9I5	3.22444e+08	3.126e+08	3.00908e+08	2.60522e+08	2.46328e+08	2.40875e+08	2.69457e+08	3.0076e+08	3.22097e+08	3.69151e+08	1.94088e+08	2.52678e+07	4.30523e+08	2.84563e+08	2.89233e+08	3.16248e+08	3.73611e+08	3.43011e+08	3.7043e+08	3.14947e+08	4.00062e+08	5.07748e+08	1.98402e+08	3.84106e+08	3.33249e+08	3.55055e+08	3.06246e+08
P63255	2.1366e+08	114817687	1.09409e+08	3.30733e+08	2.38814e+08	1.50639e+08	8.89036e+07	9.54271e+07	1.72479e+08	1.68654e+08	2.51442e+08	3.31609e+07	2.06822e+08	2.08422e+08	1.3365e+08	1.34758e+08	2.08537e+08	2.23194e+08	3.42885e+07	5.7906e+07	2.01288e+08	2.57331e+08	9.59737e+07	5.27312e+07	3.46313e+08	8.76581e+07	1.66992e+07
Q9QZ48	3.80736e+06	3.99593e+06	0	7.45244e+06	4.61963e+06	2.99962e+06	0	1.26691e+06	990716	2.40592e+06	3.98346e+06	0	847451	0	0	4.45554e+06	1.97032e+06	4.15424e+06	1.83871e+06	0	1.69028e+06	2.94428e+06	1.00168e+06	0	4.03049e+06	0	0
Q5M848	1.52674e+08	1.91184e+08	1.34852e+08	1.96035e+08	1.76505e+08	7.96264e+07	1.3504e+08	7.10122e+07	1.16921e+08	1.36409e+08	5.2946e+07	7.20005e+07	1.17143e+08	8.07434e+07	1.82413e+08	1.89032e+08	1.76509e+08	1.70299e+08	2.15573e+08	1.21893e+08	1.32578e+08	1.16634e+08	9.88507e+07	1.52953e+08	1.73919e+08	1.21301e+08	9.33236e+07
P55146	4.64388e+06	8.03275e+06	4.39882e+06	1.83017e+06	4.29854e+06	3.71117e+06	824893	2.24101e+06	4.32865e+06	4.93138e+06	4.49378e+06	6.48266e+06	3.40354e+06	3.73966e+06	3.41985e+06	991380	6.03346e+06	1.62286e+07	8.15095e+06	3.89092e+06	3.48016e+06	0	5.2279e+06	5.25976e+06	6.71602e+06	7.08566e+06	4.12929e+06
P49801	6.79762e+07	43656658	4.08935e+07	4.68497e+07	4.72922e+07	8.49984e+07	4.73824e+07	5.8775e+07	5.84721e+07	1.14097e+08	3.64273e+07	8.42903e+07	5.15224e+07	6.03012e+07	9.34905e+07	1.25561e+07	3.13184e+07	2.92128e+07	3.86056e+07	9.07986e+07	9.0124e+07	7.35241e+07	1.03292e+08	3.42745e+07	6.18886e+07	3.8664e+07	3.32301e+07
Q5U2W5	1.78698e+07	0	2.23554e+06	1.96742e+06	6.42117e+06	1.4571e+07	6.36888e+06	1.28106e+07	6.52115e+06	5.61947e+06	3.93099e+06	6.22406e+06	1.28465e+07	1.4085e+07	9.76178e+06	2.00033e+06	4.68353e+06	8.0973e+06	2.4582e+06	8.08231e+06	4.83474e+06	1.24194e+07	6.27846e+06	8.3465e+06	4.9348e+06	3.20215e+06	5.59344e+06
Q5GF25	1.12209e+07	6.30405e+06	6.52008e+06	8.26729e+06	7.87184e+06	1.04577e+07	2.59779e+06	1.74388e+07	7.9465e+06	1.09819e+07	0	1.70991e+07	1.39143e+07	1.03989e+07	1.3336e+07	1.10379e+07	7.57066e+06	1.00216e+07	1.6584e+07	3.6993e+06	6.23738e+06	1.28748e+07	1.28294e+07	8.8238e+06	1.36695e+07	7.69514e+06	6.34377e+06
Q68FR3	1.20691e+07	0	1.13228e+07	1.41597e+06	6.9304e+06	1.72895e+07	3.74963e+06	1.58313e+07	3.78362e+06	8.87168e+06	1.76711e+06	1.35306e+07	9.10922e+06	5.43398e+06	1.55687e+07	0	3.47914e+06	8.47886e+06	6.75418e+06	4.98042e+06	9.00912e+06	1.09912e+07	1.09648e+07	1.43926e+06	8.2322e+06	1.1383e+06	1.24174e+07
P17982	2.95574e+06	0	4.91287e+06	6.22271e+06	0	8.98348e+06	5.47632e+06	3.76229e+06	1.28274e+06	1.30383e+07	1.70269e+07	3.91051e+06	4.37275e+06	1.23546e+07	3.02896e+06	0	1.3681e+07	7.20335e+06	2.45415e+06	2.26424e+06	4.26945e+07	1.05056e+07	6.40861e+06	3.33046e+06	0	1.0902e+06	0
P17708	8.63164e+06	1.03921e+07	8.66294e+06	6.27805e+06	3.20092e+06	2.45109e+06	1.11996e+07	3.8806e+06	2.7886e+06	3.92075e+06	4.57726e+06	0	7.55819e+06	3.70437e+06	3.85017e+06	5.82e+06	2.71055e+06	5.29728e+06	2.73905e+06	2.57826e+06	6.32769e+06	3.02533e+06	6.45603e+06	5.87935e+06	5.69256e+06	2.24541e+06	1.52471e+07
Q9Z336	4.12336e+07	3.9719e+07	3.24623e+07	1.61886e+07	2.03855e+07	3.93376e+07	4.4218e+07	4.41762e+07	4.19617e+07	4.45028e+07	4.01016e+07	5.16308e+07	5.11972e+07	4.01508e+07	3.44868e+07	2.63905e+07	2.62983e+07	1.82968e+07	4.53687e+07	2.3709e+07	5.07866e+07	4.48025e+07	5.08667e+07	3.10998e+07	2.92528e+07	3.6225e+07	2.58104e+07
Q63054	3.02395e+07	1.31429e+07	1.33773e+07	2.08354e+07	1.3936e+07	1.98318e+07	1.57058e+07	2.82624e+07	2.36282e+07	2.36265e+07	2.60247e+07	2.53097e+07	2.67274e+07	2.37999e+07	2.22245e+07	2.3145e+07	1.15621e+07	8.34385e+06	3.64997e+06	4.05517e+07	2.61892e+07	2.90746e+07	1.68035e+07	1.02337e+07	1.271e+07	9.90685e+06	1.49237e+07
P11517	3.44622e+09	3.91851e+09	3.44264e+09	4.836e+09	1.01429e+10	7.10582e+09	3.95106e+09	5.81908e+09	2.3337e+09	8.67978e+09	4.1402e+09	7.33944e+09	8.34993e+09	1.60451e+10	2.33006e+09	6.62769e+09	1.12058e+10	1.36723e+10	1.44449e+10	4.01205e+09	4.38284e+09	2.82322e+09	5.32409e+09	6.08565e+09	4.60336e+09	9.52971e+09	6.57946e+09
A0A0G2JZ79	1.78973e+07	0	1.51096e+07	5.96518e+06	1.3831e+07	2.72567e+07	2.30998e+06	3.90655e+06	1.10868e+06	6.04293e+06	8.02868e+06	6.55199e+06	1.86219e+07	8.32076e+06	7.91665e+06	9.16847e+06	1.42978e+07	2.97581e+07	1.64726e+07	2.14816e+07	2.75571e+06	6.92946e+06	1.00014e+07	1.24925e+07	1.74702e+07	8.59672e+06	7.01895e+06
P97520	2.11815e+07	8.95759e+06	1.40037e+07	1.0095e+07	2.84275e+07	4.92642e+06	4.21673e+07	2.36109e+07	2.39275e+06	2.55093e+07	4.21783e+06	1.76682e+07	6.56445e+06	3.90135e+07	3.01342e+07	3.58063e+07	4.3975e+07	5.4109e+07	1.72635e+07	3.36675e+07	2.12651e+06	4.87009e+07	1.30875e+06	2.34498e+07	3.91259e+07	1.43955e+07	1.37345e+07
Q8VIB2	0	2.78031e+06	2.10184e+06	2.49665e+06	1.13289e+06	2.3445e+06	0	0	1.18377e+06	1.47762e+06	0	0	4.45968e+06	1.36715e+06	1.53753e+06	0	2.7982e+06	0	3.4427e+06	2.44892e+06	5.29543e+06	5.42449e+06	0	0	3.18668e+06	2.63154e+06	0
P62078	4.07492e+07	44266673	5.79158e+07	4.4533e+07	4.87089e+07	5.85273e+07	1.82313e+07	2.27598e+07	1.11816e+07	2.02265e+07	6.21159e+07	2.76423e+07	2.71058e+07	2.67626e+07	2.54034e+07	4.28723e+07	5.73832e+07	2.96794e+07	4.79647e+07	3.3008e+07	1.20427e+07	1.78421e+07	1.8323e+07	3.96366e+07	5.03382e+07	3.71632e+07	3.3079e+07
Q63313	5.24169e+06	5.568e+06	1.30836e+07	1.30132e+07	1.56696e+07	0	1.53781e+06	0	1.75147e+06	3.95558e+06	3.71843e+06	0	6.13665e+06	2.23866e+06	1.21869e+06	6.52018e+07	1.23091e+07	4.33296e+07	5.01153e+07	8.22881e+06	2.95944e+06	6.17891e+06	6.08658e+06	5.1223e+07	4.31124e+07	2.77928e+07	3.8131e+07
Q80W89	8.87798e+07	204307735	9.90704e+07	9.17015e+07	1.04287e+08	1.28917e+08	8.39746e+07	1.16906e+08	6.95786e+07	1.11743e+08	6.16418e+07	1.62411e+08	8.9321e+07	1.22245e+08	9.96597e+07	1.24708e+08	1.04261e+08	1.26949e+08	1.24149e+08	8.44046e+07	7.74686e+07	1.13393e+08	1.1349e+08	1.28877e+08	1.20793e+08	1.01933e+08	7.70993e+07
P53369	1.66549e+07	6.07305e+06	1.77971e+07	1.15327e+07	1.34037e+07	2.74615e+07	3.25566e+07	1.35571e+07	9.17535e+06	1.63738e+07	1.13714e+07	2.29177e+06	2.75278e+07	1.81017e+07	2.6079e+07	3.10159e+06	2.32928e+07	1.22181e+07	2.61282e+06	2.81968e+06	1.71824e+07	2.36543e+07	2.73186e+07	4.4698e+06	9.77082e+06	1.42106e+07	1.05819e+07
P60868	8.09587e+08	2.83556e+08	3.22013e+08	4.21761e+08	6.22019e+08	5.416e+08	3.13167e+08	5.94396e+08	2.27584e+08	4.87534e+08	5.8672e+08	6.3986e+08	4.63601e+08	7.34793e+08	3.93044e+08	4.8853e+08	6.8023e+08	7.07504e+08	7.2777e+08	5.97813e+08	3.82911e+08	5.36529e+08	3.86269e+08	3.30448e+08	6.06735e+08	3.04389e+08	3.9845e+08
Q62862	3.86896e+07	5.13706e+06	2.98301e+07	2.25689e+07	3.38554e+07	2.52912e+07	2.99909e+07	4.89817e+07	2.26282e+07	3.03285e+07	5.98511e+07	4.04631e+07	4.00867e+07	3.59937e+07	3.21693e+07	3.1731e+07	4.24491e+07	2.41388e+07	4.89011e+07	3.20851e+07	7.13814e+06	3.36016e+07	1.43508e+07	3.28785e+07	3.53866e+07	3.05499e+07	3.90307e+07
Q4V8J2	916511	1.8598e+06	0	3.15832e+06	1.70619e+06	0	1.08658e+07	9.04573e+06	4.17917e+06	9.68203e+06	3.09714e+06	1.44841e+07	9.86019e+06	1.20295e+07	8.29465e+06	3.6622e+06	5.21235e+06	4.26426e+06	6.01122e+06	2.26749e+06	1.19909e+07	8.53887e+06	1.30221e+07	5.02531e+06	818908	2.25672e+06	6.31564e+06
Q6AY72	1.83036e+07	2.51553e+07	2.5309e+07	2.05773e+07	2.87689e+07	1.6189e+07	1.5238e+07	1.8506e+07	1.53501e+07	2.24956e+07	1.81048e+07	1.37143e+07	1.60673e+07	1.76522e+07	1.86968e+07	1.53319e+07	1.87155e+07	4.83563e+07	1.87186e+07	1.91419e+07	1.60647e+07	1.83174e+07	1.62779e+07	2.59789e+07	3.56028e+07	2.81675e+07	3.0267e+07
Q4V7F5	5.37353e+07	5.51543e+07	3.6441e+07	1.59494e+07	2.49151e+07	4.44142e+07	4.51982e+07	4.43821e+07	3.28999e+07	6.24889e+07	4.77964e+07	5.59409e+07	6.37783e+07	4.87759e+07	4.37266e+07	2.14305e+07	1.01274e+07	1.0128e+07	1.52619e+07	6.02491e+07	3.66827e+07	4.48891e+07	4.83953e+07	6.76328e+06	9.9417e+06	735023	5.25336e+06
Q5I0H4	7.10432e+07	6.34166e+07	4.02827e+07	8.50893e+07	8.421e+07	6.70775e+07	4.87367e+07	8.09816e+07	4.19293e+07	6.10006e+07	2.41304e+07	7.80404e+07	6.25058e+07	6.01588e+07	5.7451e+07	8.59793e+07	7.74667e+07	7.15569e+07	6.75056e+07	5.5676e+07	6.34017e+07	8.3892e+07	7.13622e+07	6.01052e+07	6.48091e+07	6.88018e+07	4.1873e+07
E9PTT0	1.38328e+07	5.72532e+07	6.30207e+06	9.38552e+06	1.48645e+07	1.30288e+07	1.38423e+07	2.54817e+07	6.58125e+07	6.54219e+07	1.68417e+06	5.60398e+06	5.70155e+07	1.36686e+07	1.29274e+07	3.20388e+07	5.39144e+07	2.88585e+07	2.15652e+07	6.96715e+07	4.47208e+07	5.96955e+07	1.14153e+07	6.10671e+06	1.85673e+07	5.79379e+06	6.50176e+06
Q9QY02	1.93366e+06	0	0	2.10019e+06	6.11973e+06	4.65934e+06	3.72489e+06	0	3.67313e+06	786950	0	0	6.03327e+06	251939	3.28952e+06	0	0	0	923011	360030	1.6647e+06	0	6.26947e+06	661052	9.31456e+06	0	1.14941e+06
Q675A5	8.63264e+06	2.65886e+07	7.18208e+06	8.34404e+06	6.81477e+06	5.82753e+06	2.78861e+07	2.97314e+07	5.5227e+06	1.18361e+07	5.47591e+06	3.15231e+06	1.07167e+07	8.10186e+06	1.35457e+07	5.36912e+06	1.33702e+07	3.36768e+06	4.20836e+06	2.98703e+06	2.16548e+07	1.40622e+07	1.59277e+07	3.14524e+06	1.05916e+07	6.7888e+06	6.06528e+06
Q62925	4.58313e+06	0	0	0	1.69888e+07	3.19268e+06	1.29457e+06	2.3625e+06	1.1488e+07	6.01954e+06	503914	0	1.21452e+07	3.63691e+06	0	1.28112e+06	0	7.39869e+06	2.89682e+06	2.44854e+06	1.1249e+07	8.36583e+06	1.14311e+06	1.77974e+06	1.1187e+06	0	0
P63012	1.11706e+07	1.21917e+07	1.0935e+07	8.06851e+06	3.64529e+07	1.30133e+07	1.04666e+07	7.59031e+06	1.84307e+07	5.70964e+06	3.1603e+06	3.71215e+06	8.94581e+06	6.44876e+06	1.19403e+07	3.47827e+07	1.63401e+07	6.17773e+06	5.62065e+07	7.42146e+06	2.93668e+07	5.91718e+06	1.01805e+07	3.60691e+07	5.45665e+07	1.02086e+07	1.76309e+07
B2RYT9	1.53981e+07	50222565	1.72508e+07	2.26407e+06	1.40854e+07	2.78942e+06	2.06281e+07	3.00036e+06	3.85277e+06	6.16682e+06	4.60796e+07	8.41298e+06	7.12461e+06	8.11181e+06	6.03199e+06	0	8.03143e+06	5.05895e+06	3.71234e+06	0	1.20173e+07	2.95002e+06	5.57799e+06	2.68849e+06	2.50608e+06	7.22382e+06	1.16926e+07
Q9R1B1	1.13856e+07	1.83944e+07	1.28844e+07	1.35883e+07	1.33753e+07	1.11217e+07	1.5535e+07	1.33091e+07	1.36415e+07	8.22444e+06	2.22714e+07	6.54765e+06	9.62979e+06	3.82707e+06	1.95826e+07	1.388e+06	1.0361e+07	3.20203e+07	2.95063e+06	972573	1.41906e+07	1.14649e+07	2.47142e+06	547456	1.76032e+07	2.03077e+07	4.74189e+06
Q80ZG6	4.24739e+06	1.95277e+06	0	5.14589e+07	5.27544e+06	1.56534e+06	2.7174e+06	0	5.97576e+06	6.46914e+06	0	0	1.34202e+07	0	4.27302e+06	2.56143e+06	8.44866e+06	8.12772e+06	1.72089e+06	1.67418e+06	5.97872e+06	1.29324e+07	870730	2.33647e+06	4.58902e+06	5.90666e+06	2.43474e+06
P83883	3.80882e+07	19293497	4.41438e+07	4.0917e+07	1.11839e+08	9.12563e+07	2.67623e+07	8.92386e+06	3.4052e+07	4.98614e+07	4.99524e+07	0	7.15614e+07	1.27225e+06	2.14081e+07	2.86513e+07	2.52649e+07	6.36028e+07	8.81846e+07	4.96153e+06	3.76585e+07	4.91803e+07	6.92463e+06	8.79855e+07	6.93422e+07	3.61898e+07	1.57285e+07
P13444	1.03259e+07	6.28945e+06	4.95751e+06	7.84731e+06	3.95191e+06	1.85976e+07	3.01236e+07	9.57725e+06	2.46153e+07	1.21454e+07	5.75876e+06	2.63742e+07	7.37451e+06	4.29752e+07	1.46867e+07	4.09665e+06	1.06678e+07	1.43157e+07	1.18e+07	9.97935e+06	8.00004e+06	9.21709e+06	1.3671e+07	2.75405e+07	9.93942e+06	7.3684e+06	8.53171e+06
Q811Q1	7.23161e+06	2.01929e+07	8.19181e+06	3.79832e+06	3.66953e+06	3.32539e+06	0	1.0126e+07	6.95325e+06	6.43695e+06	7.3894e+06	0	5.36271e+06	1.4427e+07	4.27366e+06	0	8.02163e+06	1.58358e+07	0	1.13275e+07	1.17163e+07	1.27325e+07	2.36211e+07	0	4.28101e+06	5.13433e+06	2.86914e+06
Q9Z2J5	1.2579e+08	7.27283e+07	6.32185e+07	1.45087e+08	1.77644e+08	2.47101e+07	3.84666e+07	5.54216e+07	5.46914e+08	3.70462e+07	1.72631e+08	3.72346e+07	3.47068e+07	5.17172e+07	1.21188e+08	4.99184e+07	1.60421e+08	2.02938e+08	2.24831e+08	5.44934e+06	6.82713e+07	3.70754e+07	7.23986e+07	3.1047e+07	1.68742e+08	1.69123e+08	5.57223e+07
Q5XIS8	8.31146e+06	1.14388e+07	7.03102e+06	2.89269e+06	6.75897e+06	6.45874e+06	1.19741e+07	2.20242e+06	1.32335e+07	9.54352e+06	5.45136e+06	0	1.33283e+07	2.48008e+06	1.83146e+07	1.74081e+06	1.12285e+07	1.09695e+07	8.80889e+06	9.38759e+06	1.10771e+07	1.64261e+07	1.1004e+07	1.75726e+06	7.61862e+06	3.73758e+06	3.17694e+06
Q8CIN7	3.26912e+07	3.05405e+07	5.02728e+07	6.60226e+07	8.8439e+07	1.41754e+07	3.91355e+07	1.8426e+07	1.59025e+07	3.73676e+07	1.87148e+07	3.26572e+07	4.13481e+07	4.3267e+07	1.82016e+07	8.83792e+06	9.15203e+07	1.09918e+08	1.50444e+07	1.67758e+07	2.61467e+07	5.26328e+07	2.56323e+07	3.01245e+07	8.41821e+07	6.78658e+07	4.52397e+07
P05503	7.64952e+07	9.67589e+07	8.12482e+07	7.81065e+07	1.76435e+08	1.04251e+08	5.15174e+07	7.02504e+07	5.10888e+07	1.02847e+08	1.68202e+08	1.01837e+08	8.94908e+07	1.20149e+08	6.72998e+07	6.93668e+07	8.49997e+07	7.0461e+07	7.83537e+07	8.70707e+07	1.9055e+07	6.56709e+07	7.92879e+07	1.01311e+08	1.32094e+08	7.20436e+07	8.9345e+07
B1H222	2.73126e+07	5.82991e+06	9.2973e+06	4.94389e+06	1.21915e+07	1.40539e+06	3.64551e+06	4.63203e+06	1.38105e+07	1.69326e+07	3.29685e+06	1.94196e+07	1.08919e+06	2.15335e+07	1.69959e+07	1.12363e+07	8.53634e+06	8.13954e+07	1.15407e+07	1.04556e+07	6.51785e+06	2.59393e+07	9.41945e+06	1.64302e+07	1.46071e+07	1.27067e+07	3.92147e+06
P63031	5.73546e+07	1.11514e+08	8.48336e+07	7.27203e+07	1.58965e+07	1.06643e+08	4.58161e+07	6.64055e+07	4.33396e+07	6.39473e+07	4.1887e+07	8.01571e+07	6.34851e+07	4.17708e+07	1.12747e+08	2.09239e+08	6.27716e+07	3.55138e+07	2.50668e+08	8.01005e+07	7.18853e+07	6.89963e+07	9.94471e+07	1.71623e+07	3.79826e+07	8.37117e+07	1.60905e+07
Q5HZX7	6.66143e+06	9.58408e+06	8.48347e+06	6.02398e+06	1.5988e+06	5.02306e+06	1.21156e+07	1.044e+07	3.64082e+06	1.03389e+07	1.2606e+06	3.42331e+06	5.86631e+06	6.69452e+06	7.2817e+06	6.09997e+06	6.82427e+06	0	3.02015e+06	4.88368e+06	4.21273e+06	6.55774e+06	4.68462e+06	6.66592e+06	1.40567e+06	4.86757e+06	4.45997e+06
D4A1J4	0	2.30419e+06	0	0	0	0	0	0	1.03675e+06	0	0	0	0	0	0	0	0	0	0	0	0	1.54227e+06	0	0	0	0	0
A2RRT9	3.41738e+06	15997666	4.16879e+07	5.12994e+06	1.04224e+07	0	4.86494e+07	1.21909e+06	3.23311e+07	2.73695e+07	3.44845e+06	0	3.35824e+07	0	3.31982e+07	2.24652e+07	3.20231e+07	4.5032e+07	1.59553e+07	6.20858e+06	3.16675e+07	5.72396e+07	3.13272e+06	4.77155e+06	1.03621e+06	7.34957e+06	8.06896e+06
P97594	2.38924e+08	1.21383e+08	7.70676e+07	2.99656e+06	2.05815e+07	2.4039e+08	4.64691e+07	3.14329e+07	0	1.06947e+08	1.52834e+08	2.19031e+07	5.38377e+06	1.04009e+08	2.31834e+08	5.67323e+06	7.50496e+07	7.94465e+07	9.76122e+07	2.16646e+08	2.62101e+06	2.00709e+08	1.31887e+07	2.71669e+06	2.60986e+07	0	2.82329e+07
Q9JLS3	2.39544e+06	1.54196e+06	1.16227e+06	2.029e+06	6.55395e+06	2.64641e+06	1.75256e+06	1.94076e+06	4.48888e+06	2.50372e+06	3.74922e+06	3.94097e+06	0	2.64766e+06	2.8429e+06	0	2.86613e+06	3.63858e+07	1.9878e+07	2.73229e+06	854829	3.95781e+06	2.9747e+06	2.14141e+06	1.2185e+07	1.05058e+07	0
Q4KM52	4.26725e+06	2.69706e+06	2.41411e+06	2.9199e+06	7.15399e+06	8.48673e+06	3.33238e+06	2.8973e+06	1.31563e+06	0	1.15116e+07	5.04021e+06	2.60006e+06	1.63517e+06	2.39455e+06	8.01127e+06	5.73086e+06	3.12405e+06	1.53595e+07	0	0	2.38131e+06	0	3.49892e+06	4.18771e+06	1.01176e+07	3.95988e+06
P20171	7.956e+08	8.39163e+08	3.75329e+08	3.74048e+08	7.42898e+08	1.00004e+09	6.05913e+08	9.88106e+08	4.29036e+08	6.46339e+08	1.09833e+09	7.19188e+08	4.14556e+08	1.05981e+09	9.12354e+08	5.37936e+08	6.44295e+08	7.91047e+08	4.73476e+08	4.30877e+08	3.65627e+08	5.06137e+08	5.15521e+08	4.84612e+08	7.65937e+08	5.08308e+08	4.02972e+08
P02761	5.38147e+07	5.90724e+06	1.36594e+07	1.86334e+07	2.71356e+07	5.56045e+07	4.00324e+06	1.65098e+07	9.59878e+06	5.42815e+07	1.41032e+07	6.76344e+07	4.09078e+07	3.80636e+06	2.67663e+07	9.82227e+06	3.02329e+07	4.03188e+07	2.42862e+07	5.72694e+07	2.56638e+07	4.75993e+07	6.57758e+07	9.67964e+06	3.50782e+07	3.09819e+07	5.84946e+06
Q9EQV6	1.31242e+08	8.30301e+07	7.89043e+07	1.0564e+08	8.86011e+07	1.69673e+08	1.03483e+08	9.35805e+07	4.47582e+07	1.23189e+08	5.75725e+06	2.10045e+07	9.05564e+07	8.64241e+07	6.62155e+07	3.51208e+07	6.7487e+07	5.54633e+07	4.76084e+07	9.05482e+07	7.65304e+07	1.02331e+08	7.64636e+07	9.37009e+07	1.11216e+08	9.17098e+07	1.29182e+08
O35876	5.8034e+06	0	0	2.46035e+06	0	0	0	0	0	0	0	0	0	1.81212e+06	0	0	0	0	0	0	0	0	0	0	0	0	0
D3ZCL3	9.69482e+06	5.83762e+06	4.25639e+06	6.53105e+06	1.27002e+07	1.25248e+07	4.43862e+06	1.04395e+07	0	1.07441e+07	3.81039e+06	1.59329e+07	1.31449e+07	1.61737e+07	7.57057e+06	5.89019e+07	1.73701e+07	2.99724e+07	2.50074e+07	1.3265e+07	1.17861e+07	1.26394e+07	1.32841e+07	1.25296e+07	1.7581e+07	7.0533e+06	2.10999e+07
Q9ERU2	2.13224e+07	2.32576e+07	2.01114e+07	2.51322e+07	5.32022e+07	0	0	2.57771e+07	3.05151e+06	2.71457e+07	9.26974e+06	3.37705e+07	2.03512e+07	3.57508e+07	2.88222e+07	0	2.15912e+06	5.15077e+07	4.86093e+07	5.20296e+07	2.99351e+07	3.58491e+07	4.08058e+07	0	4.93437e+06	5.75459e+07	9.8049e+06
P47198	7.01797e+07	1.99825e+07	4.22343e+07	3.30386e+07	7.71232e+07	5.11201e+07	3.04094e+07	4.05401e+07	1.44191e+07	6.94632e+07	6.6447e+07	5.84019e+07	4.18012e+07	7.87907e+07	4.28868e+07	4.10275e+07	4.58208e+07	7.44529e+07	6.59709e+07	6.60765e+07	1.52924e+07	8.00864e+07	3.19066e+07	3.5248e+07	6.55211e+07	2.99812e+07	4.21066e+07
Q920Q0	1.07277e+07	1193414	2.87917e+06	0	3.43937e+06	3.59506e+06	3.39067e+06	1.58713e+06	2.64826e+06	1.95022e+06	1.81334e+06	6.63703e+06	4.79143e+06	4.07527e+06	6.15804e+06	5.70043e+06	4.50407e+06	3.8734e+06	5.72496e+06	5.91754e+06	3.03191e+06	5.47597e+06	661924	5.37233e+06	3.90703e+06	0	5.35366e+06
G3V7R4	3.87432e+06	8212340	2.3599e+06	3.87992e+06	7.49728e+06	3.34271e+06	3.16295e+06	5.37005e+06	4.54169e+06	5.11707e+06	3.94259e+06	1.00272e+06	4.08314e+06	7.68178e+06	5.07926e+06	3.6686e+06	7.07017e+06	9.39413e+06	1.70123e+07	3.45523e+06	7.00106e+06	6.60575e+06	709540	4.82958e+06	4.26833e+07	4.48026e+06	4.58856e+06
P0C1Q3	3.74423e+06	3836403	1.79193e+06	0	8.29082e+06	2.54425e+06	1.17664e+06	0	6.08543e+06	0	2.14856e+06	0	9.3543e+06	5.29739e+06	5.81879e+06	0	7.98711e+06	5.27915e+06	1.00799e+06	4.13742e+06	1.14903e+07	1.34215e+07	0	0	1.06891e+07	0	0
Q6E0V2	2.35447e+06	4.12752e+06	1.07059e+07	3.28862e+06	0	6.68541e+06	8.50299e+06	5.97484e+06	6.34738e+06	6.68335e+06	8.01703e+06	7.25932e+06	8.10042e+06	9.97006e+06	6.53475e+06	2.23784e+06	3.24194e+06	1.3131e+07	5.04535e+06	7.3879e+06	8.23831e+06	7.37621e+06	1.20889e+07	7.69933e+06	7.72485e+06	1.05042e+07	7.27746e+06
Q9EQZ1	7.88279e+06	1.18878e+07	9.96224e+06	1.27817e+07	1.11107e+07	1.79172e+07	1.59305e+07	1.21359e+07	1.41298e+07	2.5976e+07	1.19205e+07	9.02063e+06	7.6215e+06	8.65384e+06	1.15421e+07	1.34884e+07	2.66334e+07	2.81514e+07	3.89129e+06	1.18396e+06	1.35258e+07	2.21708e+07	4.796e+06	1.67861e+07	1.38522e+07	9.58831e+06	1.72616e+07
Q5XIG0	6.10701e+07	2.88538e+06	1.3365e+06	2.56008e+06	756549	3.86261e+07	3.07257e+07	2.82876e+07	1.20245e+06	2.13652e+07	5.02327e+06	9.56388e+07	1.71946e+07	3.60075e+07	1.83281e+07	0	1.68419e+06	8.39231e+06	1.14076e+06	877027	2.43267e+07	2.84837e+07	3.42235e+07	1.50528e+07	9.23478e+06	7.09354e+06	0
Q63686	1.88297e+08	6.06227e+07	5.36141e+07	9.85706e+07	1.76758e+08	2.36837e+08	3.01994e+08	2.86529e+08	1.42234e+08	2.09655e+08	4.45165e+07	4.30248e+08	1.4649e+08	4.13571e+07	3.21663e+08	3.17226e+08	2.39519e+08	1.5981e+08	1.72411e+08	2.93361e+08	2.10304e+08	1.49046e+08	5.49427e+08	3.35734e+08	2.62147e+08	2.21259e+08	1.37814e+08
P49864	8.27152e+06	3.98755e+07	3.64575e+07	5.69367e+07	9.09965e+06	1.46103e+07	9.54667e+06	2.65785e+07	9.09443e+06	4.12037e+06	6.75913e+07	1.45663e+07	5.60339e+07	3.1573e+07	1.54259e+07	7.89387e+06	1.40948e+07	3.84253e+06	2.10953e+06	2.30178e+07	1.0173e+07	7.42247e+06	6.77617e+06	1.262e+07	1.75703e+07	6.75741e+06	1.24309e+07
P08932	7.09791e+08	1.15437e+09	5.01524e+08	3.73219e+08	5.43544e+08	2.62672e+08	3.02256e+08	3.15546e+08	7.61506e+08	3.21321e+08	4.10541e+08	2.32559e+08	4.72013e+08	3.2598e+08	3.41741e+08	3.33786e+08	2.93103e+08	3.53845e+08	4.27691e+08	5.20019e+08	3.43209e+08	2.32083e+08	2.05228e+08	3.32467e+08	3.30465e+08	6.17206e+08	3.86493e+08
Q9QYE7	2.96759e+08	8.22439e+08	2.68249e+08	3.8634e+08	3.2502e+08	4.36875e+08	3.86715e+08	6.44489e+08	4.983e+08	3.86887e+08	3.31019e+08	9.73058e+08	6.51347e+08	4.95043e+08	5.12266e+08	3.40242e+08	3.76213e+08	2.48493e+08	3.05057e+08	3.22801e+08	5.53147e+08	4.64274e+08	5.63625e+08	3.54424e+08	2.65678e+08	2.89244e+08	3.89266e+08
P61805	8.10607e+08	6.01331e+08	6.1228e+08	6.01818e+08	6.22803e+08	7.40212e+08	6.19372e+08	8.29024e+08	4.65509e+08	6.23053e+08	4.4897e+08	9.45527e+08	6.69838e+08	1.09597e+09	6.23276e+08	5.92602e+08	6.6669e+08	6.78445e+08	6.18044e+08	6.62189e+08	7.29921e+08	5.84444e+08	5.6839e+08	5.90032e+08	6.66035e+08	5.99861e+08	5.69226e+08
P03889	1.03322e+08	4.26874e+07	9.48754e+07	7.06143e+07	1.13311e+08	1.13693e+08	6.53699e+07	1.05749e+08	4.79678e+07	9.84591e+07	3.38024e+07	8.82934e+07	8.14347e+07	1.41235e+08	6.11211e+07	9.05961e+07	8.85369e+07	4.79335e+07	1.77772e+08	1.49024e+08	5.62105e+07	8.56904e+07	1.03969e+08	1.00655e+08	1.2311e+08	8.05284e+07	8.4067e+07
Q498T4	4.23393e+07	0	3.12711e+06	5.7668e+06	9.24617e+06	0	2.66798e+07	3.89579e+07	2.02874e+06	6.45566e+06	5.82814e+06	2.81991e+06	7.51057e+06	5.08103e+07	3.23883e+06	1.10809e+07	1.31768e+07	1.564e+07	5.05219e+06	2.837e+07	5.92817e+06	1.3661e+07	5.76482e+06	2.1022e+07	8.70132e+06	9.31964e+06	1.64539e+07
O70199	2.85754e+06	0	8.67345e+06	4.87105e+06	1.30681e+07	5.61808e+06	3.03221e+06	4.577e+06	0	0	1.05604e+07	2.15087e+06	5.79839e+06	4.11598e+06	852762	4.19091e+07	1.79236e+07	2.25877e+07	4.24902e+07	5.61735e+06	0	6.07953e+06	1.39274e+06	2.9229e+07	1.26593e+07	1.97658e+07	3.41526e+07
Q8CGS4	5.13757e+08	1.33567e+08	2.88117e+08	2.21196e+08	2.66585e+08	4.7468e+08	2.55127e+08	3.16057e+08	2.44741e+08	3.4302e+08	2.77204e+08	4.63526e+08	3.18623e+08	5.54304e+08	2.26777e+08	2.12874e+08	9.57031e+07	3.09895e+08	1.6427e+08	4.24357e+08	3.77024e+08	4.10885e+08	4.36528e+08	1.84553e+08	6.79129e+07	1.4985e+08	2.19321e+08
Q6VV72	3.05002e+08	2.88798e+08	1.79287e+08	2.38223e+08	2.48585e+08	9.93792e+07	1.77199e+08	1.59591e+08	2.24931e+08	2.2827e+08	2.90142e+08	7.22629e+07	2.62998e+08	1.94644e+08	2.65149e+08	1.20938e+08	3.28887e+08	2.47441e+08	2.71889e+08	8.06316e+07	2.27149e+08	2.02087e+08	5.52646e+07	1.0272e+08	2.55584e+08	1.94903e+08	1.93292e+08
P51794	3.94748e+07	1.43985e+07	4.42807e+06	9.32396e+06	1.22965e+07	8.22812e+06	1.77531e+07	1.81724e+07	9.36173e+06	2.03339e+07	1.12212e+07	3.03388e+07	1.09572e+07	1.48963e+07	6.95212e+06	4.69034e+06	1.37446e+07	8.33209e+06	1.80048e+07	2.36234e+07	2.06514e+07	1.7009e+07	1.43408e+07	7.95626e+06	9.37867e+06	8.47621e+06	1.19214e+07
B5DFN3	9.44442e+06	4.46913e+06	3.08991e+07	2.31185e+07	1.02397e+07	3.24574e+06	3.38035e+07	2.10604e+07	4.6206e+06	9.43376e+06	1.44051e+07	1.55646e+06	8.29626e+06	7.20239e+06	2.10118e+07	7.55721e+06	1.67203e+07	1.27939e+07	1.11752e+07	6.89575e+06	4.87864e+06	1.1833e+07	5.73744e+06	6.80127e+06	1.65373e+07	7.37026e+06	6.9902e+06
Q9JKB5	1.58294e+06	0	0	0	3.60785e+06	3.77435e+06	9.01446e+06	0	0	2.76626e+06	0	2.78962e+06	4.0374e+06	6.54726e+06	2.384e+06	0	2.67814e+06	2.39251e+06	2.05344e+06	3.78487e+06	0	3.49864e+06	0	0	0	0	0
Q64268	2.13337e+07	1.29033e+07	1.68756e+07	1.41201e+07	2.21467e+07	1.61056e+07	1.23387e+07	1.6327e+07	3.71786e+06	1.52465e+07	8.41984e+06	2.45528e+07	1.52683e+07	1.99321e+07	1.66832e+07	2.25574e+07	2.01002e+07	2.11201e+07	1.95329e+07	2.87826e+07	1.42088e+07	1.70561e+07	2.07272e+07	1.89727e+07	1.78043e+07	1.2263e+07	1.34653e+07
Q9QYM0	1.43027e+07	2.08893e+07	2.71723e+07	2.4436e+07	2.62997e+07	3.19928e+07	3.13001e+06	9.71704e+06	9.27395e+06	2.17346e+07	3.05789e+07	4.08779e+07	3.00537e+07	9.11879e+06	1.66407e+07	3.2663e+07	2.81905e+07	3.4795e+07	2.9442e+07	3.24772e+07	1.89627e+07	2.22009e+07	3.51959e+07	3.48928e+07	2.65858e+07	2.02922e+07	5.11247e+06
B0BN72	5.96937e+07	8.22889e+07	4.5107e+07	4.89017e+07	3.60138e+07	3.68154e+07	8.32944e+07	7.58684e+07	5.66622e+07	3.04274e+07	3.04267e+07	3.56695e+07	2.83109e+07	8.78993e+07	3.30182e+07	5.83062e+07	3.2036e+07	5.60607e+07	5.35998e+07	3.69242e+07	5.21756e+07	4.67579e+07	3.49761e+07	5.18978e+07	5.52266e+07	5.45778e+07	6.95361e+07
Q7TSN4	1.72543e+07	1.3675e+07	1.07528e+07	7.49161e+06	9.79803e+06	1.45833e+07	1.45151e+07	1.38781e+07	1.58129e+07	1.19439e+07	9.68218e+06	1.2043e+07	1.85374e+07	1.66115e+07	1.07925e+07	9.37076e+06	1.90434e+07	1.81567e+07	9.67089e+06	1.29896e+07	1.37467e+07	1.23911e+07	2.65579e+07	1.33551e+07	1.3859e+07	1.23527e+07	1.34016e+07
D3ZTQ1	8.05418e+07	4.08009e+06	5.55668e+06	9.30866e+06	1.30779e+07	3.57355e+07	1.25316e+07	2.31725e+07	1.28464e+07	1.65381e+07	5.55824e+06	3.5217e+07	1.14138e+07	5.50904e+07	2.5535e+07	6.4692e+07	6.75624e+06	2.2106e+07	6.09938e+07	7.56819e+07	3.68235e+07	1.72657e+07	2.54231e+07	5.62759e+07	7.91014e+06	9.62837e+06	6.10204e+07
Q9Z1N3	2.49811e+07	31426121	1.5619e+07	3.07417e+07	3.19165e+07	2.26063e+07	2.74364e+07	1.91083e+07	3.85788e+07	1.98579e+07	2.84149e+07	1.99082e+07	1.82515e+07	2.34095e+07	2.57233e+07	511788	2.79114e+07	2.58753e+07	2.66323e+06	4.32643e+07	2.97756e+07	2.66304e+07	4.03884e+07	1.00622e+07	2.76606e+07	1.11647e+07	2.95833e+06
Q4V7D6	3.93624e+07	2.4555e+07	2.35141e+07	3.31816e+07	3.49909e+07	5.43747e+07	4.3969e+07	3.84634e+07	3.56466e+07	4.98245e+07	1.7962e+07	5.11792e+07	2.96975e+07	4.58308e+07	3.33062e+07	1.10132e+08	5.8416e+07	4.24215e+07	8.8485e+07	7.65496e+07	3.438e+07	3.72225e+07	4.3888e+07	8.51059e+07	1.18594e+08	7.45292e+07	6.84639e+07
P28077	7.70554e+08	3.42967e+08	4.1188e+08	5.98849e+08	5.79586e+08	4.40229e+08	2.22299e+08	5.71672e+08	3.46831e+08	5.50936e+08	6.5073e+08	3.70499e+08	4.93803e+08	6.50358e+08	4.40862e+08	4.85977e+08	6.54994e+08	5.67103e+08	6.8479e+08	4.89561e+08	4.14431e+08	5.7162e+08	5.04626e+08	3.1499e+08	5.08998e+08	4.61311e+08	2.9829e+08
P61354	1.37735e+08	9.36913e+07	6.28345e+07	6.16593e+07	1.12977e+08	2.59908e+08	8.2609e+07	1.17584e+08	1.65024e+07	2.88961e+08	5.86744e+07	2.68072e+08	8.51282e+07	1.91151e+08	5.06391e+07	5.49807e+07	8.02657e+07	7.97427e+07	1.16245e+08	1.64463e+08	4.88691e+07	1.05141e+08	6.02881e+07	5.62813e+07	1.34098e+08	3.15889e+07	1.11894e+08
Q63175	1.13146e+07	1.42569e+07	2.70895e+07	4.4141e+07	1.51635e+07	1.10488e+07	1.87213e+07	1.6212e+07	1.41471e+07	2.96027e+07	4.51283e+07	1.33631e+07	9.84215e+06	2.42999e+07	2.8356e+07	8.41945e+06	3.56375e+07	1.42723e+07	9.00165e+06	9.17689e+06	1.27433e+07	2.64501e+07	2.28183e+07	4.11481e+07	2.12656e+07	2.31264e+07	2.62018e+07
P02688	1.06272e+07	15040888	1.99852e+07	1.03369e+07	2.99833e+07	8.92498e+06	5.74929e+06	4.47625e+06	1.31415e+07	4.39755e+06	7.53018e+07	2.5362e+07	7.39349e+06	4.95739e+06	1.11322e+07	5.59101e+06	2.05866e+07	2.44179e+07	8.79577e+06	3.47095e+07	4.32152e+06	1.42803e+07	4.86944e+06	7.31105e+06	1.19094e+07	2.72631e+07	6.91324e+06
P20411	5.79198e+08	889913152	8.18372e+08	7.76026e+08	7.17795e+08	4.04895e+08	9.7665e+08	3.18401e+08	8.43204e+08	8.29372e+08	7.94224e+08	6.43046e+08	7.58624e+08	5.6631e+08	8.04753e+08	4.98423e+08	9.22292e+08	5.59925e+08	7.11759e+08	4.81812e+08	8.8672e+08	7.54166e+08	2.78066e+08	6.17459e+08	7.06002e+08	5.88746e+08	8.59033e+08
Q5XI96	7.45246e+06	2.42034e+06	2.23086e+07	1.32688e+07	9.92974e+06	1.84042e+07	1.67093e+07	6.14523e+06	4.2046e+06	1.90314e+07	7.10819e+06	7.16612e+06	1.86927e+07	1.60974e+07	8.4718e+06	8.17673e+06	1.17663e+07	2.16706e+07	2.42284e+07	1.36569e+07	2.14731e+07	1.50949e+07	6.19086e+06	1.32033e+07	2.37485e+07	4.30775e+06	3.1144e+07
Q5PQQ1	2.30123e+07	2.29527e+06	2.36408e+07	2.5379e+07	2.83306e+07	2.98204e+07	2.53317e+07	2.28323e+07	2.96116e+07	1.74094e+07	5.54795e+06	1.11366e+07	1.78796e+07	2.48073e+07	1.5005e+07	2.22406e+07	2.14335e+07	4.06353e+07	4.01e+07	2.15957e+07	8.03759e+06	2.59884e+07	1.66637e+07	3.16404e+07	2.29998e+07	3.18728e+07	4.17364e+07
Q923V8	1.34167e+08	1.70164e+08	2.22041e+08	1.901e+08	1.93903e+08	1.45625e+08	1.85246e+08	1.56984e+08	1.25677e+08	1.97677e+08	1.71321e+08	1.60155e+08	1.91709e+08	1.45633e+08	1.57564e+08	1.59707e+08	1.45695e+08	2.60496e+08	1.64815e+08	1.8452e+08	1.94091e+08	2.14357e+08	1.45174e+08	1.7172e+08	2.49421e+08	2.02879e+08	2.38221e+08
Q62904	1.11083e+07	1.51268e+07	8.28416e+06	1.24488e+07	1.05253e+07	1.90581e+07	2.26833e+07	2.50027e+07	3.09441e+07	1.14453e+07	9.58641e+06	2.29295e+07	1.68662e+07	3.68838e+07	1.63129e+07	1.51734e+07	1.36871e+07	1.5254e+07	6.63762e+06	1.82635e+07	3.23032e+07	2.44617e+07	2.29975e+07	5.1749e+06	4.96534e+06	1.32194e+07	8.6833e+06
P62912	2.16376e+07	3.5518e+07	3.07887e+07	2.43544e+07	6.53744e+07	3.58704e+07	7.49505e+06	5.38832e+07	9.94422e+06	8.94882e+07	3.94492e+07	4.14116e+07	2.15144e+07	4.21118e+07	2.46728e+07	7.35018e+06	4.24377e+07	3.35776e+07	3.6057e+07	9.23152e+06	8.17956e+06	2.32426e+07	1.68074e+07	4.4028e+06	6.35577e+07	2.85335e+07	2.50143e+07
Q00972	1.29058e+07	7.58794e+06	1.72451e+07	1.73609e+07	1.42267e+07	1.78732e+07	8.96698e+06	1.19585e+07	8.80852e+06	1.83645e+07	9.22939e+06	1.49665e+07	1.02885e+07	1.23441e+07	9.56615e+06	1.50794e+07	1.79956e+07	1.7166e+07	1.57923e+07	1.23107e+07	2.34225e+06	4.56443e+06	3.55947e+06	1.77795e+07	4.13519e+06	1.17527e+07	1.35273e+07
Q498D1	1.33054e+07	0	2.07344e+07	1.3441e+07	1.95413e+07	3.00597e+07	4.55419e+06	2.07511e+06	5.59602e+06	0	0	3.20853e+07	1.86319e+07	7.13658e+06	1.29093e+06	1.48308e+07	1.92796e+07	1.15257e+07	8.97337e+06	2.21189e+07	6.54394e+06	0	2.72432e+07	1.08049e+07	6.76336e+06	1.1825e+07	2.00327e+07
B2GV05	1.21929e+07	3.55751e+06	4.87199e+06	8.46484e+06	5.84269e+06	1.98997e+07	0	2.98949e+06	2.29765e+06	4.17561e+06	1.27677e+06	2.26771e+06	9.88405e+06	5.82244e+06	2.45393e+06	6.23976e+06	4.85052e+06	9.79501e+06	7.65144e+06	1.38502e+07	4.96423e+06	9.29411e+06	4.80899e+06	5.37241e+06	6.68097e+06	3.05352e+06	3.01933e+06
P0C2C0	1.68515e+07	2.44399e+07	2.70623e+07	2.88329e+07	3.15628e+07	1.36168e+07	1.16035e+06	4.69228e+06	8.7959e+06	3.03817e+07	4.7822e+07	1.18371e+07	9.00186e+06	7.02558e+06	1.34572e+07	3.09301e+07	3.41334e+07	1.04829e+07	1.03998e+06	5.0936e+07	6.00974e+06	3.34595e+07	7.10729e+06	3.01748e+06	1.91756e+07	4.32935e+06	1.34399e+07
Q7TPJ0	2.71213e+08	3.92102e+08	5.08886e+08	4.34758e+08	3.78442e+08	3.68504e+08	2.27276e+08	4.22945e+08	4.21631e+08	4.60229e+08	5.22719e+08	3.26699e+08	5.15286e+08	3.54157e+08	4.06119e+08	3.62997e+08	4.94092e+08	5.16709e+08	5.42147e+08	4.70127e+08	3.84091e+08	4.2012e+08	3.76408e+08	4.54907e+08	4.49617e+08	4.58716e+08	4.69067e+08
Q5FVL6	1.0321e+08	327743161	6.31318e+07	1.84423e+08	1.69514e+08	1.17917e+08	1.19179e+08	6.48999e+07	1.29017e+08	1.08461e+08	2.34901e+08	2.00981e+08	1.11418e+08	2.0012e+08	5.51377e+07	8.06479e+07	2.01708e+08	1.43103e+08	2.69911e+08	8.33055e+07	1.02875e+08	1.13813e+08	5.38046e+07	1.19697e+08	9.5364e+07	1.00962e+08	1.05005e+08
Q91ZW1	3.52044e+07	4.1373e+07	4.04816e+07	4.35106e+07	6.09485e+07	5.5586e+07	3.5959e+07	6.24933e+07	5.68081e+07	5.47989e+07	3.9884e+07	4.76724e+07	4.25677e+07	3.54217e+07	4.103e+07	4.85907e+07	6.36034e+07	5.23477e+07	3.44764e+07	3.60276e+07	5.40678e+07	4.88729e+07	4.19323e+07	2.55681e+07	5.9517e+07	3.85069e+07	2.05374e+07
Q6AY71	8.30135e+06	1.09887e+07	1.09584e+07	7.45576e+06	7.32774e+06	8.80665e+06	2.08875e+07	1.01527e+07	1.43321e+07	1.19724e+07	1.09032e+07	9.87403e+06	9.24706e+06	1.301e+07	1.58427e+07	5.48908e+06	9.60939e+06	5.43486e+06	2.98889e+06	8.66547e+06	8.34406e+06	1.02982e+07	7.81199e+06	6.67246e+06	7.26705e+06	8.87664e+06	6.30895e+06
P57790	3.62046e+07	2.95529e+07	4.96163e+06	7.974e+06	6.7622e+06	8.41217e+06	2.59172e+07	9.69702e+06	7.84661e+06	5.46287e+06	5.10914e+06	3.8745e+06	3.62434e+06	2.93466e+07	3.26767e+07	0	4.71476e+06	2.09231e+06	1.45565e+06	3.27389e+06	4.40142e+06	8.20868e+06	4.87299e+06	0	1.65004e+06	0	4.34586e+06
Q02445	8.07173e+06	1.44819e+07	1.2149e+07	1.7653e+07	2.50632e+07	8.39738e+06	4.62051e+07	1.5062e+07	2.24634e+07	2.17669e+07	2.21769e+07	1.04889e+07	3.32492e+07	3.45125e+07	3.17248e+07	1.65717e+07	8.33767e+06	1.34387e+07	1.06663e+07	1.11865e+07	2.559e+07	1.8724e+07	2.24915e+07	1.14979e+07	1.64252e+07	1.63728e+07	1.91666e+07
Q64240	3.58315e+07	3.28276e+07	5.90525e+07	4.97021e+07	5.35141e+07	5.89217e+07	7.6476e+07	9.63192e+07	8.65118e+07	4.44736e+07	3.30163e+07	5.4626e+07	4.43145e+07	1.12417e+08	8.4206e+07	7.11484e+07	8.29079e+07	7.11547e+07	1.02639e+08	5.27548e+07	8.59051e+07	5.30662e+07	5.24048e+07	6.24348e+07	7.05203e+07	8.33305e+07	5.99828e+07
Q7TP40	5.22224e+07	1.29548e+08	1.5191e+08	1.50331e+08	3.18831e+08	6.56145e+06	6.30226e+07	8.69339e+07	3.07065e+07	1.50406e+08	2.92648e+08	5.31138e+07	2.73304e+07	1.16671e+08	1.13897e+08	7.65347e+06	1.87007e+08	2.19837e+08	4.30157e+08	1.25245e+07	1.08282e+08	9.78373e+07	9.10638e+07	1.13519e+07	2.92244e+08	1.84189e+08	3.80087e+07
P69478	1.37057e+07	1.04282e+07	1.27616e+07	1.01068e+07	5.87576e+06	1.44791e+07	1.87793e+07	1.37507e+07	1.52624e+07	1.98088e+07	1.12774e+07	1.42706e+07	1.66786e+07	6.27949e+06	1.25297e+07	1.61527e+07	9.39523e+06	1.28595e+07	1.40541e+07	1.31016e+07	1.61737e+07	1.78584e+07	2.51287e+07	8.53475e+06	7.16711e+06	1.29254e+07	1.56393e+07
Q63699	2.24496e+07	4.35213e+07	2.68324e+07	2.87874e+07	4.21309e+07	3.09756e+07	1.39866e+07	2.66712e+07	1.59864e+07	1.33273e+07	5.32204e+06	9.29529e+06	2.42828e+07	2.16456e+07	2.58596e+07	3.65119e+07	2.18858e+07	1.69477e+07	3.18724e+07	1.58679e+07	1.58932e+07	3.06617e+07	8.43532e+06	3.47228e+07	3.21126e+07	1.85132e+07	3.8207e+07
P62853	5.98184e+08	1.86251e+08	2.80974e+08	2.84394e+08	3.98927e+08	6.0795e+08	3.42811e+08	5.20291e+08	1.90686e+08	5.1779e+08	3.23727e+08	5.95034e+08	4.54888e+08	7.13115e+08	2.95616e+08	3.39155e+08	3.57873e+08	5.06099e+08	2.93163e+08	7.35699e+08	3.50988e+08	5.30869e+08	6.04784e+08	1.78801e+08	4.12034e+08	1.70845e+08	3.24977e+08
Q8K4T4	6.07518e+06	9.51246e+06	3.77577e+06	1.90137e+06	3.52961e+06	7.70622e+06	3.1357e+06	5.81796e+06	2.12341e+06	1.05192e+07	4.87032e+06	4.07153e+06	7.65149e+06	7.13443e+06	2.93124e+06	1.7348e+06	5.50015e+06	3.97681e+06	3.03048e+06	8.05096e+06	5.80545e+06	1.03618e+07	1.07385e+07	3.30777e+06	1.92947e+06	5.32422e+06	4.74925e+06
Q62761	1.92837e+07	2.97599e+07	2.99959e+07	3.25385e+07	3.39638e+07	3.04887e+07	2.83121e+07	2.38373e+07	9.22945e+06	2.24406e+07	4.24165e+07	4.18389e+07	3.06883e+07	3.63596e+07	1.54616e+07	3.26042e+07	3.50353e+07	1.08819e+07	1.70123e+07	1.37816e+07	2.05355e+07	1.51751e+07	3.2318e+07	1.59524e+07	2.4415e+07	1.39315e+07	1.92748e+07
Q6AYL5	9.36044e+07	4.29132e+07	3.70803e+07	5.9565e+07	7.65629e+07	6.57235e+07	3.92812e+07	6.18186e+07	2.88002e+07	6.67233e+07	3.54835e+07	3.32766e+07	7.25722e+07	7.63477e+07	6.38904e+07	3.99026e+07	4.75682e+07	1.42965e+08	8.80682e+07	1.08197e+08	6.88134e+07	7.79064e+07	5.32161e+07	6.40775e+07	9.28519e+07	3.85574e+07	4.0771e+07
Q6AYQ8	7.61606e+07	7.1996e+07	7.08845e+07	5.21796e+07	6.43992e+07	9.09729e+07	6.97477e+07	9.0131e+07	6.4792e+07	9.83149e+07	6.90032e+07	1.01774e+08	1.00486e+08	1.02746e+08	8.19506e+07	6.32938e+07	7.55532e+07	7.00879e+07	6.88332e+07	9.83651e+07	6.17052e+07	8.86616e+07	8.58724e+07	6.48376e+07	6.77226e+07	6.25989e+07	4.21198e+07
B1WBP0	5.38328e+08	472243456	4.52827e+08	3.25437e+08	2.99337e+08	5.33441e+08	6.2719e+07	1.4596e+08	1.59938e+08	4.49961e+08	3.71249e+07	8.84187e+08	3.96352e+08	1.56199e+08	3.15251e+08	3.32585e+08	1.6692e+08	2.78912e+07	4.25667e+07	6.72343e+08	1.69405e+08	3.92322e+08	6.75365e+08	1.21249e+08	5.68755e+07	5.6183e+07	5.39607e+08
Q01062	3.47324e+06	14185419	1.63505e+06	319524	1.12563e+06	6.07051e+06	2.54444e+06	2.01848e+06	1.13769e+06	2.6662e+06	2.26644e+06	1.95067e+06	2.83567e+06	6.32073e+06	2.53581e+06	2.02255e+06	2.78572e+06	9.01785e+06	2.33458e+06	6.54286e+06	1.38088e+06	1.81312e+06	1.59836e+06	2.44099e+06	1.92799e+06	2.67714e+06	5.33875e+06
Q56AP7	1.28491e+07	2.80033e+07	2.69633e+07	2.09722e+07	1.65379e+07	2.16926e+07	3.57164e+07	3.83422e+07	3.63796e+07	3.50343e+07	3.22471e+07	2.62282e+07	2.25046e+07	3.82397e+07	2.78645e+07	2.90147e+07	2.56508e+07	1.53846e+07	2.58346e+07	3.68206e+07	2.52912e+07	4.40363e+07	2.91613e+07	2.15614e+07	1.6742e+07	2.52857e+07	4.56905e+07
Q2PWT8	4.94632e+06	5.68179e+06	2.67538e+06	3.41106e+06	1.01093e+07	1.18567e+07	2.72407e+06	2.25364e+06	3.91383e+06	5.79317e+06	7.11664e+06	1.37934e+07	2.33296e+06	4.83058e+06	2.15687e+06	2.34104e+06	854417	1.01808e+06	0	6.12734e+06	6.58499e+06	7.07652e+06	4.21935e+06	0	2.18223e+06	3.31087e+06	2.04112e+06
P07756	1.13007e+08	1.1235e+08	5.49054e+07	5.4414e+07	7.65244e+07	7.17036e+07	5.42102e+07	8.62311e+07	7.13434e+07	7.12719e+07	2.64156e+07	9.11268e+07	6.66071e+07	7.05988e+07	6.7413e+07	5.41748e+07	5.80592e+07	6.55061e+07	5.80985e+07	7.00153e+07	9.59993e+07	1.07497e+08	6.5329e+07	5.89756e+07	7.32705e+07	4.47314e+07	7.37529e+07
B2RZ59	7.75655e+07	1.86649e+07	2.45772e+07	3.49422e+07	6.98824e+07	2.86045e+07	1.41503e+07	4.1887e+07	9.02488e+06	2.67653e+07	2.33771e+07	2.04468e+07	4.1404e+07	4.38652e+07	2.53675e+07	1.07782e+07	2.89361e+07	4.21906e+07	3.18427e+07	3.79921e+07	3.98387e+07	4.50319e+07	2.72538e+07	1.70648e+07	3.51289e+07	1.66447e+07	1.15158e+07
Q7TNZ6	1.99651e+07	7.65777e+06	1.66908e+07	1.24547e+07	1.29355e+07	9.13663e+06	3.25642e+07	3.00158e+07	1.80054e+07	2.10664e+07	1.24496e+07	1.02939e+07	1.84488e+07	3.48067e+07	2.02198e+07	1.86745e+06	7.83457e+06	2.06589e+06	2.43188e+07	4.78621e+06	1.62573e+07	1.50014e+07	1.85491e+07	2.73727e+06	8.01117e+06	8.11052e+06	6.135e+06
Q01460	8.53011e+07	1.00711e+07	7.03709e+06	1.41296e+07	1.98643e+07	1.16404e+07	5.66704e+07	8.9696e+07	7.41163e+07	7.01042e+07	6.50652e+07	7.40472e+07	7.52735e+07	5.94593e+07	7.8045e+07	1.25585e+07	2.82063e+07	2.19532e+07	2.18881e+07	1.91208e+07	1.83242e+07	7.47238e+07	2.18261e+07	9.72873e+06	1.82162e+07	1.36162e+07	2.25357e+07
Q498D5	8.06998e+06	9.26147e+07	5.96502e+06	4.89585e+06	5.43388e+06	4.23426e+06	9.01451e+06	1.69278e+07	8.37559e+06	6.54809e+06	4.68139e+06	7.39403e+06	6.02698e+06	1.17351e+07	9.66322e+06	0	8.05065e+06	1.22317e+07	6.92397e+06	1.12572e+07	1.24286e+07	1.28458e+07	1.0447e+07	5.75281e+06	7.5622e+06	5.82218e+06	5.23347e+06
G3V6S8	6.3341e+07	2679018	2.74041e+07	1.95987e+07	4.16544e+07	3.55069e+07	3.73921e+07	4.92654e+07	7.54281e+07	4.68299e+07	1.58911e+08	4.57392e+07	4.31315e+07	5.33169e+07	5.42975e+07	5.39188e+07	2.47464e+07	1.56487e+08	7.14873e+07	1.04416e+08	3.03071e+07	4.48515e+07	8.90396e+07	1.7849e+07	5.24455e+07	5.17719e+07	1.0768e+07
Q06606	4.52728e+07	1.31049e+08	6.17777e+07	1.01151e+08	9.59868e+07	9.54208e+07	3.18326e+07	9.46799e+07	6.25713e+07	6.52406e+07	5.49718e+07	1.36753e+08	7.84102e+07	7.42034e+07	3.32791e+07	1.97404e+07	3.33988e+08	1.02748e+09	3.47219e+08	7.61354e+07	5.10114e+07	1.43328e+08	1.8675e+08	3.65549e+07	1.11267e+08	1.51578e+07	6.89911e+07
O55165	6.74566e+07	1.38247e+08	1.39698e+08	6.12614e+07	5.9024e+07	4.03674e+07	1.26251e+08	1.02686e+08	9.8444e+07	1.19949e+08	7.8085e+07	2.13146e+08	9.22904e+07	9.60663e+07	5.24491e+07	9.94646e+07	4.57334e+07	1.02628e+08	1.60031e+08	7.86635e+07	5.25703e+07	9.40958e+07	1.25728e+08	8.99013e+07	8.07667e+07	3.82097e+07	6.67924e+07
P63322	1.51229e+08	1.56355e+08	1.488e+08	2.23568e+08	1.34792e+08	1.14096e+08	2.08077e+08	1.92371e+08	2.21965e+08	1.88648e+08	1.77933e+08	1.21662e+08	1.8066e+08	1.32796e+08	1.76644e+08	1.75645e+08	1.89339e+08	1.55759e+08	1.16975e+08	2.16783e+08	1.93335e+08	1.43567e+08	1.45902e+08	9.65782e+07	1.65851e+08	1.35157e+08	8.70902e+07
P82458	1.70973e+07	6.54623e+06	1.31418e+07	1.53731e+07	1.17082e+07	1.10907e+07	4.95557e+06	6.80157e+06	5.43825e+06	1.44889e+07	6.88901e+06	8.52065e+06	1.41665e+07	7.02191e+06	1.56919e+07	1.04427e+07	1.35395e+07	1.35066e+07	9.53613e+06	1.08909e+07	7.91927e+06	1.16571e+07	5.27168e+06	2.038e+07	1.4432e+07	5.60123e+06	1.34888e+07
Q91Z79	7.06777e+07	3.96084e+07	4.55909e+07	3.37428e+07	4.05885e+07	4.03795e+07	6.84371e+07	4.46583e+07	7.80245e+07	7.59318e+07	3.63494e+07	6.53791e+07	7.20755e+07	4.04639e+07	4.10423e+07	4.16266e+07	2.71482e+07	3.81379e+07	3.95769e+07	5.22264e+07	7.23463e+07	8.61227e+07	6.34066e+07	8.07422e+07	4.00823e+07	3.89117e+07	9.67355e+07
P50298	9.54194e+07	8.55654e+07	8.07679e+07	6.66906e+07	7.08058e+07	8.74116e+07	6.7795e+07	6.57251e+07	8.17912e+07	9.19037e+07	8.09633e+07	6.67375e+07	7.63724e+07	7.47082e+07	7.41276e+07	6.32295e+07	4.58088e+07	4.9813e+07	5.42594e+07	1.0049e+08	7.08489e+07	7.7782e+07	1.1817e+08	7.81927e+07	5.49433e+07	5.54532e+07	7.99266e+07
Q562C2	9.82426e+06	7.04269e+06	2.84312e+06	1.41118e+06	4.63028e+06	6.11007e+06	1.74906e+06	7.67123e+06	2.9151e+06	9.00036e+06	1.75531e+06	4.42236e+06	5.87503e+06	1.0922e+07	3.93625e+06	0	2.96549e+06	398052	3.19335e+06	4.52403e+06	4.7388e+06	1.16173e+07	3.87234e+06	0	3.12317e+06	1.03962e+06	1.71478e+06
Q8K3F3	1.76596e+08	7.33391e+07	2.42095e+08	6.30305e+07	7.98218e+07	7.58691e+07	6.27894e+07	6.26844e+07	5.93368e+07	1.31361e+08	3.75393e+07	9.27376e+07	8.65913e+07	8.40644e+07	8.63016e+07	7.80208e+07	5.99446e+07	8.78144e+07	1.12166e+08	4.99983e+07	8.74852e+07	9.13511e+07	1.8167e+08	8.25719e+07	6.37391e+07	7.74036e+07	5.54188e+07
Q5BK85	3.17094e+06	1.78178e+06	1.21483e+07	1.14697e+07	7.98106e+06	5.6174e+06	6.83988e+06	1.24492e+06	2.0641e+06	3.95126e+06	1.44204e+07	5.71542e+06	7.80371e+06	4.12418e+06	8.18656e+06	8.22375e+06	1.2494e+07	1.01165e+07	1.67925e+07	5.99443e+06	1.24682e+06	3.68937e+06	4.29297e+06	3.60587e+07	9.10829e+06	1.35428e+07	6.31791e+06
O55006	8.42375e+07	4.6326e+08	5.55059e+07	5.17097e+07	1.38951e+08	8.92865e+07	3.54327e+07	8.29012e+07	2.91885e+07	8.76291e+07	5.35663e+07	7.50863e+07	1.00197e+08	1.06197e+08	3.59687e+07	4.44832e+07	8.76263e+07	9.90015e+07	1.07163e+08	9.38391e+07	1.22335e+08	1.72412e+08	1.66486e+08	5.13245e+07	8.82971e+07	3.43768e+07	3.75342e+07
P0C2C4	4.06091e+07	1.76066e+07	1.77163e+07	1.33772e+07	1.6252e+07	2.12553e+07	2.80348e+07	3.47464e+07	1.34766e+07	3.52943e+07	1.90641e+07	4.77514e+07	3.91352e+07	3.14358e+07	2.97035e+07	1.70204e+07	1.27549e+07	1.07693e+07	1.8436e+07	3.58081e+07	2.79255e+07	4.27094e+07	3.94882e+07	1.69714e+07	1.38832e+07	1.53748e+07	1.65464e+07
P51607	1.68597e+07	9.40391e+06	1.85913e+07	1.67471e+07	1.93775e+07	1.40137e+07	1.41894e+07	1.56124e+07	1.27767e+07	2.56205e+07	2.05296e+07	8.7903e+06	1.33752e+07	8.38925e+06	2.4679e+07	8.46124e+06	8.30682e+06	1.39847e+07	5.13431e+06	1.30536e+07	1.4181e+07	2.49983e+07	1.23273e+07	8.75531e+06	1.46798e+07	1.43769e+07	1.00635e+07
Q6AYR8	6.76229e+07	3.90097e+07	1.88029e+07	2.5152e+07	2.61976e+07	1.69617e+07	5.24325e+07	1.72007e+07	1.32233e+07	1.53623e+07	2.64103e+07	1.59008e+07	1.12471e+07	3.66099e+07	2.21241e+07	2.53663e+07	2.46392e+07	1.53478e+07	2.32601e+07	6.60006e+07	1.14541e+07	1.85257e+07	1.72241e+07	1.24129e+07	3.36148e+07	2.05849e+07	3.0846e+07
Q91ZQ0	1.24599e+07	11083616	5.78312e+07	3.857e+07	1.85812e+07	1.63369e+07	1.64371e+07	1.70183e+07	1.03161e+07	1.85291e+07	1.11729e+07	1.62719e+07	1.30989e+07	2.41138e+07	2.0614e+07	1.60475e+08	1.17695e+07	3.70077e+07	9.72808e+07	4.00671e+07	1.25344e+07	2.1806e+07	2.06179e+07	7.48602e+07	2.09414e+07	2.87169e+07	9.47809e+07
Q3LRZ1	2.80811e+07	1.00714e+07	1.48226e+07	4.94552e+06	0	3.39847e+07	1.33991e+07	4.57153e+06	9.5152e+06	1.68813e+07	2.48336e+07	1.16267e+07	7.52974e+06	1.3978e+07	1.86962e+07	2.61863e+06	5.12122e+06	6.06478e+06	4.43052e+06	2.48661e+07	4.64671e+06	2.14881e+07	1.61486e+07	9.06217e+06	6.11238e+06	8.07409e+06	1.05844e+07
P20759	9.40796e+07	8.10498e+07	9.2867e+07	6.15405e+07	4.96941e+07	6.75467e+07	1.60061e+08	7.44545e+07	6.66867e+07	6.49541e+07	4.37581e+07	9.06006e+07	6.55633e+07	1.78335e+08	5.97081e+07	8.04874e+07	6.41149e+07	7.63639e+07	6.21868e+07	8.42038e+07	6.81337e+07	1.84671e+08	9.30993e+07	2.50755e+08	4.21241e+07	4.3911e+07	5.93913e+07
Q4V8I2	3.60866e+06	7.0138e+07	1.03502e+07	9.46129e+06	3.03701e+06	2.31696e+06	4.62136e+06	3.84776e+06	0	4.86069e+06	6.68621e+06	6.69245e+06	0	0	2.97125e+06	2.67949e+06	2.16385e+06	8.60648e+06	6.22902e+06	2.34239e+06	2.28872e+06	1.04018e+06	1.107e+06	4.9392e+06	1.37915e+07	693988	2.32388e+06
P50411	1.02099e+07	18796585	2.45377e+07	2.35543e+07	5.88193e+07	5.7995e+07	1.03542e+06	9.59988e+06	2.35289e+07	6.67321e+06	2.44195e+07	1.90065e+07	8.27654e+06	1.16757e+07	3.24699e+07	7.55902e+06	4.33153e+07	5.03288e+07	1.30515e+07	9.26888e+06	5.83951e+06	7.4763e+06	1.24932e+07	3.28622e+06	4.29723e+07	1.17118e+07	8.28002e+06
Q9EP80	8.79362e+06	2.25955e+07	4.73704e+06	7.60543e+06	1.73887e+06	2.04358e+07	1.18044e+07	2.08707e+07	8.23084e+06	7.68267e+06	8.87001e+06	6.54157e+06	1.06194e+07	1.78774e+07	1.52057e+07	6.69341e+06	1.35174e+07	3.96474e+06	8.07823e+06	6.87251e+06	5.58026e+06	2.26019e+07	1.51388e+07	4.06303e+06	8.44683e+06	7.33811e+06	4.12494e+06
O55035	2.1117e+07	8.02688e+06	1.01481e+07	1.19764e+07	3.3165e+07	1.6977e+07	1.18554e+07	6.4018e+06	1.16032e+07	1.93949e+07	3.52789e+07	2.13775e+07	1.47505e+07	1.79062e+07	1.36693e+07	3.79642e+07	1.99686e+07	5.43936e+07	3.29878e+07	2.5409e+06	2.30394e+07	1.98889e+07	6.37659e+06	8.07681e+06	2.09381e+07	1.16133e+07	3.21586e+06
P97544	2.51521e+07	3.88329e+07	5.10475e+07	4.46254e+07	4.87833e+07	4.4002e+07	2.58883e+07	1.62762e+07	1.89924e+07	4.40455e+07	2.2127e+07	3.32355e+07	3.09522e+07	2.94501e+07	1.47709e+07	3.61153e+07	2.78838e+07	2.60658e+07	3.74437e+07	3.03349e+07	2.70725e+07	3.35251e+07	2.12567e+07	2.47551e+07	4.55821e+07	4.05619e+07	3.85848e+07
B2GV87	1.81313e+07	3649546	8.4047e+06	7.27176e+06	1.41986e+07	7.53031e+06	6.62998e+06	6.55584e+06	2.69906e+07	4.40209e+06	1.05118e+07	4.2108e+06	5.76723e+06	9.71301e+06	5.77278e+06	8.88159e+06	1.50154e+07	2.40483e+07	2.64115e+07	1.32537e+07	6.2429e+06	1.08247e+07	6.03825e+06	2.03114e+07	1.80429e+07	7.6044e+06	7.07294e+06
Q76EQ0	4.86933e+06	8.11488e+06	1.15761e+07	1.20824e+07	1.15952e+07	5.11357e+06	9.27597e+06	6.46225e+06	2.6871e+06	7.33717e+06	7.36521e+06	8.77176e+06	1.42538e+07	7.00634e+06	6.33128e+06	8.29519e+06	8.99298e+06	2.0002e+07	1.69456e+07	1.37166e+07	1.02474e+07	5.92079e+06	9.12534e+06	2.00166e+06	9.03495e+06	1.15398e+07	1.38621e+07
P41156	1.91122e+07	1.11413e+07	1.70747e+08	1.98676e+08	2.25428e+07	1.5013e+07	2.27501e+08	9.89461e+06	1.77215e+08	1.34298e+08	2.10255e+08	5.44304e+06	2.24832e+08	1.40929e+07	1.52975e+08	2.06852e+06	1.78633e+08	1.6487e+08	1.10464e+07	2.04861e+07	1.59273e+08	1.40221e+08	1.68208e+07	6.92341e+06	1.99512e+08	1.18806e+08	1.56607e+08
Q5HZE2	1.75404e+07	9.50005e+07	1.58769e+07	1.82479e+07	3.56443e+07	1.95279e+07	1.43373e+07	1.47288e+07	8.82335e+06	1.33757e+07	1.75552e+07	2.15949e+07	2.08506e+07	2.10916e+07	2.67121e+07	1.78567e+07	1.50062e+07	1.96692e+07	1.97619e+07	1.19741e+07	4.03386e+07	2.2459e+07	6.15811e+07	8.25569e+06	2.37699e+07	1.91616e+07	1.57086e+07
Q9ESZ0	219174	7.34337e+06	4.05197e+06	9.12536e+06	9.85309e+06	0	4.41723e+06	1.95351e+06	6.00046e+06	3.52281e+06	8.05373e+06	5.20597e+06	5.41813e+06	4.3048e+06	4.10428e+06	2.91648e+06	6.42164e+06	4.83553e+06	2.40965e+06	5.83432e+06	5.13574e+06	1.31212e+06	4.10784e+06	2.15617e+06	2.58701e+07	2.75709e+06	1.62278e+06
Q63187	3.43307e+07	9523253	7.68725e+06	1.46551e+07	3.14265e+07	5.63768e+07	4.32139e+06	1.45428e+07	2.82285e+07	3.32203e+07	3.11227e+07	1.33044e+07	2.23438e+07	2.1349e+07	3.62514e+06	1.95326e+07	4.45732e+07	3.01906e+07	6.78896e+07	4.07906e+07	2.41616e+07	3.99458e+07	2.08966e+07	3.35679e+07	4.44506e+07	3.76284e+07	4.02953e+07
Q66HG4	2.74693e+07	2.72372e+07	3.29782e+07	3.01413e+07	4.65023e+07	3.38766e+07	2.67079e+07	2.56692e+07	2.90646e+07	3.64788e+07	2.63723e+07	1.80977e+07	3.75911e+07	4.96097e+07	2.31384e+07	3.01871e+07	4.30329e+07	3.65809e+07	4.27713e+07	4.00706e+07	2.64828e+07	3.68421e+07	2.16292e+07	3.78809e+07	3.45221e+07	3.51797e+07	4.25838e+07
Q3SWT4	7.10977e+07	2.86936e+07	6.58141e+06	2.73398e+07	1.84882e+07	7.76642e+06	4.27924e+06	1.57127e+07	3.18625e+07	1.21639e+07	1.86514e+07	6.11518e+06	1.44452e+07	1.75348e+07	2.32569e+07	5.20817e+06	6.46157e+07	6.89618e+07	1.64162e+07	1.49244e+07	3.9896e+06	1.53743e+07	5.07065e+06	6.4132e+06	2.71497e+07	7.12417e+06	1.0694e+07
Q9R0I6	2.2197e+07	4.9931e+06	2.21971e+07	1.46279e+07	1.97035e+07	8.65296e+06	1.34331e+07	1.17811e+07	1.32024e+07	1.3129e+07	8.3495e+06	6.88676e+06	1.35166e+07	1.28741e+07	9.91617e+06	2.6264e+07	1.24197e+07	9.92913e+06	3.71466e+06	1.62418e+07	1.47579e+07	5.1081e+06	9.59088e+06	7.47319e+06	1.21637e+07	1.51129e+07	2.68238e+07
P32362	7.56187e+07	1.91301e+08	2.09022e+08	2.5617e+08	2.10924e+08	6.29785e+07	7.20332e+07	8.41647e+07	8.35441e+07	8.287e+07	6.14851e+07	8.53286e+07	7.19504e+07	8.5546e+07	6.41671e+07	3.23292e+08	2.22333e+08	2.56189e+08	3.15351e+08	1.01244e+08	6.7989e+07	7.22306e+07	1.13168e+08	2.46936e+08	2.00745e+08	2.78078e+08	6.69492e+07
O88797	0	1.10685e+07	2.64609e+06	3.0365e+06	3.04004e+06	3.59061e+06	1.10062e+07	5.80829e+06	8.35384e+06	1.19999e+07	3.30971e+06	1.16143e+07	4.28547e+06	2.17424e+07	3.89862e+06	6.76442e+06	9.79062e+06	3.76026e+06	3.65839e+06	5.72343e+06	1.27736e+07	1.09565e+07	1.6471e+07	4.7606e+06	4.48231e+06	5.99064e+06	3.0386e+06
Q6JE36	2.0594e+07	2.67717e+07	7.74402e+06	2.12958e+07	3.04927e+07	6.74573e+06	4.06592e+06	2.29685e+07	3.30733e+07	1.80028e+07	1.65935e+07	3.3787e+06	1.62151e+07	8.07625e+07	5.09461e+07	1.00153e+07	2.05643e+07	1.81194e+07	1.27578e+07	9.07747e+06	4.21499e+07	3.81848e+07	3.94714e+07	1.49214e+07	3.34604e+07	1.53905e+07	1.10704e+07
Q5U1Y1	3.9307e+06	4.04484e+06	5.12924e+06	1.22943e+07	1.15062e+07	6.45326e+06	1.082e+07	7.32621e+06	8.63667e+06	1.62134e+07	1.79494e+07	3.81996e+06	4.37661e+06	1.32997e+07	4.1667e+06	1.25838e+06	1.25091e+07	4.35508e+06	2.86828e+07	2.24047e+07	1.34463e+07	7.39192e+06	6.49995e+06	8.30708e+06	1.38386e+07	2.39406e+07	1.31871e+07
P28073	1.61121e+08	3.00702e+08	2.069e+08	2.34835e+08	3.67285e+08	2.13859e+08	3.01199e+08	5.46821e+08	7.98132e+08	3.20029e+08	3.67676e+08	5.3498e+08	3.92784e+08	1.96434e+08	4.12607e+08	1.28903e+08	3.60137e+08	1.83181e+08	1.05439e+08	9.82219e+07	5.98408e+08	5.65693e+08	9.17871e+08	1.17229e+08	2.86838e+08	3.07094e+08	7.0974e+07
P63219	4.44312e+08	8.99054e+08	5.59043e+08	8.5667e+08	7.20594e+08	6.4106e+08	3.32625e+08	8.22182e+08	4.36282e+08	6.04184e+08	7.87479e+08	6.58341e+08	7.10369e+08	6.25622e+08	9.3962e+08	5.85207e+08	9.18819e+08	8.28308e+08	3.14157e+08	2.34104e+08	7.97757e+08	5.76805e+08	7.23952e+08	2.94382e+08	7.42074e+08	7.43864e+08	2.20043e+08
Q6PDU1	2.98283e+08	8.02718e+07	1.17913e+08	1.21929e+08	1.61254e+08	1.11705e+08	1.02305e+08	1.24526e+08	6.91293e+07	1.45074e+08	7.27569e+07	1.24287e+08	1.57671e+08	9.42604e+07	1.38311e+08	5.87255e+07	1.65666e+08	1.42514e+08	1.2053e+08	1.68116e+08	1.79067e+08	1.75826e+08	1.62159e+08	1.04179e+08	1.76511e+08	1.19732e+08	4.85957e+07
Q566C7	1.59959e+08	1.3044e+08	1.70385e+08	1.59776e+08	1.79786e+08	1.86507e+08	1.71538e+08	1.93873e+08	1.43295e+08	1.42324e+08	1.12203e+08	1.29442e+08	1.28775e+08	1.93337e+08	1.3662e+08	1.86495e+08	1.42164e+08	1.45346e+08	2.02361e+08	1.5538e+08	1.29959e+08	1.52605e+08	1.30732e+08	2.86506e+08	2.19423e+08	2.24705e+08	2.35218e+08
Q5XIS7	1.35932e+06	5.16284e+07	5.8206e+07	5.16885e+07	4.26464e+07	8.84424e+06	6.09374e+07	990327	3.60069e+07	3.92926e+07	5.58829e+07	3.37255e+07	1.52736e+07	6.81167e+06	5.14741e+07	5.25711e+06	4.2841e+06	2.41622e+06	1.0673e+06	1.7155e+06	5.24586e+07	5.2964e+07	3.18714e+07	570789	5.4082e+07	1.85629e+06	618376
P19804	1.96439e+08	1.70213e+08	2.98208e+08	1.97631e+08	2.02913e+08	2.52474e+08	3.93009e+08	2.24365e+08	2.4479e+08	2.46465e+08	1.9068e+08	3.60238e+08	2.41903e+08	1.81683e+08	2.45629e+08	2.65974e+08	1.15984e+08	1.02835e+08	2.08277e+08	2.65202e+08	2.85266e+08	2.51971e+08	3.25894e+08	2.77981e+08	1.32471e+08	1.07232e+08	3.83092e+08
Q7M733	9.1379e+06	6.22994e+07	1.65654e+07	7.61181e+06	7.71211e+06	8.17856e+06	4.65249e+07	3.12884e+06	2.92598e+06	2.98126e+06	6.58407e+06	9.1739e+06	1.81439e+07	5.83243e+06	1.01739e+07	1.8369e+06	1.06822e+07	2.40882e+07	6.34396e+06	3.02919e+06	1.7388e+07	6.58007e+06	2.20526e+06	1.71498e+07	1.49024e+07	1.09888e+07	1.38657e+07
P62997	7.38995e+07	2.68992e+06	3.7627e+07	2.82038e+07	3.69312e+07	9.11302e+07	5.14392e+07	6.1026e+07	4.18694e+07	7.28907e+07	6.472e+07	6.94961e+07	7.34112e+07	9.92157e+07	5.07178e+07	9.56835e+06	2.30231e+07	4.42172e+07	2.28637e+07	9.2782e+07	6.09283e+07	6.68284e+07	6.88715e+07	1.34419e+07	4.95604e+07	1.4575e+07	4.71466e+07
O54715	9.60996e+06	1.16894e+07	8.23237e+06	1.41201e+07	1.79554e+07	3.54042e+06	9.80132e+06	4.97361e+06	3.58129e+06	5.11039e+06	4.00654e+06	628557	2.83243e+06	4.37161e+06	4.29573e+06	1.46189e+07	1.98857e+07	1.98792e+07	2.49309e+07	4.7043e+06	1.12632e+06	8.75792e+06	1.50363e+06	2.10044e+07	1.75624e+07	1.34608e+07	1.2018e+07
Q3ZBA0	8.02082e+06	1.13274e+07	8.01984e+06	1.31842e+07	8.16834e+06	1.19294e+07	5.6295e+06	8.10031e+06	1.62412e+06	5.02645e+07	6.0448e+06	1.37336e+07	6.09584e+06	7.28821e+06	5.9439e+06	1.45286e+08	1.61421e+06	9.0069e+07	1.01813e+08	3.33632e+07	3.21356e+06	8.76668e+06	2.26422e+07	8.63672e+07	1.39543e+07	1.01354e+07	2.03249e+08
Q03626	2.12468e+07	1.9057e+07	2.81437e+07	1.73749e+07	3.0904e+07	3.19745e+07	2.6842e+07	4.19175e+07	2.99853e+07	3.48092e+07	2.6989e+07	6.45926e+07	2.31702e+07	5.31749e+07	2.89682e+07	5.38358e+07	1.10032e+08	1.50319e+08	1.08802e+08	1.65334e+07	3.33123e+07	7.08394e+07	3.91516e+07	1.6595e+07	7.08933e+07	9.80682e+07	4.9655e+07
Q62950	1.13247e+07	0	5.61246e+06	2.54217e+06	1.57024e+07	1.02293e+07	6.11505e+06	5.90879e+06	1.7938e+08	8.93374e+06	6.29379e+06	8.19618e+06	5.16276e+06	1.02749e+07	4.94472e+06	2.37083e+06	6.06709e+06	1.09284e+07	6.07486e+06	1.01477e+07	2.02279e+06	1.63313e+07	7.14695e+06	3.33388e+06	8.81738e+06	1.5732e+06	1.18381e+07
Q6AXX4	3.00153e+06	15607476	4.72197e+06	3.91945e+06	1.74283e+07	2.10305e+06	0	0	1.05047e+06	0	3.39388e+06	0	2.79839e+06	3.38642e+06	1.27337e+06	1.02148e+06	8.51579e+06	7.52033e+06	0	5.80213e+07	2.43656e+07	3.66033e+06	0	0	1.11497e+07	2.57461e+06	0
Q02765	1.78926e+08	2.34139e+07	9.61044e+07	6.99716e+07	8.51559e+07	1.78172e+08	2.9659e+07	7.9037e+07	6.88665e+07	1.52321e+08	1.9182e+08	2.24962e+08	1.73653e+08	1.18377e+08	9.47805e+07	6.14566e+07	8.37485e+07	1.2182e+08	9.79455e+07	2.56169e+08	7.87146e+07	1.48503e+08	2.34011e+08	6.23674e+07	1.00276e+08	5.89218e+07	8.05216e+07
Q63147	2.53678e+06	0	2.47717e+06	4.19464e+06	4.32013e+06	2.31338e+06	783422	1.99795e+06	2.12509e+06	4.20669e+06	0	0	3.27662e+06	770916	0	1.52487e+06	7.67383e+06	5.93052e+06	4.2448e+06	4.03855e+06	0	0	0	0	2.51837e+06	6.30974e+06	7.36893e+06
Q68FT1	3.83589e+06	4.54621e+06	1.40962e+07	1.32508e+07	2.16264e+07	0	1.45815e+07	1.25254e+06	9.34046e+06	1.00122e+07	1.57678e+07	0	1.8557e+07	0	1.56819e+07	2.8369e+06	2.02591e+07	1.7614e+07	3.62359e+06	2.80022e+06	1.31814e+07	1.13741e+07	2.16633e+06	4.93711e+06	2.53501e+07	1.243e+07	7.46742e+06
P31503	4.75192e+06	0	993463	3.22273e+06	8.32265e+06	1.77154e+06	1.9204e+06	4.06511e+06	0	5.29167e+06	0	1.4486e+06	3.42749e+06	3.1412e+06	782757	0	5.16324e+06	8.80797e+06	1.06679e+07	9.30883e+06	1.80867e+06	1.01329e+07	2.27188e+06	6.94722e+06	9.07397e+06	0	0
Q99P75	1.24018e+08	6.51405e+07	1.59072e+08	1.21391e+08	1.06031e+08	1.71165e+08	9.49123e+07	8.21611e+07	6.65411e+07	1.31665e+08	1.69929e+08	1.90974e+08	1.82308e+08	1.33438e+08	1.34653e+08	1.01668e+08	1.3516e+08	7.99866e+07	6.24043e+07	2.29495e+08	8.58543e+07	1.15226e+08	2.51711e+08	7.71127e+07	9.9129e+07	7.13776e+07	7.26321e+07
Q4V886	1.2132e+07	4.64161e+07	2.13243e+07	2.8586e+07	5.55359e+07	8.21752e+06	2.99979e+07	1.59753e+08	1.34914e+08	3.36527e+07	2.15114e+08	8.51483e+06	1.37257e+08	1.56161e+08	1.57121e+08	8.3667e+06	4.7662e+07	5.2937e+07	2.26585e+07	4.73355e+06	1.52659e+08	1.38757e+08	1.23435e+07	5.60845e+06	3.70013e+07	2.41537e+07	3.93812e+06
Q5RJM1	2.54908e+08	121989938	2.23894e+08	2.5207e+08	2.57814e+08	2.74048e+08	1.32147e+08	1.94543e+08	2.14399e+08	1.7464e+08	3.56763e+08	2.29962e+08	2.08861e+08	1.25782e+08	2.04896e+08	2.06374e+08	2.77373e+08	1.77209e+08	1.73316e+08	3.24691e+08	1.33262e+08	1.41908e+08	1.31348e+08	2.28548e+08	2.01625e+08	1.57869e+08	2.95349e+08
Q6AY55	0	2.75155e+07	1.76635e+07	6.63059e+06	8.76107e+06	6.79058e+06	1.9893e+07	1.14848e+07	1.06587e+07	3.45237e+06	6.33197e+06	6.31899e+06	2.47279e+06	2.29341e+07	7.96996e+06	6.34824e+06	2.34093e+07	1.50386e+07	1.16069e+07	1.77911e+07	5.09578e+06	4.48081e+06	4.2606e+06	1.35364e+06	6.26374e+06	4.66923e+06	3.97132e+06
P01830	1.80316e+08	2.77097e+08	2.74529e+08	2.9997e+08	2.19935e+08	4.54595e+08	2.93072e+08	2.96879e+08	2.40889e+08	2.55793e+08	1.21121e+08	2.70963e+08	2.15909e+08	1.9713e+08	2.37963e+08	2.06705e+08	1.8728e+08	2.16905e+08	1.22369e+08	1.35668e+08	2.44774e+08	2.53708e+08	2.59607e+08	2.96907e+08	1.98316e+08	2.3032e+08	4.81921e+08
Q4KM77	1.75917e+08	125742312	1.16975e+08	1.02728e+08	1.48235e+08	8.32052e+07	8.03859e+07	1.21154e+08	3.99177e+07	1.6408e+08	6.83775e+07	7.46878e+07	1.26643e+08	1.61957e+08	1.48626e+08	9.97342e+07	1.27833e+08	2.40716e+08	1.65292e+08	1.17499e+08	1.17733e+08	1.66623e+08	3.85722e+07	1.02239e+08	2.28433e+08	1.71374e+08	1.09098e+08
Q5I0L6	3.75341e+07	6.01121e+06	4.39072e+07	3.3475e+07	3.59254e+07	2.71736e+07	3.81835e+06	2.14166e+07	7.55626e+06	3.96612e+07	5.88519e+07	3.62589e+07	3.20241e+07	1.89831e+07	1.54091e+07	3.43016e+07	2.89839e+07	2.36805e+07	1.2644e+07	5.88427e+07	9.6184e+06	2.16838e+07	3.52736e+07	2.59504e+07	1.90503e+07	2.03563e+07	2.30414e+07
P42667	2.3463e+08	2.12237e+08	1.73886e+08	2.24272e+08	3.05148e+08	3.24431e+08	2.11736e+08	1.80322e+08	1.64384e+08	2.92566e+08	3.4388e+08	4.11582e+08	3.1846e+08	3.60369e+08	2.07582e+08	3.70559e+08	3.35854e+08	4.86306e+08	4.89783e+08	4.36717e+08	2.37017e+08	2.7553e+08	3.33704e+08	3.43983e+08	4.38591e+08	3.34904e+08	4.44317e+08
Q6PDU7	1.32943e+08	9.32493e+07	8.11294e+07	8.62102e+07	8.75532e+07	1.4388e+08	9.05198e+07	1.10901e+08	9.88323e+07	1.77842e+08	9.0652e+07	1.51757e+08	1.1038e+08	1.69729e+08	9.17661e+07	9.72102e+07	1.02416e+08	7.17494e+07	1.29895e+08	1.2843e+08	1.34237e+08	1.33307e+08	1.35484e+08	1.38213e+08	1.08955e+08	1.15382e+08	2.11906e+08
P02767	6.5506e+07	3.49619e+07	4.16095e+07	5.21421e+07	1.83079e+07	6.73212e+07	4.36844e+07	4.18706e+07	8.2256e+06	7.29219e+07	7.31903e+07	1.04342e+08	5.27281e+07	4.77658e+07	7.23415e+07	8.96565e+06	4.36765e+07	1.62315e+07	1.2903e+07	5.3681e+07	7.17273e+07	6.96244e+07	8.4323e+07	1.18984e+06	1.60583e+07	1.20354e+07	5.3707e+06
P41123	1.25381e+08	1.58783e+08	1.061e+08	8.26231e+07	1.49927e+08	2.30131e+08	1.10668e+08	1.55262e+08	2.36688e+07	3.06988e+08	1.17766e+08	2.41405e+08	1.09042e+08	2.77607e+08	1.42022e+08	8.18375e+07	1.81269e+08	2.35177e+08	1.47335e+08	1.31042e+08	1.49015e+08	1.27037e+08	2.07734e+08	5.19532e+07	2.14821e+08	6.09863e+07	8.82368e+07
P15304	3.70567e+06	3.69244e+06	2.84745e+06	2.98358e+06	5.50608e+06	4.32999e+06	2.82765e+06	5.08979e+06	1.24439e+07	2.84664e+06	5.37508e+06	2.51294e+06	2.58742e+06	3.05158e+06	2.63229e+06	4.93489e+06	864875	7.95792e+06	5.29008e+06	0	1.9232e+06	2.59162e+06	4.68661e+06	8.59314e+06	2.31818e+06	1.51493e+06	5.35195e+06
Q11205	5.31133e+06	1.16272e+07	9.18284e+06	5.02869e+06	2.61623e+07	8.0364e+06	5.83261e+06	7.66968e+06	1.75557e+07	8.39052e+06	4.4239e+06	7.63593e+06	1.17637e+07	1.01406e+07	3.10487e+06	3.14228e+07	1.64814e+07	1.8205e+07	2.4281e+07	0	9.05877e+06	9.11412e+06	4.68211e+06	3.37177e+07	1.45109e+07	1.85334e+07	3.74557e+06
P0C6B1	1.42451e+07	2.75468e+07	2.22573e+07	2.07608e+07	2.50626e+07	2.421e+07	1.42444e+07	1.29583e+07	1.14824e+07	1.75124e+07	1.22631e+07	1.22251e+07	2.35228e+07	2.3496e+07	1.37305e+07	3.7689e+07	1.94112e+07	5.91122e+06	1.96382e+07	3.5765e+07	2.79577e+07	1.53747e+07	1.06398e+07	3.2005e+07	3.02439e+07	2.82458e+07	2.76767e+07
Q66HR0	8.09063e+06	4.83018e+06	1.43335e+07	3.01299e+06	1.45189e+07	1.96773e+07	5.8473e+06	1.78559e+07	3.55438e+06	7.70368e+06	1.56364e+07	6.07683e+06	3.89268e+06	4.50488e+06	7.13716e+06	3.52176e+06	5.50656e+06	3.16121e+06	3.82669e+06	3.665e+06	8.73605e+06	1.45233e+07	1.42712e+07	3.71872e+06	1.64417e+07	1.62627e+07	1.50226e+07
Q62773	2.03823e+07	1.50133e+07	1.1399e+08	5.20522e+07	2.28056e+07	3.21546e+08	5.54458e+07	2.38989e+09	1.34757e+07	1.26976e+07	2.759e+07	1.76315e+06	1.34827e+07	1.21907e+07	2.61984e+08	1.1639e+06	2.58852e+07	5.25662e+07	4.4535e+07	2.30713e+07	5.39069e+07	1.94337e+07	8.9927e+06	2.72334e+08	2.50879e+07	1.55474e+08	3.39915e+08
P01048	8.5852e+07	2.69584e+08	1.54018e+08	8.42803e+07	9.49517e+07	2.29284e+07	5.47141e+07	5.16263e+07	1.49677e+08	7.83225e+07	1.07118e+08	5.17815e+07	1.36012e+08	8.67841e+07	4.00872e+07	2.15152e+07	1.7419e+07	2.14067e+07	4.63642e+07	5.36807e+07	8.25064e+07	7.98247e+07	3.86634e+07	6.92124e+07	4.34749e+07	1.4014e+08	1.02679e+08
P49185	7.99013e+06	1.51691e+08	8.55494e+07	2.1583e+07	2.21358e+07	1.08377e+07	2.14577e+07	1.46956e+07	1.47827e+07	2.20527e+07	8.3484e+06	1.75083e+07	1.88675e+07	1.73476e+07	1.70729e+07	1.6198e+07	1.54832e+07	1.50714e+07	2.0541e+07	2.48391e+07	1.39138e+07	1.49798e+07	1.41098e+07	2.28363e+07	2.37479e+07	1.64334e+07	1.71101e+07
P31722	2.20424e+07	3.06766e+06	6.8474e+06	0	1.52306e+07	7.73684e+06	7.22968e+07	1.08871e+08	1.17024e+08	5.43461e+07	6.08073e+06	2.29723e+07	3.23878e+07	1.01403e+08	4.93318e+07	3.48296e+06	4.86674e+06	9.50416e+06	2.45757e+06	1.67534e+07	7.78746e+07	6.27229e+07	4.35631e+07	1.93855e+07	8.70799e+06	1.52683e+07	3.80082e+06
P05765	3.63315e+07	2.39824e+07	3.15854e+07	8.61314e+07	7.41474e+07	3.20388e+07	5.11034e+07	7.01185e+07	2.48551e+08	3.82871e+08	6.65742e+07	5.56217e+06	3.56634e+08	1.04338e+08	5.78089e+07	3.44954e+07	7.73746e+07	9.55069e+07	3.6635e+07	8.82584e+07	3.00625e+08	2.93996e+08	7.40512e+07	4.58419e+07	8.63716e+07	3.26492e+07	3.34127e+07
P81795	3.70695e+08	2.72199e+08	3.95978e+08	3.54812e+08	3.93263e+08	4.06198e+08	5.59572e+08	4.51024e+08	4.28227e+08	3.96177e+08	4.03681e+08	3.48042e+08	4.30141e+08	5.1087e+08	4.57903e+08	3.54096e+08	3.93702e+08	4.98035e+08	1.94231e+08	3.05025e+08	4.50052e+08	4.45604e+08	3.90876e+08	2.6597e+08	4.10155e+08	3.64534e+08	3.23866e+08
P0C644	2.61883e+07	4.59571e+07	4.05194e+07	4.89752e+07	4.18772e+07	2.83734e+07	2.47193e+07	3.1205e+07	3.31096e+07	3.41214e+07	3.69184e+07	5.6503e+07	3.71448e+07	3.67339e+07	4.28069e+07	2.03569e+07	6.2719e+07	4.54483e+07	2.47317e+07	3.19961e+07	5.13702e+07	5.15409e+07	1.09196e+07	2.83876e+07	4.56813e+07	4.37611e+07	2.24301e+07
Q6AY09	7.70351e+07	4.87834e+07	4.8107e+07	5.34225e+07	7.46563e+07	7.01614e+07	5.08919e+07	6.62244e+07	6.09737e+07	5.07187e+07	6.48912e+07	5.38359e+07	6.41711e+07	1.16787e+08	4.67147e+07	6.68837e+07	6.45733e+07	9.55012e+07	9.08361e+07	8.69757e+07	6.53844e+07	7.47384e+07	6.18722e+07	5.90778e+07	8.36462e+07	4.80121e+07	5.2043e+07
O35141	1.71893e+07	2.50404e+06	2.52905e+06	987332	9.84488e+06	1.8504e+07	3.99463e+07	3.82201e+07	3.92469e+07	2.9152e+07	1.44829e+07	1.8735e+07	4.06554e+07	4.07347e+07	2.64131e+07	6.42737e+06	9.04999e+06	1.07358e+07	2.92715e+07	2.7019e+07	3.80129e+07	4.56229e+07	1.84804e+07	7.0282e+06	3.49943e+07	2.54263e+07	2.09294e+07
Q6I7R3	8.39152e+07	8.4775e+07	6.91172e+07	6.63182e+07	1.04435e+08	7.60891e+07	5.6401e+07	8.00243e+07	8.55566e+07	8.50471e+07	2.24563e+07	6.12797e+07	8.0919e+07	6.34519e+07	8.50427e+07	6.06603e+07	7.89856e+07	1.14224e+08	6.85989e+07	6.14847e+07	9.68307e+07	1.01515e+08	8.16826e+07	6.66967e+07	9.63857e+07	8.68899e+07	5.82959e+07
Q5M7W6	1.3742e+07	7.39954e+06	1.50233e+07	1.2684e+07	1.22334e+07	1.66375e+07	1.3781e+07	3.94557e+07	2.32967e+07	1.47096e+07	5.84192e+06	1.64488e+07	1.92259e+07	9.9605e+06	1.37324e+07	1.65467e+07	1.29619e+07	1.22341e+07	1.97855e+07	1.28219e+07	9.2181e+06	1.37837e+07	2.20154e+07	1.76736e+07	1.03686e+07	1.21935e+07	8.32146e+06
Q5XIB5	2.53775e+06	4.34926e+06	1.86526e+06	746892	2.45275e+06	2.29964e+06	0	2.1467e+06	5.75528e+06	9.40873e+06	9.77408e+06	552356	7.14818e+06	6.13286e+06	4.49436e+06	0	804062	4.90832e+06	576602	436821	731591	1.17444e+07	0	0	9.62826e+06	2.234e+06	2.99182e+06
P62850	2.94762e+08	1.56688e+08	1.57898e+08	1.24373e+08	1.59914e+08	2.10464e+08	1.95371e+08	4.21643e+08	9.94848e+07	2.3008e+08	8.26451e+07	2.13859e+08	1.79492e+08	2.59335e+08	1.73762e+08	1.67645e+08	1.0412e+08	2.54777e+08	1.40842e+08	3.49863e+08	1.28161e+08	3.32441e+08	2.21115e+08	1.90536e+08	1.67929e+08	1.64519e+08	2.03721e+08
Q9WVR8	1.6001e+07	1979523936	9.8532e+06	6.30643e+06	8.90097e+06	6.02334e+06	1.00324e+07	5.10023e+06	1.66542e+07	1.80472e+06	0	1.51233e+07	1.54364e+07	2.96842e+07	1.83753e+07	2.24794e+07	2.02311e+07	2.31122e+07	2.32934e+07	1.59016e+07	2.42062e+07	2.09094e+07	3.71802e+07	4.0134e+07	1.60214e+07	8.23611e+06	6.30157e+07
Q810U0	9.83977e+06	3.36996e+06	1.01281e+06	7.30621e+06	1.01329e+07	1.73469e+06	2.64628e+06	1.02251e+06	0	0	0	0	3.85814e+06	2.88498e+06	919269	479259	8.44085e+06	6.1945e+06	3.78199e+06	0	4.29577e+06	7.04414e+06	9.16168e+06	1.49999e+07	1.45864e+07	1.69445e+06	2.25286e+06
Q5U1Y0	7.4385e+06	9.04714e+06	1.08984e+07	1.00598e+07	1.66299e+07	1.28538e+06	5.10599e+06	1.22426e+07	7.44743e+06	6.90232e+06	9.92882e+06	4.59912e+06	1.27097e+07	0	3.90003e+06	1.27732e+07	1.95215e+07	3.68044e+07	9.99511e+06	1.13894e+07	2.3091e+07	1.83595e+07	2.25554e+06	2.94889e+07	2.51708e+07	8.06629e+06	1.29987e+07
Q08849	2.85932e+06	3.4895e+07	9.84777e+06	5.96035e+06	1.34047e+07	2.42931e+06	1.26232e+07	7.89934e+06	1.66881e+07	2.0761e+07	7.64305e+06	5.41582e+06	2.44492e+07	6.33202e+06	1.13287e+07	6.05354e+06	1.04406e+07	1.23589e+07	1.11015e+07	9.50983e+06	1.05871e+07	1.34529e+07	9.55288e+06	3.68793e+06	2.06253e+07	1.7443e+07	1.32722e+07
D3ZFD0	3.87029e+06	2.01357e+06	1.71766e+07	1.46843e+07	1.34978e+07	3.4134e+06	0	1.79837e+07	3.52294e+06	4.73219e+06	0	2.72407e+06	5.51222e+06	2.41059e+06	7.87314e+06	0	4.43195e+06	1.05141e+07	1.25066e+07	1.68095e+07	5.15731e+06	4.10992e+06	9.41865e+06	1.77852e+07	2.25478e+07	1.01099e+07	7.97792e+06
Q63344	5.44171e+06	6.93672e+06	4.19682e+06	1.20101e+07	7.35941e+06	5.96868e+06	6.22675e+06	2.18053e+06	7.2266e+06	3.30393e+06	1.10772e+07	7.57672e+06	4.684e+06	8.00021e+06	4.59798e+06	1.01766e+07	7.67766e+06	3.80609e+06	521399	8.85516e+06	8.59511e+06	4.27445e+06	7.51206e+06	4.96423e+06	6.08054e+06	4.76521e+06	8.34338e+06
Q9JI92	9.84253e+07	7.66431e+07	9.82975e+07	1.03568e+08	7.48432e+07	1.68531e+08	9.34956e+07	1.09404e+08	8.55903e+07	1.34714e+08	5.40577e+07	1.39164e+08	6.5662e+07	7.99198e+07	8.93891e+07	9.57544e+07	8.414e+07	6.87385e+07	9.22884e+07	1.53844e+08	6.79386e+07	1.21825e+08	1.32593e+08	1.29721e+08	7.59658e+07	9.84487e+07	8.14022e+07
Q641X9	1.10702e+07	2690243	1.18491e+07	7.14007e+06	1.33897e+07	9.06583e+06	4.19752e+06	2.24817e+06	8.36677e+06	5.14917e+06	0	4.95519e+06	7.9499e+06	5.2536e+06	5.30377e+06	6.40113e+06	9.25118e+06	2.76196e+07	1.40309e+07	2.95548e+06	2.81097e+06	8.93273e+06	6.64653e+06	6.66674e+06	1.65418e+07	4.78991e+06	4.38199e+06
P48199	1.51986e+08	9.3372e+07	1.25285e+08	1.09493e+08	1.29952e+08	1.13204e+08	1.50981e+08	1.47752e+08	1.94999e+08	1.72856e+08	1.93657e+07	1.80503e+08	2.00278e+08	1.59683e+08	1.82444e+08	2.52432e+08	1.73431e+08	1.8901e+08	3.2105e+08	1.61915e+08	1.36012e+08	1.79845e+08	2.44751e+08	1.59599e+08	1.11507e+08	1.83519e+08	1.12559e+08
P50408	7.44272e+07	5.54574e+07	5.24937e+07	5.2396e+07	6.25101e+07	6.39022e+07	5.77096e+07	5.86625e+07	5.50645e+07	6.1127e+07	1.67474e+07	6.45296e+07	5.19081e+07	5.46045e+07	4.54476e+07	1.35591e+08	1.25569e+08	1.52204e+08	1.65251e+08	8.10057e+07	5.50535e+07	6.5579e+07	6.85327e+07	1.64308e+08	1.15431e+08	1.24976e+08	6.36308e+07
Q4G074	3.01645e+07	1.26104e+08	7.56339e+07	9.58951e+07	7.03358e+07	1.41428e+08	6.153e+07	7.6552e+07	5.59373e+07	1.04217e+08	1.0152e+08	1.67603e+08	6.03539e+07	4.82115e+07	7.27648e+07	7.52724e+07	9.69026e+07	3.79359e+06	2.88751e+07	4.6743e+07	5.76552e+07	4.95607e+07	8.58733e+07	3.44456e+07	1.19271e+08	5.76712e+07	2.38155e+07
Q99P55	1.35277e+07	3.33971e+07	1.40443e+07	2.24684e+07	1.93846e+07	3.87407e+07	2.42996e+07	4.50268e+06	4.60572e+07	5.89215e+06	1.15625e+07	3.92839e+07	9.67167e+06	1.01544e+07	1.1493e+07	1.36431e+07	2.16284e+07	2.33968e+07	1.90942e+07	5.85463e+06	4.4074e+06	7.39877e+06	1.76421e+07	2.58708e+06	1.29529e+07	2.05299e+07	3.80023e+06
Q66HG6	1.45589e+08	1.47748e+08	1.67944e+08	1.54239e+08	1.44244e+08	1.78197e+08	1.18772e+08	1.78807e+08	1.42159e+08	1.93954e+08	1.56457e+08	1.53695e+08	1.71593e+08	1.75946e+08	1.24908e+08	1.9615e+08	1.44015e+08	2.136e+08	1.37328e+08	2.41266e+08	1.297e+08	2.10318e+08	2.57021e+08	2.18888e+08	2.03725e+08	1.74962e+08	1.54486e+08
P61515	1.05568e+08	5.76232e+07	1.02731e+07	4.11055e+07	5.308e+07	1.66021e+07	4.91409e+06	8.59713e+07	9.8973e+06	5.86811e+07	2.66782e+07	1.83329e+07	2.33515e+07	4.03319e+07	3.92138e+07	2.98125e+06	3.16733e+07	5.86625e+07	5.72577e+07	2.79545e+06	4.8099e+07	3.27385e+07	4.03298e+06	1.70027e+07	6.18164e+07	7.96889e+06	2.68739e+06
P08644	4.38158e+08	3.08816e+08	3.2611e+08	3.45394e+08	2.56069e+08	4.09318e+08	4.21446e+08	4.72488e+08	2.18417e+08	4.63723e+08	6.78783e+08	4.73364e+08	4.67858e+08	6.26072e+08	5.7698e+08	3.82134e+08	3.74921e+08	3.04752e+08	2.35218e+08	6.39375e+08	4.69008e+08	4.60416e+08	6.41239e+08	2.41113e+08	2.93268e+08	2.92012e+08	2.07825e+08
Q569B7	6.2975e+07	5.63737e+07	8.68995e+07	8.0653e+07	3.35296e+07	2.75839e+07	1.13484e+08	1.05814e+07	8.62434e+07	6.86972e+07	8.2713e+07	8.33331e+06	5.63567e+07	7.13353e+07	6.78251e+07	2.34981e+07	6.67929e+07	6.21135e+07	3.10799e+07	1.48979e+07	4.35683e+07	7.83346e+07	1.06696e+07	8.12269e+07	3.75535e+07	9.91018e+07	9.09368e+07
Q9Z1B2	6.18804e+06	6.21589e+06	1.60654e+07	1.26216e+07	1.4204e+07	6.72678e+06	1.78455e+07	3.81785e+06	7.01385e+06	1.39888e+07	1.27009e+07	2.33499e+07	9.25188e+06	9.51909e+06	1.56618e+07	2.0156e+07	9.88207e+06	1.34152e+07	1.16153e+07	9.53511e+06	1.38936e+07	1.0178e+07	7.87818e+06	1.07379e+07	2.56292e+06	8.71752e+06	1.0978e+07
Q6AXT7	1.35406e+07	2.20209e+06	7.98512e+06	6.6474e+06	1.01846e+07	1.20813e+07	0	7.08613e+06	1.21288e+06	1.14255e+07	0	1.22085e+07	6.15564e+06	9.93544e+06	9.29199e+06	7.59659e+06	1.35001e+07	2.07791e+07	1.51888e+07	1.85221e+07	9.40057e+06	1.57536e+07	1.48816e+07	6.83114e+06	1.13262e+07	3.72732e+06	4.80131e+06
Q63691	3.72214e+06	4.8722e+06	1.0122e+07	1.39191e+07	2.05215e+07	5.60917e+07	1.1453e+06	1.4382e+07	4.32955e+06	1.19105e+07	5.10097e+06	0	4.17419e+06	1.17434e+07	3.10623e+06	4.68481e+07	3.66607e+06	3.15339e+06	4.54008e+07	1.2704e+07	9.06131e+06	1.23427e+07	1.31771e+07	5.9216e+07	4.90066e+07	1.62703e+06	2.20174e+06
Q05961	1.14404e+06	0	2.7396e+06	3.11335e+06	1.07053e+08	2.24581e+06	2.10101e+06	2.99047e+06	3.31224e+06	6.56314e+06	0	0	2.00081e+06	6.47403e+06	4.84517e+06	4.81358e+06	3.63124e+07	2.57737e+07	9.99991e+06	0	1.97511e+07	6.37714e+06	4.12858e+06	0	9.51456e+06	0	2.64056e+07
P29975	1.26765e+09	1.53107e+09	9.06005e+08	1.181e+09	1.21339e+09	7.38188e+08	8.49459e+08	6.12381e+08	8.40872e+08	1.02377e+09	1.09753e+09	7.06474e+08	9.77777e+08	9.58023e+08	8.90795e+08	9.60675e+08	1.53724e+09	1.00061e+09	1.06848e+09	9.13668e+08	1.03896e+09	1.54175e+09	7.61734e+08	6.15821e+08	9.9997e+08	1.70119e+09	9.09672e+08
Q6AXW1	1.61883e+07	14732106	1.82559e+07	1.4756e+07	1.15259e+07	1.0109e+07	1.14421e+07	1.237e+07	1.18686e+07	1.419e+07	6.19328e+06	9.15943e+06	1.53618e+07	8.11489e+06	2.96728e+06	1.07693e+07	1.63281e+07	3.89628e+07	9.92058e+06	1.31503e+07	7.32924e+06	6.84686e+06	6.43789e+06	3.49076e+07	7.94203e+06	1.53443e+07	1.75081e+07
Q32WR5	4.20108e+07	5.95766e+07	4.02983e+07	5.10874e+07	1.04352e+08	4.6786e+07	3.42145e+07	5.59132e+07	1.0929e+08	5.26281e+07	2.11689e+07	6.3293e+07	4.56382e+07	3.33631e+07	6.43071e+07	1.47317e+08	7.60305e+07	1.44516e+08	3.43157e+07	3.5631e+07	6.03602e+07	5.60145e+07	3.58356e+07	5.12971e+07	7.28649e+07	8.35137e+07	5.24459e+07
Q9WTP0	7.72861e+07	9.91356e+07	9.50921e+07	8.41009e+07	8.42693e+07	7.52549e+07	7.36152e+07	1.00784e+08	6.92262e+07	1.06889e+08	1.52612e+08	9.57221e+07	8.97903e+07	8.93851e+07	8.87196e+07	1.14599e+08	7.88436e+07	1.09625e+08	1.06185e+08	1.15112e+08	2.73141e+07	8.7619e+07	1.02174e+08	9.87765e+07	7.95952e+07	8.10883e+07	8.85043e+07
Q3B8N8	5.57883e+06	6153468	2.08401e+06	3.30339e+06	4.76841e+06	8.80025e+06	3.51516e+06	7.41693e+06	1.14081e+07	1.70744e+07	0	6.99018e+06	1.56829e+07	5.96886e+06	912013	1.31058e+06	1.11064e+07	9.71182e+06	2.39186e+06	8.48702e+06	1.02519e+07	1.83251e+07	7.37054e+06	2.32219e+06	6.04362e+06	1.00168e+06	0
Q68FS1	6.01224e+07	2.31672e+07	3.19758e+07	4.00412e+07	5.16301e+07	4.48655e+07	2.87003e+07	4.16786e+07	2.92745e+07	4.2774e+07	3.73766e+07	4.72265e+07	4.1758e+07	5.45022e+07	3.87618e+07	5.80278e+07	3.1377e+07	5.42447e+07	3.17125e+07	5.25411e+07	4.28492e+07	5.40163e+07	1.81945e+07	3.32077e+07	3.56889e+07	3.98122e+07	5.3172e+07
Q91XQ4	1.02119e+07	4.05284e+06	7.18419e+06	1.13875e+07	7.63715e+06	1.80987e+07	2.82902e+07	3.18259e+07	1.04693e+07	1.54329e+07	4.94847e+06	1.48332e+07	8.45026e+06	2.33019e+07	1.38852e+07	9.01734e+06	6.38574e+06	1.35202e+07	5.92426e+06	8.95115e+06	2.07553e+07	1.92847e+07	2.1613e+07	5.30339e+06	9.32795e+06	7.06079e+06	3.51112e+06
Q6AXN3	2.59716e+08	2.12854e+08	3.00307e+08	1.94354e+08	2.27428e+08	2.83911e+08	1.34734e+08	1.92937e+08	1.62995e+08	1.75891e+08	8.05191e+07	2.77456e+08	2.09806e+08	1.66392e+08	1.94298e+08	3.28826e+08	1.87126e+08	1.69369e+08	9.26991e+07	3.61e+08	2.65205e+08	1.74937e+08	3.06096e+08	2.18238e+08	1.59125e+08	1.48604e+08	2.20115e+08
O88788	1.83905e+07	6569685	1.7663e+07	1.37856e+07	2.1443e+07	1.76979e+07	1.84686e+07	8.27761e+06	8.76884e+06	1.87258e+07	1.80738e+07	2.16334e+07	1.50498e+07	1.55126e+07	1.54427e+07	1.66998e+07	1.77546e+07	4.68814e+06	7.12292e+06	2.1831e+07	8.792e+06	2.01728e+07	9.14613e+06	1.97415e+07	1.54575e+07	1.27176e+07	1.53444e+07
P17078	1.82486e+08	1.3579e+08	8.70812e+07	1.10794e+08	1.20602e+08	3.47511e+08	1.13034e+08	1.97457e+08	3.65514e+07	3.27307e+08	6.98977e+07	3.6839e+08	1.67548e+08	1.9863e+08	1.07478e+08	9.09397e+07	1.35243e+08	1.57221e+08	9.25379e+07	1.07706e+08	1.29984e+08	1.78463e+08	1.26898e+08	4.18347e+07	1.33966e+08	4.73288e+07	8.78222e+07
Q4V8F5	3.09835e+06	1.57811e+06	0	0	1.04788e+06	2.18727e+06	8.17018e+06	699085	1.2839e+07	1.23608e+06	740578	1.87542e+06	1.79699e+07	1.03467e+06	0	1.04475e+07	1.67872e+06	3.21141e+06	624058	1.79216e+07	1.24953e+07	2.53149e+06	1.18432e+07	0	1.54441e+06	0	1.62212e+06
Q9Z0W5	4.86151e+06	4.336e+06	7.11992e+06	1.04695e+06	2.07878e+07	6.59769e+06	4.9699e+06	4.05834e+06	0	5.67317e+06	186782	0	4.05382e+06	5.55146e+06	3.98323e+06	8.95988e+06	1.79953e+07	1.39566e+07	4.27773e+06	5.82953e+06	5.09951e+06	8.51652e+06	5.17564e+06	9.20402e+06	2.65478e+07	2.56323e+06	1.90293e+07
Q8VHV8	7.13823e+06	7.55137e+06	7.89255e+06	2.2641e+07	1.75996e+07	8.59033e+06	3.31494e+06	9.3609e+06	1.26204e+07	1.34081e+07	1.68767e+07	3.97484e+06	1.30958e+07	8.93197e+06	7.4739e+06	1.09817e+07	2.23143e+07	1.48889e+07	3.88477e+07	3.55814e+06	1.85282e+07	8.88172e+06	1.19451e+07	1.74328e+07	2.40698e+07	1.75422e+07	3.17539e+06
Q4KM31	1.50989e+08	7.04158e+07	1.6721e+08	1.47305e+08	2.34852e+08	1.30485e+08	9.31155e+07	8.45801e+07	4.64853e+07	1.48626e+08	1.93762e+08	8.01526e+07	8.38618e+07	1.95947e+08	1.4025e+08	1.29199e+08	1.5253e+08	1.86591e+08	1.85298e+08	1.06374e+08	1.17261e+08	1.15683e+08	8.59436e+07	1.16561e+08	2.4358e+08	1.42506e+08	1.21995e+08
P01883	6.69368e+06	3580312	1.19685e+07	4.75268e+07	2.54646e+07	2.90183e+07	1.17436e+07	1.33119e+07	3.05634e+07	7.14268e+06	4.82968e+06	1.27611e+07	2.39397e+07	6.44817e+06	2.10905e+07	7.26767e+07	7.84184e+07	3.44061e+07	3.11917e+07	2.71504e+07	2.52416e+07	1.07305e+07	3.75084e+07	8.76569e+06	4.06549e+07	9.88148e+06	5.64962e+07
Q9WV97	1.29179e+08	5.51605e+07	9.47885e+07	9.85599e+07	8.15094e+07	1.33674e+08	8.96908e+07	1.1707e+08	1.21142e+08	1.51372e+08	1.26439e+08	1.43934e+08	3.50355e+08	1.29987e+08	1.05203e+08	8.36305e+07	1.29399e+08	1.29514e+08	1.03164e+08	1.26526e+08	2.47325e+08	1.87477e+08	1.59243e+08	8.55047e+07	1.22614e+08	8.65552e+07	9.39791e+07
P70500	1.48075e+08	1.34263e+08	1.73257e+08	1.79555e+08	1.67657e+08	2.20341e+08	1.50443e+08	1.10648e+08	8.26198e+07	8.01634e+07	4.06363e+07	1.0023e+08	8.56596e+07	1.16421e+08	7.23869e+07	8.46517e+07	5.82569e+07	6.52723e+07	9.60387e+07	1.83361e+08	6.40527e+07	1.00818e+08	8.54632e+07	8.01141e+07	1.50846e+08	9.52134e+07	2.1931e+08
Q6IUR5	2.16863e+07	1.23919e+07	2.67472e+07	7.8821e+06	1.28446e+07	1.21005e+07	2.57486e+07	3.50921e+07	3.00338e+07	1.97318e+07	1.89868e+07	1.04144e+07	2.63888e+07	2.95921e+07	1.96928e+07	1.81338e+07	1.55616e+07	3.58191e+07	1.65635e+07	2.26718e+07	1.96665e+07	2.15719e+07	3.2789e+07	2.76866e+07	1.46796e+07	2.83701e+07	2.89933e+07
E9PSK7	1.52214e+08	2.06662e+08	2.05275e+08	1.98413e+08	4.11054e+08	1.70402e+08	1.55947e+08	4.2063e+08	1.6221e+08	3.63983e+08	4.71705e+08	5.75799e+08	2.69098e+08	1.67031e+08	2.41911e+08	8.59079e+08	3.74328e+08	6.95961e+08	6.05493e+08	6.4347e+08	2.01194e+08	1.68289e+08	3.41442e+08	6.60849e+08	5.15313e+08	4.73627e+08	5.21642e+07
P49186	1.65499e+07	1.88652e+07	9.618e+06	1.42121e+07	2.16519e+07	2.60424e+07	6.82013e+06	1.02485e+07	5.03869e+06	1.65156e+07	1.23516e+07	1.6457e+07	1.33129e+07	1.34336e+07	1.52604e+07	1.30145e+07	1.4846e+07	5.79117e+06	9.32227e+06	2.95512e+07	1.10482e+07	1.42776e+07	8.49119e+06	9.83241e+06	1.57549e+07	8.16385e+06	1.37472e+07
O70511	2.58984e+07	4.27123e+07	4.20294e+07	2.81724e+07	5.5576e+07	1.43069e+07	4.07026e+06	7.86965e+06	9.03073e+06	2.06899e+07	3.53608e+06	1.79038e+07	8.86226e+06	1.5252e+07	3.14356e+06	4.7903e+07	3.28809e+07	3.73135e+07	5.05584e+07	4.38769e+07	1.07342e+07	1.23429e+07	8.3741e+06	4.4307e+07	3.35841e+07	3.59858e+07	4.12102e+07
Q64194	3.93618e+07	74006664	4.04551e+07	3.1073e+07	4.51529e+07	3.59014e+07	2.21626e+07	2.62188e+07	2.60107e+07	3.03926e+07	2.4366e+07	2.60893e+07	3.11851e+07	2.17625e+07	5.3277e+07	4.30757e+07	3.5991e+07	2.58074e+07	3.48262e+07	4.83059e+07	3.14573e+07	3.00411e+07	4.04172e+07	5.07712e+07	4.49919e+07	2.81606e+07	4.36554e+07
B2RYG8	2.76867e+08	5.82732e+07	2.71808e+08	1.41409e+07	2.12259e+07	2.73395e+08	1.60939e+08	3.12709e+08	2.84435e+07	2.9633e+08	2.06419e+08	2.99186e+08	2.35613e+08	4.29266e+08	2.29319e+08	5.71824e+07	3.22083e+07	3.03821e+07	3.25301e+07	2.56627e+08	3.11193e+08	2.9223e+08	3.9671e+08	3.76884e+07	3.72617e+07	2.96372e+07	4.59495e+07
Q5FVH2	8.22682e+06	4.61472e+06	1.36381e+07	1.12788e+07	1.61194e+07	1.65477e+07	5.30642e+06	1.5796e+08	1.48738e+08	2.68038e+08	2.29057e+06	1.68866e+08	1.54455e+08	3.021e+06	2.2282e+08	1.58621e+07	1.38906e+07	5.8713e+06	1.51336e+07	6.48762e+06	1.7981e+08	2.53461e+08	1.91875e+08	1.18495e+07	1.53178e+07	7.71375e+06	4.35513e+06
D3ZSI8	1.97426e+07	3.10458e+07	1.04065e+07	1.06979e+07	8.75779e+06	1.19704e+07	1.60549e+07	1.26868e+07	1.61648e+07	2.72505e+07	1.29437e+07	6.92897e+06	1.91094e+07	1.98069e+07	1.7944e+07	5.45365e+06	8.67305e+06	1.6493e+07	7.17282e+06	1.61272e+07	1.7877e+07	1.83951e+07	7.23232e+06	9.73629e+06	9.62656e+06	9.15023e+06	1.20469e+07
Q5BK18	1.89005e+07	4.31805e+06	1.14972e+07	7.85345e+06	7.64111e+06	3.24067e+07	2.15723e+07	2.09656e+07	8.32856e+06	2.63928e+07	1.28447e+07	1.18084e+07	2.39278e+07	2.13285e+07	8.2111e+06	1.60635e+07	1.46176e+07	2.60037e+07	1.16692e+07	9.01443e+06	9.34657e+06	2.2294e+07	1.78592e+07	2.44628e+06	5.91575e+06	5.70079e+06	1.35993e+07
Q62725	2.28441e+07	5.23715e+06	1.11423e+07	1.58271e+07	2.42493e+07	1.7382e+07	1.23473e+07	1.22317e+07	1.27316e+07	2.06732e+07	2.63351e+07	1.62847e+07	2.47018e+07	2.20074e+07	1.53351e+07	7.72424e+06	1.58866e+07	1.99844e+07	1.88828e+07	2.30603e+07	1.28072e+07	2.54892e+07	1.65009e+07	7.41079e+06	2.37707e+07	6.19728e+06	6.04996e+06
Q03344	5.06947e+07	1.66742e+08	1.00833e+08	4.20421e+08	1.99349e+08	1.06019e+08	3.22546e+07	1.35423e+08	1.56147e+08	9.98154e+07	3.59038e+08	3.01605e+07	1.19415e+08	3.44042e+07	2.08046e+08	3.1033e+07	1.32902e+08	1.42722e+07	2.07436e+08	5.25592e+07	2.71587e+08	7.66881e+07	4.36854e+07	1.48606e+07	2.67504e+08	2.59823e+08	4.35782e+07
C9WPN6	1.40591e+09	1.15354e+09	1.21029e+09	1.1175e+09	1.29152e+09	1.33382e+09	1.09718e+09	1.31942e+09	1.11465e+09	1.24912e+09	9.65987e+08	1.34482e+09	1.23426e+09	1.3776e+09	1.06384e+09	1.17159e+09	1.26127e+09	1.25654e+09	1.17028e+09	1.5055e+09	1.14756e+09	1.27874e+09	1.24348e+09	1.2457e+09	1.20615e+09	1.0685e+09	1.25054e+09
Q5XIF5	1.61642e+07	4.28323e+07	2.54644e+07	2.61996e+07	2.85123e+07	3.21741e+07	3.18417e+07	3.63231e+07	3.41931e+07	3.49236e+07	1.10038e+07	1.52166e+07	3.50424e+07	5.98002e+07	2.87716e+07	4.91351e+07	2.97647e+07	4.10218e+07	4.39406e+07	5.10856e+07	5.13534e+07	2.98998e+07	3.0377e+07	4.39052e+07	3.20995e+07	3.03089e+07	7.00387e+07
P12928	4.46802e+07	6.68718e+06	1.89663e+08	1.31212e+08	1.97228e+08	4.19605e+07	9.55888e+06	2.00942e+07	3.55933e+07	3.58051e+07	1.57077e+08	6.98419e+07	4.6802e+07	1.88454e+07	2.25161e+07	2.07339e+08	1.01042e+08	8.04742e+07	8.78448e+07	1.32048e+08	1.44182e+07	2.83044e+07	4.30126e+07	1.36538e+08	1.47208e+08	1.27248e+08	1.02452e+08
Q3B7U4	1.62646e+06	5046666	1.06618e+07	5.94945e+06	8.52137e+06	0	1.63424e+06	6.0066e+06	0	2.56242e+07	2.94095e+06	0	0	0	0	473333	5.081e+06	5.63599e+06	0	0	3.18749e+06	0	0	4.44943e+06	7.74475e+06	5.32156e+06	4.08195e+06
Q498E0	5.48472e+07	2.51456e+07	2.41745e+07	2.38867e+07	2.8888e+07	6.51394e+07	4.02835e+07	7.04825e+07	3.39897e+07	6.80455e+07	1.11454e+07	7.13641e+07	4.32266e+07	6.16342e+07	4.64352e+07	3.57556e+07	2.49433e+07	1.34423e+07	1.03482e+07	3.21099e+07	6.58468e+07	4.90375e+07	4.9229e+07	8.22291e+06	2.5256e+07	1.1328e+07	2.48349e+07
O35095	1.14769e+07	80075063	1.29388e+08	5.22887e+07	0	1.00576e+08	7.94372e+06	6.9727e+06	8.37856e+06	1.76508e+07	1.8137e+07	2.69043e+07	1.3813e+07	1.07697e+07	1.15227e+07	1.82818e+07	1.37133e+07	0	8.69586e+06	1.9687e+07	9.93785e+06	1.17922e+07	7.26018e+06	0	5.17077e+06	3.72206e+07	1.06089e+08
Q99PW3	5.54743e+06	1.14551e+07	5.36183e+06	7.58478e+06	8.42318e+06	1.14822e+07	9.79367e+06	4.76337e+06	6.21193e+06	7.7272e+06	2.79313e+06	1.18215e+07	8.56155e+06	2.15842e+06	8.41279e+06	1.11841e+07	6.77567e+06	1.64404e+06	4.55496e+06	8.41478e+06	3.80714e+06	6.16753e+06	1.02398e+07	4.638e+06	4.02187e+06	6.72242e+06	6.26428e+06
Q52KK3	1.13189e+07	6.97195e+06	1.63421e+07	1.74485e+07	2.14705e+07	1.3074e+07	9.08295e+06	2.03039e+07	8.83319e+06	2.09261e+07	9.81283e+06	7.78399e+06	1.51633e+07	2.4037e+07	1.22288e+07	1.8856e+06	2.01624e+07	1.86289e+07	1.77561e+07	1.03799e+07	1.96313e+07	2.15354e+07	1.24597e+07	5.86366e+06	3.00521e+07	1.09318e+07	6.51611e+06
Q9WU61	4.4644e+07	2.07298e+07	1.52323e+08	2.74494e+08	3.40336e+08	2.3862e+07	1.07092e+07	2.11266e+07	1.57401e+07	2.51726e+07	3.41778e+07	3.64547e+07	2.76989e+07	1.65023e+07	3.01958e+07	1.00096e+09	4.63332e+08	1.01915e+09	1.15368e+09	2.99734e+07	1.6659e+07	2.7153e+07	2.59644e+07	1.04017e+09	9.23815e+08	6.7624e+08	8.423e+08
Q68FW4	4.08512e+06	0	1.09819e+06	0	1.1278e+06	5.02895e+06	3.33471e+06	1.19888e+06	563425	3.1883e+06	7.0773e+06	0	1.32327e+06	6.67432e+06	3.68649e+06	0	3.42149e+06	2.91351e+06	0	2.35726e+06	0	3.289e+06	3.43166e+06	1.46221e+06	1.50071e+06	1.50321e+06	2.35087e+06
Q1H5H1	5.40964e+08	4.60445e+07	5.35449e+07	3.18605e+07	6.26366e+07	4.32485e+08	6.93877e+08	9.05169e+08	6.87894e+08	5.67811e+08	6.88233e+08	4.7884e+08	4.85041e+08	8.65203e+08	5.71736e+08	7.61801e+07	3.17341e+07	9.18035e+07	5.50422e+07	5.20487e+08	2.835e+08	9.24308e+08	6.32368e+08	9.91224e+07	6.29506e+07	5.43761e+07	4.16576e+07
P0C0S7	7.77459e+08	3.29529e+08	3.37023e+08	4.04397e+08	8.19887e+08	8.71772e+08	2.88125e+08	5.98576e+08	2.16767e+08	6.50862e+08	4.34159e+08	4.25976e+08	5.26163e+08	3.19355e+09	4.57178e+08	3.55783e+08	7.31789e+08	1.21683e+09	1.31195e+09	8.0592e+08	6.9672e+08	8.096e+08	5.11095e+08	2.70353e+08	1.30498e+09	2.61617e+08	2.30237e+08
Q6P7A9	2.47481e+07	3.46287e+06	2.64161e+06	2.47057e+06	7.33302e+06	2.09456e+07	1.02066e+07	1.53161e+07	1.2561e+06	2.55577e+07	1.18025e+07	4.32612e+07	2.0884e+07	1.68265e+07	1.5565e+07	2.9235e+06	1.82566e+06	8.54253e+06	2.16014e+06	1.39864e+07	1.70866e+07	1.91836e+07	2.52504e+07	3.04694e+06	2.49679e+06	1.65638e+06	0
Q9EQL9	6.39272e+06	4.64878e+06	7.10244e+06	1.13406e+07	2.52682e+07	9.3459e+06	8.8651e+06	3.61705e+06	5.45862e+06	3.81494e+06	8.23488e+06	6.24936e+06	7.58181e+06	8.43726e+06	5.83797e+06	6.92163e+06	6.38072e+06	2.82686e+07	7.64717e+06	1.19876e+07	7.58428e+06	1.47224e+06	3.16622e+06	6.41927e+06	6.00807e+06	1.53262e+07	1.10825e+07
P62832	3.86331e+08	1.7917e+08	1.88688e+08	2.08815e+08	3.24827e+08	3.76422e+08	1.95204e+08	3.769e+08	1.99067e+08	3.21304e+08	3.36644e+07	2.90197e+08	2.99467e+08	3.20855e+08	2.48667e+08	9.20557e+07	2.79277e+08	3.21883e+08	1.6197e+08	1.90228e+08	2.70943e+08	4.16686e+08	3.48857e+08	1.13835e+08	2.91084e+08	1.30957e+08	1.25836e+08
B2GV52	6.8703e+07	8.93772e+06	3.3207e+06	5.89479e+06	2.53952e+07	1.35171e+07	9.72596e+06	1.03855e+08	1.6346e+07	1.41799e+07	2.76733e+07	5.56675e+06	1.71338e+07	1.21357e+08	1.61917e+08	5.88343e+06	1.37848e+07	2.30116e+07	2.1915e+07	4.64125e+06	1.80336e+07	8.31966e+06	6.7022e+06	1.34147e+06	3.01778e+07	9.33489e+06	2.60978e+06
Q4V7D3	1.09174e+07	6.29976e+08	9.17091e+06	3.57987e+06	3.33268e+06	1.04891e+07	1.49057e+07	1.22212e+07	7.60251e+06	8.38933e+06	1.18256e+07	5.88244e+06	5.82211e+06	1.1907e+07	1.63683e+07	5.10781e+06	1.12777e+07	1.12384e+07	7.0713e+06	5.86453e+06	8.17937e+06	9.4456e+06	0	6.75714e+06	6.9621e+06	7.24947e+06	6.80849e+06
Q6AY84	1.86009e+07	1.62261e+07	1.09454e+07	6.81606e+06	5.20352e+06	1.1428e+07	1.46609e+07	8.96701e+06	1.1689e+07	1.03105e+07	4.04477e+06	1.20073e+07	1.07538e+07	1.49425e+07	3.42047e+06	7.11207e+06	1.54426e+07	2.53081e+07	2.93793e+07	6.20496e+06	8.88522e+06	8.54825e+06	1.09983e+07	2.15515e+07	1.81891e+07	2.03766e+07	8.87888e+06
Q5BJ92	9.68368e+07	5.45984e+07	1.09565e+08	3.95849e+08	4.16608e+08	8.26815e+07	5.41079e+07	4.00182e+08	1.14017e+08	1.04316e+08	5.22569e+07	2.67402e+07	8.42978e+07	9.22182e+07	4.82612e+07	5.88438e+08	8.75246e+07	5.3923e+08	3.42085e+08	8.00193e+07	6.46294e+07	1.12404e+08	7.27035e+07	4.65226e+08	5.17018e+08	3.73523e+08	3.39893e+08
P00406	2.08985e+09	1.40055e+09	1.28277e+09	1.72459e+09	2.16895e+09	1.10146e+09	1.35707e+09	1.91329e+09	1.30166e+09	1.30672e+09	1.14856e+09	1.06014e+09	1.43861e+09	1.45517e+09	1.77743e+09	1.33204e+09	1.57945e+09	1.8422e+09	2.57648e+09	1.25441e+09	2.09451e+09	1.26561e+09	9.70431e+08	1.44128e+09	2.26879e+09	1.38182e+09	9.9237e+08
Q9JM04	6.28773e+06	1.2036e+07	8.51346e+06	2.85192e+07	1.58461e+07	1.11446e+07	2.29477e+06	6.45131e+06	6.14391e+06	7.20872e+06	2.58516e+07	3.01233e+06	1.60066e+07	5.44749e+06	1.31501e+07	8.09624e+06	3.79506e+07	1.19703e+07	1.41323e+07	1.27836e+07	9.28147e+06	8.76614e+06	6.73686e+06	1.58973e+07	1.66475e+07	1.84423e+07	1.5248e+07
Q63690	1.2477e+08	7.18712e+07	1.12911e+08	1.04729e+08	9.14947e+07	1.51448e+08	1.69743e+08	1.0648e+08	1.14532e+08	1.43142e+08	9.11727e+07	5.33811e+07	1.224e+08	1.53213e+08	9.25639e+07	8.4637e+07	1.11072e+08	8.24549e+07	1.11375e+08	1.23255e+08	1.40921e+08	1.47009e+08	8.0332e+07	1.15717e+08	9.86596e+07	9.20307e+07	1.31681e+08
Q6P4Z9	2.20832e+08	2.13555e+08	2.25951e+08	1.3416e+08	1.64832e+08	2.63899e+08	1.62087e+08	2.30191e+08	1.78871e+08	2.4551e+08	1.49382e+08	3.10634e+08	2.23707e+08	2.30468e+08	1.94152e+08	1.80326e+08	1.34414e+08	1.53405e+08	1.20454e+08	2.80474e+08	1.89356e+08	2.18877e+08	2.51588e+08	1.62152e+08	1.48821e+08	1.59991e+08	1.63437e+08
Q5PPH0	1.3407e+08	4.93689e+07	6.98135e+07	4.29401e+07	8.52777e+07	9.62595e+07	4.00925e+07	8.17049e+07	6.86307e+07	8.80102e+07	8.11056e+07	9.07478e+07	1.33854e+08	8.36879e+07	6.83882e+07	9.26586e+07	9.3343e+07	1.45117e+08	1.21277e+08	1.39707e+08	6.56166e+07	1.36316e+08	1.0088e+08	1.25531e+08	9.04338e+07	1.21138e+08	6.99808e+07
Q5XIJ5	8.30871e+07	4.77944e+07	3.8942e+07	2.80013e+07	3.65102e+07	6.19499e+07	2.32819e+08	2.37842e+08	2.3991e+08	1.30855e+08	1.0359e+07	7.22191e+07	9.02741e+07	2.48762e+08	1.25557e+08	6.73248e+07	3.05518e+07	3.95666e+07	6.66965e+07	4.67881e+07	1.37112e+08	1.76765e+08	8.61214e+07	5.22966e+07	4.21432e+07	4.80878e+07	4.83902e+07
P08934	2.59182e+07	9.59688e+06	1.82396e+07	1.39228e+07	1.51229e+07	2.42577e+07	2.57321e+07	2.90675e+07	9.11192e+06	2.94255e+07	5.31011e+06	2.87011e+07	2.59266e+07	2.81654e+07	2.35389e+07	1.86611e+07	1.41415e+07	1.3475e+07	1.40256e+07	3.79647e+07	2.78533e+07	2.57366e+07	3.02167e+07	1.64811e+07	8.68242e+06	1.20875e+07	2.0208e+07
Q9WU49	1.03195e+08	4.43715e+07	6.83463e+07	9.14861e+07	1.11033e+08	7.19005e+07	1.10308e+08	8.70154e+07	6.14492e+07	1.01451e+08	8.68441e+07	1.28293e+08	8.02161e+07	1.72722e+08	6.28511e+07	1.22064e+08	8.69273e+07	1.77767e+08	1.27105e+08	1.29671e+08	6.20212e+07	8.95984e+07	7.51972e+07	1.41476e+08	1.31109e+08	9.68493e+07	8.25013e+07
P70705	9.01175e+06	0	3.45669e+06	2.7439e+06	5.68337e+06	1.29544e+07	1.19327e+06	2.55971e+06	5.26298e+06	5.69573e+06	5.35999e+06	7.27447e+06	6.35666e+06	1.67312e+07	5.24749e+06	4.23954e+06	1.09266e+07	1.52123e+07	4.6216e+06	1.94671e+07	1.65816e+07	1.70378e+07	1.87292e+07	1.18293e+07	8.20726e+06	6.61626e+06	6.19095e+06
Q6P5P3	9.49973e+07	3.94801e+07	1.22522e+08	1.10016e+08	1.41169e+08	1.20049e+08	6.21615e+07	1.08613e+08	1.0104e+08	1.31872e+08	1.24923e+08	1.98944e+08	8.42061e+07	9.47883e+07	8.12652e+07	1.02275e+08	9.90837e+07	5.68769e+07	1.12208e+08	1.33148e+08	7.79234e+07	9.3341e+07	1.5552e+08	1.32807e+08	9.79416e+07	7.2342e+07	9.50231e+07
P69736	9.31537e+07	6.51122e+07	1.07698e+08	1.12343e+08	1.37975e+08	9.29823e+07	9.3233e+07	1.23097e+08	9.57431e+07	7.74013e+07	1.07251e+08	1.10587e+08	1.03713e+08	1.50093e+08	9.56515e+07	8.1992e+07	1.31876e+08	1.18774e+08	1.56251e+08	5.36009e+07	1.017e+08	1.10055e+08	9.21373e+07	5.03957e+07	1.19964e+08	1.1135e+08	1.13329e+08
P0C606	6.72546e+06	958155	1.23212e+06	2.36304e+06	4.13732e+06	3.50004e+06	1.43103e+06	1.32914e+06	0	1.19728e+06	0	1.82711e+06	1.14007e+06	3.22936e+06	9.47585e+06	3.62487e+06	0	2.89015e+06	5.62653e+06	3.98796e+06	977600	1.30302e+06	3.29071e+06	897101	5.36449e+06	3.70624e+06	0
P97633	7.84979e+07	4.56728e+07	6.59112e+07	8.31097e+07	1.2333e+08	8.69839e+07	5.61062e+07	7.11076e+07	1.8113e+07	8.16725e+07	2.73848e+07	7.14305e+07	7.61794e+07	8.33572e+07	7.09822e+07	1.77069e+08	1.1838e+08	1.68001e+08	2.24474e+08	5.97677e+07	5.39509e+07	8.83885e+07	7.44182e+07	2.16158e+08	1.79161e+08	1.37558e+08	2.01249e+08
Q8R4G8	3.30315e+07	14468969	4.04273e+07	3.88247e+07	4.67828e+07	3.65262e+07	2.38393e+07	1.56833e+07	1.80122e+07	2.52045e+07	1.18348e+07	3.80208e+07	2.22486e+07	2.23252e+07	2.29964e+07	4.88146e+07	5.24463e+07	1.23388e+08	9.13904e+07	2.97421e+07	2.55329e+07	2.47967e+07	2.39798e+07	7.36077e+07	9.06123e+07	8.99516e+07	7.32545e+07
Q5M969	2.70045e+08	1.87157e+07	2.21473e+08	1.84188e+08	2.05988e+08	8.79898e+07	8.77691e+06	8.15726e+07	2.495e+08	2.23099e+08	2.1912e+08	6.82929e+06	2.41085e+08	2.83278e+08	1.86566e+08	3.98383e+07	2.71045e+08	2.91307e+08	1.48263e+08	7.0262e+07	2.60736e+08	3.57446e+08	2.15616e+07	3.85844e+08	1.9973e+08	1.95523e+08	3.36164e+08
P51593	3.82898e+09	2.37642e+09	1.97394e+09	9.06425e+08	8.8818e+08	3.7156e+09	9.12497e+08	1.5195e+09	6.16297e+08	2.9301e+09	6.0285e+07	4.95386e+09	3.27673e+09	1.9718e+09	2.88426e+09	5.46324e+08	4.46253e+08	4.575e+08	4.61486e+08	4.47937e+09	2.62727e+09	2.79501e+09	4.71512e+09	3.45545e+08	1.96052e+08	2.34694e+08	3.0326e+08
B2GV71	2.32518e+07	6.07096e+06	1.07041e+07	7.70437e+06	1.55038e+07	1.49069e+07	3.99795e+06	1.30834e+07	4.28031e+07	2.27284e+07	9.63547e+06	6.98049e+06	1.1258e+08	1.51864e+07	2.87164e+06	1.12472e+07	3.7643e+06	9.09511e+06	1.747e+07	6.43317e+06	8.50254e+06	1.76433e+07	6.22179e+06	1.46504e+07	1.26016e+07	4.38514e+06	1.26084e+07
Q63072	2.60633e+07	33442986	4.69728e+07	2.32183e+07	2.79385e+07	5.87278e+07	2.46503e+07	4.00964e+07	1.25238e+07	3.59397e+07	2.18212e+07	6.46003e+07	3.91485e+07	4.5196e+07	2.18061e+07	2.98672e+07	2.14667e+07	2.89463e+07	1.93068e+07	3.61754e+07	1.36191e+07	4.57885e+07	6.81274e+07	3.8927e+07	5.34486e+07	2.19869e+07	6.19837e+07
P61480	2.09442e+07	7.01134e+06	2.0005e+06	3.75606e+06	1.8293e+07	1.58173e+07	9.21686e+06	7.77409e+06	1.1684e+07	7.4148e+06	8.62969e+06	6.83707e+06	5.49625e+06	1.38189e+07	5.55845e+06	7.82119e+06	8.09978e+06	1.209e+07	9.76672e+06	1.67838e+07	6.2941e+06	6.66502e+06	7.31827e+06	1.63515e+07	1.35265e+07	6.67162e+06	4.7532e+06
Q10468	4.30355e+06	3.52119e+06	2.83702e+06	3.74322e+06	8.92828e+06	1.92483e+06	3.60054e+06	2.61201e+06	2.86033e+06	3.0316e+06	3.39203e+06	0	5.32191e+06	3.65653e+06	3.23167e+06	245186	4.10935e+06	6.65963e+06	6.10526e+06	4.07094e+06	5.53525e+06	4.21103e+06	2.20336e+06	682789	8.39983e+06	2.12425e+06	1.30022e+06
Q5I0H3	1.20846e+08	9.42381e+07	9.55534e+07	1.34503e+08	2.45006e+08	1.23775e+08	1.40807e+08	1.12908e+08	6.62737e+07	1.46121e+08	1.41238e+08	8.23586e+07	1.95063e+08	1.10915e+08	1.13181e+08	9.07049e+07	2.08056e+08	4.46119e+08	3.63448e+08	1.27396e+08	1.74581e+08	1.60625e+08	1.12764e+08	8.15736e+07	2.59111e+08	1.12945e+08	9.41512e+07
Q4V7D2	6.09334e+07	5.10045e+07	5.24542e+07	7.70622e+06	6.05018e+06	7.12157e+07	6.32324e+07	1.8546e+06	2.8288e+06	6.22278e+07	4.20537e+07	6.92293e+07	3.58766e+07	5.40282e+07	6.35132e+07	5.21894e+06	1.39411e+07	7.78956e+06	1.87824e+07	3.67502e+07	5.32112e+07	5.33938e+07	7.56828e+06	7.55108e+06	8.60314e+06	1.01184e+07	6.70074e+06
P97943	2.14025e+07	1.65159e+07	2.34153e+07	2.44798e+07	5.46763e+07	2.55652e+07	2.24991e+07	1.0964e+07	2.68939e+07	2.64019e+07	1.04733e+07	1.87967e+07	1.93723e+07	2.33005e+07	2.00702e+07	1.08429e+07	8.7791e+06	1.72673e+07	4.32381e+07	2.57819e+07	2.00308e+07	2.53824e+07	1.668e+07	1.64553e+07	1.90456e+07	2.19024e+07	9.57335e+06
D4ACN8	2.08184e+08	1.47009e+08	1.68767e+08	1.07447e+08	1.10872e+08	1.83747e+08	1.88326e+08	1.72778e+08	1.45287e+08	1.63298e+08	2.38066e+08	2.16793e+08	2.14113e+08	1.44098e+08	1.62708e+08	1.47763e+08	1.18047e+08	1.00052e+08	1.35421e+08	2.90527e+08	1.45498e+08	1.80207e+08	2.64838e+08	1.58948e+08	1.1863e+08	1.27862e+08	1.44786e+08
Q9JKB8	0	25256358	1.03199e+07	8.67847e+06	811631	0	1.00914e+06	3.96621e+06	1.57078e+06	0	2.33534e+06	212998	4.35403e+06	3.53257e+06	0	1.12769e+07	3.18568e+06	2.03134e+06	1.02801e+06	554401	2.82747e+06	6.97967e+06	7.63424e+06	2.46783e+06	1.52308e+06	0	2.19463e+07
D4ABP9	1.89472e+07	4.28906e+06	1.82621e+07	7.43669e+06	1.28302e+07	8.23927e+06	4.87222e+06	7.97913e+06	8.06005e+06	1.14243e+07	3.26336e+06	1.06385e+07	1.1211e+07	1.0659e+07	6.14249e+06	1.28458e+07	9.55914e+06	1.73081e+07	1.16655e+07	7.71931e+06	7.61101e+06	4.98738e+06	4.81321e+06	1.372e+07	1.95158e+07	1.39212e+07	1.70825e+07
Q2YDU8	8.18674e+06	3.28346e+07	1.37724e+07	1.32512e+07	8.66267e+06	6.27166e+06	5.48912e+07	4.1393e+07	2.62925e+07	1.77313e+07	3.18774e+07	2.51238e+07	3.03857e+07	1.22542e+07	3.11137e+07	1.77172e+07	6.03448e+06	1.01094e+07	6.75105e+06	1.94748e+07	4.04303e+07	2.74339e+07	2.90445e+07	1.12151e+07	7.92466e+06	6.87307e+06	1.90855e+07
Q6PEB9	1.68042e+07	1.64687e+07	1.22796e+07	8.06767e+06	1.14909e+07	2.34804e+07	2.63227e+07	3.41063e+07	2.1332e+07	2.91719e+07	2.85723e+07	2.98937e+07	3.55282e+07	5.21692e+07	1.62005e+07	9.64765e+06	4.49323e+06	7.22569e+06	9.5906e+06	2.22675e+07	3.0252e+07	1.34874e+07	2.70645e+07	8.16995e+06	8.14252e+06	1.34456e+07	2.26101e+07
Q64122	3.84636e+08	3.6444e+08	4.39858e+08	3.04305e+08	3.59998e+08	3.94957e+08	4.94472e+08	3.6382e+08	4.77618e+08	4.52344e+08	3.1752e+08	3.98754e+08	3.61001e+08	3.40171e+08	3.80108e+08	4.96743e+08	3.49314e+08	4.33411e+08	3.65988e+08	3.21386e+08	3.89938e+08	4.45706e+08	4.60977e+08	3.97028e+08	3.68219e+08	4.18176e+08	4.58467e+08
Q5U2V4	2.47456e+07	13405996	1.95323e+07	1.95293e+07	3.15912e+07	2.67259e+07	1.16641e+07	2.98582e+07	1.18107e+07	3.35009e+07	1.62066e+07	2.50086e+07	4.12055e+07	3.40467e+07	1.89451e+07	1.68763e+07	2.06227e+07	2.81556e+07	1.54894e+07	2.23343e+07	1.80664e+07	2.92766e+07	2.18091e+07	1.40344e+07	2.69056e+07	1.51313e+07	1.3533e+07
Q5XIB2	9.41185e+06	5.04124e+06	2.57516e+06	6.65362e+06	8.22888e+06	3.56606e+06	4.78214e+06	2.60536e+06	1.23045e+07	1.10221e+07	6.69882e+06	2.21636e+06	2.84502e+07	1.07372e+07	8.83328e+06	938137	8.95529e+06	1.55656e+07	3.80058e+06	1.65703e+07	1.82479e+07	1.68597e+07	1.56684e+07	6.56299e+06	7.51911e+06	2.54151e+06	4.43885e+06
P70531	5.9421e+06	0	563944	3.27813e+06	7.04818e+06	908064	2.69704e+06	2.83741e+06	1.96251e+06	5.36575e+06	7.97839e+06	1.70886e+06	5.74277e+06	4.46755e+06	5.22163e+06	1.03317e+07	2.33831e+06	9.25785e+06	0	2.37767e+06	6.20885e+06	6.94908e+06	3.89589e+06	1.69733e+06	3.35822e+06	2.20176e+06	5.01621e+06
Q5XII0	2.84022e+07	11757232	1.0228e+07	2.2928e+07	2.0103e+07	3.26931e+07	3.37624e+07	3.61915e+07	1.75323e+07	1.37241e+07	2.42943e+07	2.57157e+07	2.54681e+07	1.75371e+07	2.1533e+07	3.70388e+07	4.67056e+07	3.33942e+07	4.57264e+07	1.39724e+07	1.70089e+07	1.58303e+07	0	2.54837e+07	1.97874e+07	2.57414e+07	2.21425e+07
Q4V7D7	4.05748e+07	2.78203e+07	1.7042e+08	1.41663e+08	1.4251e+08	3.49405e+07	1.08473e+07	2.72055e+07	5.85685e+06	3.19023e+07	1.08161e+08	4.33927e+07	3.27163e+07	3.55474e+07	2.3567e+07	1.72986e+08	1.65781e+08	1.5197e+08	2.338e+08	1.01562e+08	3.11143e+07	3.04469e+07	4.07605e+07	1.81121e+08	1.64873e+08	1.58051e+08	1.86535e+08
D4ABL6	1.41511e+07	1.92253e+07	1.77181e+07	1.10135e+07	2.03826e+07	1.64508e+07	2.72293e+07	1.48081e+07	1.74903e+07	1.82899e+07	1.0776e+07	1.64892e+07	8.38311e+06	1.59774e+07	1.64971e+07	2.70896e+07	1.41238e+07	1.62548e+07	1.44255e+07	1.05582e+07	1.1699e+07	1.61621e+07	1.44535e+07	1.32055e+07	2.35357e+07	2.50219e+07	1.68733e+07
D3Z8E6	3.66726e+06	8120327	7.58421e+06	1.17231e+07	7.60378e+06	4.45059e+06	1.69495e+06	0	2.10664e+06	2.48496e+06	1.94438e+06	3.10674e+06	3.53832e+06	1.49607e+06	3.72953e+06	5.76336e+06	9.55038e+06	1.02683e+07	0	4.5563e+06	3.68847e+06	1.77078e+06	0	1.16461e+07	1.14423e+07	6.89916e+06	0
Q6IUP3	3.16249e+07	9.47514e+06	1.59356e+07	1.60043e+07	1.24779e+07	2.88121e+07	1.90868e+07	2.35211e+07	1.23887e+07	2.40978e+07	1.93473e+07	2.65495e+07	2.02783e+07	2.77158e+07	1.65402e+07	2.33245e+07	1.39717e+07	2.35703e+07	2.68783e+07	2.75923e+07	2.32299e+07	2.20841e+07	1.41613e+07	1.68592e+07	1.2188e+07	1.63592e+07	1.23042e+07
P17164	1.47672e+07	4.2008e+06	8.12774e+06	5.78346e+06	1.15929e+07	1.09e+07	3.42231e+06	9.23659e+06	1.28427e+07	7.37423e+06	8.42485e+06	8.15405e+06	1.03359e+07	1.12645e+07	1.48943e+08	4.27318e+06	8.04888e+06	1.07749e+07	1.03749e+07	1.28627e+07	6.29825e+06	1.24257e+07	1.34479e+07	1.06205e+07	1.38624e+07	3.5907e+06	8.11683e+06
P97615	9.50781e+07	45181225	6.14404e+07	4.66697e+07	4.03977e+07	7.1915e+07	4.7325e+07	8.36234e+07	5.63238e+07	4.97051e+07	4.83413e+07	7.64522e+07	7.18319e+07	7.99891e+07	5.16792e+07	5.3487e+07	4.76706e+07	4.00834e+07	4.2166e+07	1.22593e+08	7.15106e+07	6.13477e+07	7.32609e+07	3.78461e+07	3.09802e+07	2.96943e+07	5.40762e+07
P00786	2.51283e+07	4.4029e+07	3.51538e+07	5.64002e+07	9.86898e+07	4.21734e+07	3.52692e+07	5.39755e+07	5.42701e+07	4.00373e+07	3.45678e+07	4.71281e+07	7.4392e+07	3.32178e+07	4.89563e+07	5.00377e+07	6.44912e+07	9.28469e+07	2.35275e+07	2.43653e+07	4.77709e+07	8.37427e+07	6.58516e+07	2.20103e+07	7.80306e+07	2.9792e+07	2.38538e+07
Q09325	2.05696e+07	1.36218e+07	2.02027e+07	1.70435e+07	1.3673e+07	1.13295e+07	2.78739e+07	1.55207e+07	3.60491e+06	1.43072e+07	9.71961e+06	1.58326e+07	1.66954e+07	1.34647e+07	1.54499e+07	2.20274e+07	1.28365e+07	1.10573e+07	8.81855e+06	2.34927e+07	1.88093e+07	1.70203e+07	2.28881e+07	1.9058e+07	1.28527e+07	1.01098e+07	1.28034e+07
P60841	4.21997e+07	5.60813e+07	9.96799e+07	8.86656e+07	6.69477e+07	3.59439e+07	4.18431e+07	7.31968e+07	7.08853e+07	6.02152e+07	1.05224e+08	6.78797e+07	5.7915e+07	5.8327e+07	5.63192e+07	3.0451e+07	6.44731e+07	5.62265e+07	7.5602e+07	3.24512e+07	6.99234e+07	5.86887e+07	4.31741e+07	4.25267e+07	1.0241e+08	7.80428e+07	9.91656e+06
Q6AY46	2.77806e+06	0	2.84398e+06	0	1.06211e+07	1.26478e+06	5.50688e+06	1.57694e+07	3.70532e+06	1.21573e+07	7.24266e+06	6.18508e+06	9.38525e+06	4.65714e+06	8.86584e+06	1.60782e+07	1.69992e+07	3.15764e+07	3.04014e+07	0	7.32155e+06	9.76336e+06	7.09444e+06	2.36091e+07	1.72085e+07	1.68076e+07	1.22095e+07
B4F7E8	2.52593e+07	0	6.04288e+07	5.65199e+08	3.28281e+08	2.9503e+08	1.36129e+07	1.21893e+07	7.89035e+07	1.37387e+07	6.14511e+07	1.90408e+07	1.94733e+07	1.88628e+07	1.38762e+07	5.68053e+08	3.09412e+06	1.04473e+06	6.43923e+08	1.42013e+07	1.2184e+07	2.64636e+07	2.19636e+07	8.50813e+08	5.72001e+08	2.30479e+08	1.79829e+08
Q6TEK3	2.77981e+08	1.45335e+08	2.09042e+08	2.53887e+08	1.87769e+08	3.0626e+08	2.21682e+08	2.24179e+08	1.96591e+08	1.6289e+08	1.56062e+08	4.17893e+08	1.48297e+08	1.91799e+08	2.39037e+08	2.3764e+08	1.45396e+08	2.89927e+08	2.71514e+08	2.31094e+08	2.64843e+08	2.08618e+08	2.24539e+08	2.34012e+08	2.1725e+08	2.64089e+08	2.83349e+08
Q6AYK5	4.08764e+06	6.11741e+06	1.02942e+07	6.38564e+06	1.39365e+07	9.59694e+06	5.65886e+06	1.23901e+06	7.35144e+06	1.51367e+07	1.07647e+07	0	1.29695e+07	7.72851e+07	6.43776e+06	916264	1.26305e+07	3.73853e+07	1.21547e+07	1.3429e+07	1.59399e+07	7.64181e+06	1.28697e+06	4.85264e+06	2.06347e+07	6.40594e+06	2.2974e+07
Q6P9T8	5.00644e+09	3.71871e+09	4.43099e+09	4.432e+09	3.67038e+09	4.84586e+09	5.34295e+09	5.53069e+09	4.36524e+09	5.0458e+09	3.90621e+09	6.17298e+09	4.80523e+09	5.1535e+09	4.53529e+09	5.27191e+09	3.93091e+09	4.13211e+09	4.71498e+09	6.1089e+09	4.6322e+09	4.26362e+09	5.51658e+09	5.99059e+09	3.65635e+09	4.64596e+09	5.39965e+09
P05982	1.24766e+07	16284307	1.04795e+07	1.21012e+07	1.81618e+07	4.33412e+06	1.35288e+07	3.11923e+07	4.38205e+06	4.79614e+06	6.28448e+06	4.78304e+06	7.28579e+06	4.03049e+06	1.96764e+06	8.4643e+06	1.00596e+07	6.13091e+06	1.30745e+07	1.82164e+07	1.79209e+07	2.0196e+07	2.19655e+07	6.14918e+06	1.66983e+07	1.75556e+06	0
O08838	0	3609648	2.13352e+07	1.5039e+07	5.6192e+06	2.08043e+06	1.55017e+07	0	6.48598e+06	6.49436e+06	9.9822e+06	0	6.61054e+06	3.59006e+06	1.07139e+07	0	7.82696e+06	1.83461e+07	1.65999e+06	0	5.637e+06	8.52506e+06	0	0	1.75481e+06	5.17622e+06	8.36241e+06
Q6PCU8	4.44935e+07	3.65e+07	4.17859e+07	3.3826e+07	4.2244e+07	2.97651e+07	4.06384e+07	4.51429e+07	2.53171e+07	4.81143e+07	1.63579e+07	2.97831e+07	6.45994e+07	3.36954e+07	3.20341e+07	3.38035e+07	3.64178e+07	3.78374e+07	3.01514e+07	4.89734e+07	4.73287e+07	4.83368e+07	4.30075e+07	6.41401e+07	2.5505e+07	3.99784e+07	3.56244e+07
Q9QYJ4	6.0442e+06	2.19445e+06	7.17947e+06	8.88345e+06	5.78809e+06	1.87669e+06	4.32026e+06	5.26367e+06	6.91373e+06	8.64053e+06	9.0977e+06	3.01334e+06	9.28102e+06	4.29044e+06	8.83119e+06	1.30908e+07	1.5668e+07	8.07508e+06	1.62466e+06	1.23971e+06	4.48185e+06	1.00615e+07	7.37311e+06	1.38408e+06	1.23894e+07	1.17294e+07	2.51918e+06
Q6QBQ4	2.38074e+07	16742188	2.48674e+07	1.66831e+07	1.61963e+07	3.1439e+07	2.55267e+07	2.24432e+07	2.09836e+07	2.64818e+07	2.35852e+07	2.86042e+07	1.8894e+07	3.29217e+07	2.51783e+07	2.79837e+07	2.2663e+07	2.287e+07	2.39097e+07	2.45086e+07	2.06668e+07	2.45708e+07	3.04783e+07	2.85126e+07	2.12759e+07	2.11241e+07	1.88765e+07
Q4V8K3	5.36992e+07	4.74248e+07	4.31228e+07	4.96916e+07	6.35492e+07	6.78987e+07	5.54906e+07	5.08521e+07	5.37498e+07	5.88107e+07	4.29963e+07	3.64864e+07	5.27677e+07	4.31593e+07	3.04606e+07	5.16521e+07	5.8725e+07	8.3272e+07	3.8197e+07	7.21825e+07	6.07087e+07	5.81118e+07	3.51062e+07	6.40517e+07	5.16557e+07	5.62112e+07	7.70624e+07
P00697	3.73816e+08	3.8016e+08	4.37169e+08	3.99641e+08	1.25897e+09	5.24701e+08	1.57513e+08	6.09812e+08	1.75143e+08	4.98195e+08	4.53936e+08	4.43983e+08	5.09585e+08	4.72565e+08	2.69783e+08	1.90318e+08	4.76803e+08	4.49426e+08	3.51043e+08	4.71037e+08	3.18763e+08	1.0121e+09	5.68553e+08	2.17544e+08	8.12626e+08	2.45156e+08	1.75747e+08
A0A0G2JTR4	8.33137e+07	7.01642e+07	9.9421e+07	2.96448e+08	6.94217e+07	1.31366e+07	9.30291e+07	5.61209e+07	3.92092e+07	6.20176e+07	3.07682e+08	7.04179e+07	3.50446e+07	6.95091e+07	8.11928e+07	4.12529e+08	5.47557e+07	4.93924e+07	2.11829e+07	4.32675e+07	4.50826e+07	5.89972e+07	5.99905e+07	1.28956e+07	4.39713e+07	1.12221e+08	2.29467e+08
P27274	2.52706e+07	5.18547e+06	1.79943e+07	2.91111e+07	6.13807e+07	2.70633e+07	1.44294e+07	2.45153e+07	7.99043e+06	2.92457e+07	2.95877e+06	2.34784e+07	3.09389e+07	4.36104e+07	1.00661e+07	2.30609e+07	3.59658e+07	8.57899e+07	3.36375e+07	3.91128e+07	3.42302e+07	4.18146e+07	4.20599e+07	1.37209e+07	3.92592e+07	3.20253e+07	1.58749e+07
Q6QGW5	4.56226e+07	5.67894e+08	4.996e+08	5.77217e+08	4.70676e+08	1.01228e+08	1.17842e+08	1.15099e+08	4.05682e+07	8.31725e+07	3.81077e+08	1.48117e+08	1.01899e+08	5.14177e+07	1.28833e+08	4.67985e+08	4.53923e+08	5.41316e+08	3.43678e+08	1.87218e+08	6.58257e+07	7.07251e+07	1.03311e+08	3.80164e+08	4.00585e+08	3.44398e+08	3.16079e+08
P11240	9.04598e+08	9.93751e+08	8.57466e+08	7.91693e+08	7.10972e+08	8.18511e+08	7.45087e+08	9.34659e+08	8.88367e+08	7.87551e+08	9.07938e+08	9.58853e+08	9.6569e+08	1.0038e+09	6.27527e+08	1.21166e+09	1.08324e+09	1.05285e+09	1.08075e+09	1.2117e+09	9.28759e+08	8.7739e+08	1.44693e+09	7.53658e+08	1.05521e+09	7.05323e+08	8.38037e+08
D4A770	7.37872e+08	3.40185e+08	2.57228e+07	2.06058e+07	2.84431e+07	1.59854e+07	3.74388e+08	9.3735e+08	2.40598e+08	6.61374e+08	1.58848e+07	1.66866e+07	4.372e+08	7.90933e+08	6.16674e+08	3.65199e+07	6.24628e+08	2.48307e+08	1.93075e+07	7.87222e+08	4.61988e+08	5.73324e+08	5.19772e+07	8.49377e+07	2.21194e+07	3.68511e+07	1.11949e+08
P83953	7.13493e+08	6.87971e+08	6.8759e+08	6.48664e+08	6.61553e+08	8.408e+08	6.22908e+08	6.98131e+08	8.78523e+08	8.55749e+08	7.55386e+08	9.63e+08	7.06252e+08	6.58152e+08	7.10915e+08	6.09219e+08	6.63926e+08	5.3966e+08	5.49411e+08	5.53703e+08	6.18719e+08	7.1277e+08	6.37267e+08	5.94902e+08	6.83537e+08	6.7728e+08	5.73829e+08
Q9Z1Z6	1.5641e+07	1.99404e+06	1.12007e+07	8.36343e+06	1.95792e+07	1.67935e+07	5.24209e+06	9.71709e+06	3.5378e+06	1.06237e+07	1.01081e+06	8.00859e+06	4.25171e+06	1.39026e+07	1.06341e+07	1.08853e+06	1.27346e+07	1.02506e+07	7.36063e+06	1.04622e+07	7.96437e+06	3.95649e+07	3.36085e+07	1.47224e+07	1.82057e+07	9.46135e+06	1.34502e+07
P50545	1.4453e+07	0	8.13385e+06	1.59489e+07	1.6458e+07	1.84393e+07	1.83874e+07	9.69766e+06	1.1737e+07	1.1831e+07	1.18332e+07	1.9797e+07	1.47885e+07	1.83904e+07	1.85684e+06	2.47258e+07	1.74994e+07	4.63041e+07	6.73355e+07	2.1821e+07	1.25706e+07	2.84674e+07	2.05547e+07	2.92478e+07	2.78681e+07	2.48535e+07	3.17277e+07
Q91ZY8	2.92585e+07	3.62279e+07	1.2949e+07	4.79927e+07	3.49583e+07	6.87425e+07	4.34668e+07	1.07612e+07	6.7054e+06	2.64183e+07	2.99905e+07	1.16545e+07	4.03368e+06	1.11714e+07	3.94572e+07	3.38082e+07	1.36466e+07	6.81128e+07	3.84088e+07	6.46796e+06	1.51613e+07	4.21823e+06	2.68179e+07	2.78002e+07	3.1971e+07	4.79311e+07	7.65501e+06
Q5PQQ2	5.12624e+07	37783126	7.02405e+07	5.46773e+07	5.59543e+07	7.64289e+07	7.52333e+07	1.22347e+08	2.54682e+07	8.42229e+07	9.06917e+07	4.98972e+07	9.91585e+07	4.54402e+07	8.76474e+07	2.66686e+06	4.6765e+07	3.37898e+07	5.98296e+06	5.24311e+07	3.77333e+07	7.83012e+07	5.98059e+07	8.01066e+06	3.53125e+07	2.41192e+07	2.44032e+07
Q5XI41	3.11396e+08	2.93468e+08	7.99149e+08	3.18689e+08	2.95296e+08	3.15039e+08	2.9671e+08	2.98564e+08	2.25756e+08	2.52025e+08	2.31372e+08	1.91895e+08	2.48836e+08	3.36786e+08	2.79498e+08	2.71386e+08	3.61301e+08	9.44197e+08	4.60359e+08	1.87447e+08	3.16553e+08	2.73114e+08	3.29289e+08	3.42733e+08	3.18622e+08	3.05317e+08	4.08056e+08
Q6VBQ5	6.36381e+08	4.41128e+08	5.09434e+08	4.50087e+08	5.06396e+08	6.24238e+08	3.57511e+08	4.60499e+08	5.13953e+08	4.32093e+08	3.23371e+08	6.46443e+08	3.95099e+08	3.98759e+08	5.55272e+08	5.02743e+08	5.07879e+08	4.13618e+08	3.66939e+08	5.40827e+08	6.24662e+08	6.8423e+08	6.93096e+08	6.25035e+08	4.56461e+08	5.42196e+08	7.24696e+08
P97546	1.7793e+08	1.76343e+08	1.8389e+08	2.57301e+08	2.19562e+08	1.66935e+08	1.34099e+08	1.78477e+08	1.03278e+08	1.31191e+08	2.38964e+08	1.43445e+08	1.42227e+08	1.56239e+08	1.52285e+08	2.6899e+08	2.67214e+08	1.98024e+08	2.59274e+08	2.59802e+08	1.7636e+08	1.29023e+08	1.41177e+08	1.14271e+08	2.05106e+08	1.56605e+08	2.14079e+08
B4F777	2.99356e+07	2.13837e+08	3.3567e+07	2.98522e+07	4.65691e+07	1.30841e+08	6.30786e+07	2.76541e+07	5.87453e+07	3.82019e+07	3.2917e+07	2.06289e+07	9.50743e+07	4.30299e+07	4.86855e+07	5.74729e+06	1.18885e+08	4.79329e+07	1.21265e+07	1.90001e+07	1.02799e+08	1.16172e+08	1.92443e+07	1.12825e+07	5.57359e+07	2.34496e+07	2.09624e+07
P07725	7.40028e+07	5.36584e+07	3.9852e+07	3.9789e+07	8.20026e+07	6.01651e+07	3.47339e+07	2.15711e+08	3.34965e+07	6.48425e+07	4.23318e+07	3.42471e+07	8.60953e+07	9.2607e+07	3.41409e+07	6.50896e+06	5.45834e+07	8.49259e+07	4.10238e+07	5.80506e+07	7.02451e+07	7.50404e+07	5.02716e+07	3.29537e+07	8.54281e+07	3.52994e+07	1.34e+07
Q9QYU1	4.28964e+07	2.64105e+08	5.61871e+07	4.12065e+07	5.6924e+07	3.9305e+07	3.90835e+07	5.57336e+07	2.6405e+07	7.64139e+07	3.48375e+07	3.1259e+07	2.44255e+07	4.71438e+07	2.71287e+07	6.65691e+07	6.21759e+07	1.05573e+08	1.19359e+08	2.46908e+07	3.527e+07	5.20741e+07	4.85915e+07	1.24289e+08	8.59962e+07	8.09513e+07	8.76642e+07
P62255	6.48997e+07	2.49209e+07	4.28409e+07	5.08178e+07	4.25477e+07	3.40435e+07	1.13538e+08	8.93662e+07	5.19367e+07	4.65628e+07	9.65209e+07	3.88935e+07	4.84925e+07	1.34284e+08	6.45573e+07	3.06081e+07	5.58659e+07	6.02179e+07	5.54125e+07	7.77093e+07	2.04459e+07	6.92042e+07	3.91445e+07	5.83097e+07	4.93513e+07	4.24986e+07	4.14063e+07
Q6AYJ8	1.81159e+08	65156733	1.14415e+08	2.21445e+08	2.75064e+08	1.56572e+08	1.1813e+08	1.47636e+08	1.53056e+08	1.7493e+08	1.65088e+08	1.08596e+08	1.64212e+08	1.98293e+08	1.04859e+08	1.44929e+08	2.04211e+08	2.21793e+08	1.79974e+08	1.7173e+08	1.00645e+08	2.05755e+08	1.76406e+08	2.24658e+08	2.03431e+08	1.68335e+08	1.8516e+08
Q5I0K5	1.04104e+07	1.13659e+07	1.37824e+07	2.20885e+07	9.52131e+06	1.76465e+07	4.24611e+06	2.28584e+07	8.85495e+06	9.87799e+06	5.34868e+06	1.62357e+07	3.91987e+07	1.30019e+07	8.31516e+06	2.382e+07	2.63662e+07	1.30151e+07	2.0155e+07	2.33639e+07	1.18777e+07	1.38899e+07	5.78287e+06	1.06251e+07	1.17673e+07	3.31878e+07	1.50121e+07
Q6P4Z6	4.31547e+07	4.12687e+07	6.2197e+07	8.59747e+07	7.31844e+07	5.09242e+07	3.73431e+07	3.31707e+07	2.32532e+07	3.6971e+07	2.89476e+07	5.90762e+07	2.69833e+07	3.93074e+07	2.68524e+07	8.20074e+07	5.98388e+07	7.23304e+07	6.53264e+07	4.99571e+07	2.87128e+07	3.66645e+07	2.8923e+07	7.3098e+07	7.91386e+07	6.6519e+07	6.81881e+07
O88339	1.73256e+08	1.83936e+08	6.73358e+08	6.5197e+08	3.18267e+08	8.88828e+07	1.63054e+08	2.586e+08	9.89346e+07	1.84576e+08	7.43379e+08	1.74503e+08	2.10755e+08	2.84678e+08	1.71836e+08	3.19765e+08	1.06525e+08	2.08439e+08	2.2569e+08	1.48962e+08	1.53669e+08	2.14583e+08	2.27386e+08	1.35633e+08	3.32973e+08	6.22638e+08	4.97658e+07
Q91Y53	1.47201e+07	1.44739e+06	1.55777e+07	7.66284e+06	7.12858e+06	1.40778e+07	9.10124e+06	9.42288e+06	0	1.42747e+07	2.36767e+07	1.91869e+07	1.52909e+07	1.30928e+07	1.33954e+07	5.03585e+06	6.55744e+06	1.54989e+07	1.54283e+07	2.01365e+07	1.278e+07	1.0469e+07	2.62298e+07	2.83882e+06	1.11891e+07	2.55428e+06	0
P62076	1.15587e+09	7.28676e+08	9.78316e+08	8.43288e+08	7.37929e+08	1.16193e+09	8.60478e+08	7.38764e+08	1.10737e+09	9.94764e+08	1.26391e+09	1.40434e+09	8.92358e+08	1.23469e+09	7.48117e+08	8.55843e+08	9.17591e+08	1.03224e+09	1.61293e+09	1.21989e+09	1.05406e+09	9.03177e+08	1.22615e+09	1.23472e+09	7.75821e+08	9.46993e+08	1.34783e+09
Q4G005	4.75002e+06	1.24287e+07	0	2.39549e+06	5.70355e+06	2.43953e+06	4.78052e+06	2.76109e+06	4.88218e+06	5.70796e+06	4.77838e+06	997423	7.03381e+06	8.51621e+06	2.91054e+06	0	6.05943e+06	2.34232e+07	0	4.34052e+06	2.96948e+06	8.56207e+06	4.55506e+06	3.91932e+06	5.90234e+06	1.83335e+06	3.8339e+06
Q4V8E4	8.11579e+06	6.1066e+06	7.24874e+06	8.89227e+06	9.79111e+06	0	2.018e+07	1.03758e+07	2.71966e+07	9.65735e+06	6.82966e+06	4.58832e+06	8.43059e+06	1.19714e+07	8.14054e+06	5.48545e+06	1.899e+07	2.71183e+06	2.18311e+06	3.75807e+06	6.83442e+06	1.40059e+07	6.05375e+06	2.42022e+06	1.23388e+07	7.54675e+06	5.38971e+06
Q9EST6	6.84114e+08	2.29059e+08	2.98849e+08	2.59029e+08	4.69314e+08	4.93309e+08	4.08347e+08	5.22975e+08	2.08408e+08	5.25948e+08	2.70664e+08	4.63462e+08	3.74859e+08	6.54261e+08	3.79977e+08	3.37957e+08	3.73539e+08	5.32555e+08	4.76207e+08	8.51062e+08	3.01826e+08	5.89103e+08	5.317e+08	3.06307e+08	4.70142e+08	2.74291e+08	2.25169e+08
P12749	5.01786e+08	1.58472e+08	7.97646e+07	1.12919e+08	2.42532e+08	1.10728e+08	1.60018e+08	4.32071e+08	8.4341e+07	2.3685e+08	1.45221e+08	9.4434e+07	1.88854e+08	4.71422e+08	2.15401e+08	4.56977e+07	3.04517e+08	1.12328e+08	1.3746e+08	9.21121e+07	1.27841e+08	1.3881e+08	1.39173e+08	5.1684e+08	2.21187e+08	4.93767e+07	7.2607e+07
P04916	7.89634e+06	1.19274e+07	4.63911e+07	2.5418e+07	1.73615e+07	3.2681e+07	2.42293e+07	1.75593e+07	1.90359e+07	3.23092e+07	3.17467e+07	6.03259e+06	2.18538e+07	2.50381e+07	4.06077e+07	1.39966e+07	2.27984e+07	2.26818e+07	2.87509e+07	2.83701e+07	2.69724e+07	4.23824e+07	1.63761e+07	4.30916e+07	2.31279e+07	3.21031e+07	2.76411e+07
P14841	1.18633e+09	1.22607e+09	2.17849e+09	1.56921e+09	6.30614e+08	1.73666e+09	3.02531e+09	1.04028e+09	2.53803e+09	2.24885e+09	8.73737e+08	6.91053e+08	2.22297e+09	1.16896e+09	2.26966e+09	9.40011e+08	2.73034e+09	1.73783e+09	8.04586e+08	1.6048e+09	2.04489e+09	2.28088e+09	4.80702e+08	5.84734e+08	1.43469e+09	1.80496e+09	1.14965e+09
P62083	3.38654e+08	1.85569e+08	2.04442e+08	2.39146e+08	6.07558e+08	2.68669e+08	1.78271e+08	3.68123e+08	1.30055e+08	4.08512e+08	1.5903e+08	4.57849e+08	3.22683e+08	3.40793e+08	2.21665e+08	3.59773e+08	5.47303e+08	4.3299e+08	4.7428e+08	6.78856e+08	4.71251e+08	2.68373e+08	2.13259e+08	3.15237e+08	5.69322e+08	3.09432e+08	4.34847e+08
Q63507	9.589e+07	1.88782e+08	8.89632e+07	8.20646e+07	1.28781e+08	3.22364e+08	8.10186e+07	1.09861e+08	3.8501e+07	3.13594e+08	5.47398e+07	2.88725e+08	9.57969e+07	1.38626e+08	7.43617e+07	9.20377e+07	6.06732e+07	9.84121e+07	3.41021e+07	1.05975e+08	1.06036e+08	1.03761e+08	1.24741e+08	4.2401e+07	1.15929e+08	3.12954e+07	3.47872e+07
P21396	6.8238e+06	1.95703e+06	8.53886e+06	1.42739e+07	1.68237e+07	2.82626e+06	7.3156e+06	9.64833e+06	8.51439e+06	3.17467e+06	1.00644e+07	4.02341e+06	1.00096e+07	5.71373e+06	4.44211e+06	2.86859e+06	1.34362e+07	8.25951e+06	1.41869e+07	1.33542e+07	1.32408e+07	5.5966e+06	1.825e+07	1.02745e+07	1.43011e+07	7.26235e+06	1.70007e+06
Q5XI79	9.26185e+07	2.32098e+07	7.84736e+07	5.87838e+07	6.38171e+07	8.54302e+07	8.80397e+07	8.65674e+07	5.47783e+07	1.02742e+08	1.86273e+08	9.7759e+07	9.60308e+07	8.93596e+07	9.07587e+07	2.86351e+07	7.20535e+07	1.58615e+07	1.96659e+07	1.00175e+08	2.20426e+07	9.52163e+07	9.64748e+07	3.1877e+07	5.25697e+07	3.20588e+07	3.64165e+07
Q5XIC8	8.96758e+07	6.37735e+07	7.68264e+07	5.29631e+07	6.6635e+07	8.16342e+07	3.04697e+07	4.27435e+07	3.0709e+07	5.20416e+07	3.23944e+07	8.99794e+07	5.86705e+07	4.48806e+07	4.51751e+07	1.01414e+08	5.8551e+07	7.62745e+07	8.18152e+07	9.03389e+07	3.00982e+07	4.1937e+07	8.75823e+07	9.12662e+07	5.53521e+07	7.02423e+07	8.4916e+07
Q99ND9	4.85234e+07	2.64101e+07	1.44627e+07	2.68093e+07	2.90049e+07	4.76616e+07	1.63754e+07	4.10432e+07	1.4906e+07	3.28015e+07	498930	5.29986e+07	3.25099e+07	1.87454e+07	2.97428e+07	4.84534e+07	2.59836e+07	3.6288e+07	3.60004e+07	5.16789e+07	3.37212e+07	3.37022e+07	4.59753e+07	4.97284e+07	3.45286e+07	2.75744e+07	5.49896e+07
B0BNE2	6.97877e+06	1.32283e+07	8.58421e+06	1.50773e+07	1.51141e+07	2.03198e+06	1.12642e+06	3.53795e+06	4.56204e+06	1.09498e+07	1.32263e+07	8.87881e+06	7.74199e+06	5.98335e+06	6.54179e+06	0	1.6719e+07	4.74491e+06	1.76122e+07	2.28119e+07	1.08609e+06	1.38596e+07	6.28936e+06	8.81864e+06	2.86888e+07	1.30385e+07	1.34607e+06
Q6BBI8	2.39234e+08	2.08478e+08	2.01164e+08	1.99714e+08	1.59594e+08	3.00063e+08	2.57011e+08	2.37228e+08	1.69047e+08	1.99446e+08	1.38493e+08	2.40406e+08	1.88254e+08	2.367e+08	1.45085e+08	2.11546e+08	1.50007e+08	2.06345e+08	1.7523e+08	2.54722e+08	1.47197e+08	2.04646e+08	2.58952e+08	2.30748e+08	1.48386e+08	1.92625e+08	2.48847e+08
Q5EB62	3.09589e+07	3.53924e+07	5.9943e+07	4.68647e+07	5.34509e+07	3.57404e+07	4.88974e+07	4.15147e+07	1.69589e+08	5.10388e+07	4.10292e+07	1.79026e+08	3.62063e+07	3.23092e+07	3.03948e+07	2.95974e+07	5.7873e+07	4.7421e+07	3.24455e+07	6.27464e+07	5.27449e+07	5.51041e+07	6.40821e+07	3.88295e+07	4.31747e+07	3.32633e+07	4.77712e+07
P16296	3.74109e+06	1.15511e+07	3.41939e+06	5.72713e+06	4.06169e+06	0	4.07433e+06	2.71885e+06	0	2.44276e+06	8.10897e+06	2.00614e+06	4.02473e+06	4.45848e+06	6.58099e+06	3.40299e+06	1.09917e+07	2.01145e+06	4.07685e+06	8.42695e+06	1.93014e+06	5.786e+06	3.47979e+06	1.12551e+07	6.48253e+06	4.17633e+06	3.26146e+06
F2Z3T4	2.23182e+08	2.93074e+08	1.21624e+08	1.00929e+08	1.29679e+08	1.39657e+08	1.06309e+08	1.31437e+08	9.82274e+07	1.61164e+08	6.60782e+07	1.5173e+08	1.31764e+08	1.54392e+08	1.62371e+08	6.0676e+07	9.3517e+07	1.02526e+08	9.03853e+07	1.77976e+08	1.63542e+08	1.5332e+08	2.12857e+08	9.07257e+07	1.10736e+08	1.03355e+08	9.91836e+07
Q68FS3	5.80047e+07	1.68251e+07	1.52813e+08	1.15049e+08	1.49441e+08	6.41242e+07	6.89304e+07	5.73064e+07	2.97854e+07	5.94696e+07	8.35376e+07	9.13307e+07	5.24068e+07	8.48542e+07	4.5536e+07	1.49112e+08	9.67847e+07	1.30318e+08	1.903e+08	7.71197e+07	2.57745e+07	5.84773e+07	3.04261e+07	1.68595e+08	1.09824e+08	1.35419e+08	4.59733e+07
Q9WVK7	7.31081e+08	2.81231e+07	1.19686e+08	1.2879e+08	9.571e+07	7.47604e+07	3.77228e+07	6.90012e+07	9.82563e+07	6.04258e+07	2.82892e+07	7.13166e+07	1.41395e+08	6.46402e+08	1.16458e+08	6.56607e+07	1.65262e+08	1.12896e+08	7.44564e+07	8.70193e+07	1.2813e+08	6.56668e+07	8.61361e+07	9.54098e+08	1.81442e+08	9.72249e+07	8.22842e+07
P55159	5.28821e+07	3.59709e+07	5.08934e+07	6.49237e+07	5.12706e+07	6.27859e+07	5.61489e+07	7.9327e+07	4.11699e+07	5.51631e+07	5.31703e+07	7.0904e+07	6.84524e+07	1.18483e+08	1.32177e+08	4.7682e+07	8.26645e+07	4.73314e+07	1.30303e+08	5.02112e+07	9.21977e+07	5.81248e+07	8.21331e+07	3.57405e+07	4.65526e+07	4.63458e+07	3.56327e+07
Q9QYK3	1.9764e+07	6.52273e+06	1.58998e+07	1.09784e+07	1.90514e+07	3.7628e+07	8.0638e+06	1.94367e+07	3.20303e+07	1.45625e+07	4.00341e+07	1.48597e+07	2.44165e+07	4.98175e+06	1.57432e+07	1.18277e+07	1.2293e+07	1.94258e+07	1.16796e+07	6.51124e+06	2.22579e+07	2.5612e+07	2.56111e+07	1.03465e+07	1.57317e+07	1.38481e+07	1.03857e+07
P62890	2.83992e+08	3.45594e+08	3.35591e+08	2.29312e+08	6.8101e+07	2.69307e+08	7.70702e+07	3.88399e+08	1.75428e+08	3.74844e+08	3.87189e+08	1.13012e+08	9.73867e+07	4.34181e+08	3.10944e+08	5.00323e+07	2.70519e+08	1.75095e+08	4.85804e+07	9.98082e+07	1.65917e+07	3.15638e+08	4.04387e+08	4.71126e+07	6.50006e+07	2.39144e+08	4.61245e+07
P70581	5.91002e+07	1.50158e+07	9.69264e+07	6.87153e+07	4.54341e+07	1.81708e+07	6.74787e+06	3.34231e+07	2.49391e+07	2.33233e+07	1.82303e+07	1.63724e+08	4.45298e+07	3.31642e+07	3.20428e+07	2.55596e+07	6.14094e+07	2.64534e+07	2.02004e+07	8.72532e+07	5.09618e+07	3.31238e+07	5.36913e+07	3.87877e+07	3.51479e+07	2.72106e+07	1.25908e+07
Q810T5	4.91253e+07	2.95872e+06	2.20411e+07	1.77515e+07	3.33744e+07	1.37121e+07	8.14956e+06	1.12759e+07	1.62101e+07	1.28832e+07	2.12851e+07	2.49552e+07	1.97164e+07	1.24324e+07	4.04137e+07	1.93826e+07	1.76292e+07	3.65588e+07	1.2187e+07	3.45043e+07	1.80446e+07	1.65551e+07	2.65774e+07	8.24033e+06	3.08267e+07	1.02753e+07	1.38584e+07
B1H268	7.95327e+06	5.28491e+06	2.34724e+06	4.05996e+06	1.76974e+07	5.95156e+06	3.0136e+06	2.94656e+06	986012	7.26484e+06	581245	4.23374e+06	3.37721e+06	5.54505e+06	1.11836e+06	3.2809e+06	5.80713e+06	1.16016e+07	4.23876e+06	3.05772e+06	4.5516e+06	4.20173e+06	2.99627e+06	8.60485e+06	1.63233e+07	4.79193e+06	4.43521e+06
Q5HZY2	2.81846e+09	1.46191e+09	3.08538e+09	2.81988e+09	2.85372e+09	2.75444e+09	2.26065e+09	1.94181e+09	2.19396e+09	2.05247e+09	3.2641e+09	3.65369e+09	2.48595e+09	2.48265e+09	2.21679e+09	4.38449e+09	3.64737e+09	2.93845e+09	4.1435e+09	2.6597e+09	2.63445e+09	2.20139e+09	2.30907e+09	3.91325e+09	3.46322e+09	3.66597e+09	4.15235e+09
Q5PQS6	4.40187e+07	1.39119e+07	2.31699e+07	9.03012e+06	1.16287e+07	3.9761e+07	3.19467e+06	4.84258e+06	1.50437e+07	3.75459e+07	7.06155e+07	5.48445e+07	3.50969e+07	2.3313e+07	1.96638e+07	905164	8.65158e+06	5.50447e+06	1.65797e+07	2.85766e+07	2.54959e+07	2.63816e+07	3.17011e+07	4.02818e+06	7.67355e+06	3.15229e+06	3.13795e+06
Q6AYC8	1.68525e+07	1.47002e+07	3.63846e+07	1.30035e+07	2.0261e+07	1.6868e+08	2.32859e+07	1.52386e+07	1.26964e+07	1.34053e+07	3.64783e+07	6.22137e+06	1.88293e+07	5.60809e+06	3.10671e+07	2.45381e+06	4.2779e+07	6.21507e+06	1.46979e+08	2.32413e+07	3.92688e+07	1.94192e+07	1.38102e+06	1.79814e+07	1.84095e+07	8.46113e+07	4.55499e+06
Q08326	1.23478e+08	8.65384e+07	1.02893e+08	8.55716e+07	7.86283e+07	1.51906e+08	1.353e+08	1.05126e+08	1.29071e+08	1.13906e+08	5.1455e+07	1.22523e+08	1.0737e+08	1.48037e+08	1.0239e+08	1.11753e+08	9.56554e+07	9.16539e+07	7.94765e+07	1.47593e+08	1.21618e+08	1.19054e+08	1.14942e+08	1.03808e+08	8.15948e+07	8.95139e+07	1.1567e+08
Q5XIU1	7.78339e+06	948884	3.53403e+06	5.42014e+06	4.79402e+06	0	3.70928e+06	1.145e+07	5.86643e+06	1.82224e+06	4.89243e+06	2.79124e+06	3.31452e+06	5.18529e+06	0	616822	2.09764e+06	3.82744e+06	0	1.23139e+07	1.70353e+06	9.71788e+06	1.0073e+06	2.5168e+07	5.75845e+06	0	7.17849e+06
O88794	5.17089e+07	9.00982e+07	3.55693e+07	4.60116e+07	6.36004e+07	3.16304e+07	6.0349e+07	4.37111e+07	4.18594e+08	3.40745e+07	7.06906e+07	5.67814e+07	5.14664e+07	5.79591e+07	3.78187e+07	8.33469e+07	6.51333e+07	1.08723e+08	6.73866e+07	7.04413e+07	5.80016e+07	4.73966e+07	4.74482e+07	8.89855e+07	8.6047e+07	7.99457e+07	2.45022e+07
O35952	4.86449e+07	9.60156e+07	6.38362e+07	7.3831e+07	6.16508e+07	7.62495e+07	7.06899e+07	6.11999e+07	5.33423e+07	4.2211e+07	6.90534e+07	4.9668e+07	6.23696e+07	3.88959e+07	5.66113e+07	4.72568e+07	5.38988e+07	6.08059e+07	5.76908e+07	3.30831e+07	6.11704e+07	5.68876e+07	5.40268e+07	4.18491e+07	8.15545e+07	5.99897e+07	3.93671e+07
Q60GF7	3.29327e+07	1.91466e+07	1.97238e+07	3.50644e+07	3.79841e+07	3.44342e+07	5.78131e+07	5.42393e+07	1.52296e+07	2.51388e+07	3.74757e+07	2.68804e+07	3.66776e+07	4.10967e+07	3.01054e+07	6.91341e+07	4.51858e+07	5.73086e+07	4.78122e+07	3.37267e+07	3.01265e+07	2.89806e+07	5.38729e+07	4.9899e+07	3.43481e+07	2.88283e+07	3.75697e+07
P60192	1.57117e+08	4.44668e+07	5.27467e+07	5.91404e+07	5.95388e+07	6.06491e+07	6.56219e+07	5.48273e+07	5.13872e+07	1.19624e+08	7.75127e+07	7.36859e+07	1.11243e+08	6.24918e+07	5.35388e+07	8.45462e+07	7.63263e+07	1.34872e+08	1.11728e+08	2.0405e+08	5.66871e+07	1.44895e+08	6.58627e+07	9.39522e+07	8.77499e+07	7.48009e+07	7.15127e+07
P04166	2.96493e+08	2.29828e+08	2.46347e+08	3.00774e+08	1.82677e+08	1.37637e+08	1.90826e+08	1.86276e+08	1.81216e+08	1.70508e+08	8.07501e+07	1.13569e+08	2.1208e+08	1.79637e+08	1.77364e+08	2.9147e+08	2.88731e+08	2.44758e+08	2.3372e+08	3.12727e+08	3.47972e+08	3.59089e+08	1.96901e+08	2.41815e+08	2.30784e+08	1.39348e+08	1.88491e+08
P51650	8.43371e+07	20664500	4.03744e+07	2.845e+07	1.62845e+06	3.34055e+07	1.54987e+08	7.47475e+07	1.74814e+08	2.58405e+07	2.65501e+07	6.00284e+06	4.3559e+07	1.24617e+08	6.19513e+07	2.59466e+07	6.57195e+06	9.82647e+06	1.99262e+07	3.17112e+07	1.84129e+08	9.0876e+07	9.77492e+06	1.1759e+07	3.68552e+06	4.92057e+07	4.24896e+06
P43253	1.92976e+08	150693287	1.42422e+08	1.96593e+08	2.51949e+08	1.25418e+08	1.24521e+08	1.69281e+08	1.5048e+08	1.2271e+08	7.98915e+07	1.22503e+08	1.1357e+08	1.3061e+08	1.73634e+08	2.0935e+08	2.48649e+08	2.30217e+08	2.13312e+08	1.25191e+08	1.96697e+08	1.73859e+08	1.28123e+08	2.12773e+08	2.45535e+08	2.17475e+08	1.66579e+08
Q5PPN7	1.87911e+07	10861758	6.33722e+06	7.257e+06	1.08605e+07	1.22003e+07	1.59498e+07	1.85093e+07	4.00455e+07	2.74076e+07	5.73633e+06	6.44936e+06	1.98426e+07	1.55361e+07	1.46722e+07	8.84952e+06	1.95937e+07	2.16346e+07	7.87921e+06	1.25848e+07	2.02585e+07	1.98073e+07	1.49572e+07	7.40917e+06	8.1654e+06	6.01289e+06	1.56303e+07
D4AA47	3.71956e+07	100963019	8.66803e+07	5.01861e+07	4.77508e+07	1.14136e+08	7.31001e+07	8.741e+07	1.37357e+08	1.01129e+08	5.67815e+07	4.5636e+07	1.24249e+08	8.07243e+07	1.08656e+08	9.64075e+07	1.01046e+08	1.74859e+08	8.10028e+07	6.3458e+07	6.69885e+07	2.02519e+08	6.6444e+07	6.99916e+07	6.07152e+07	7.29817e+07	6.52182e+07
Q6AYA5	1.55563e+07	4.50437e+07	4.46049e+07	4.64196e+07	9.53551e+07	5.87285e+07	3.26065e+07	3.70315e+07	2.98139e+07	2.96401e+07	4.77786e+07	1.53528e+07	5.26401e+07	4.12535e+07	5.25068e+07	6.71538e+06	5.38308e+07	5.5396e+07	3.64536e+07	1.46456e+07	4.09788e+07	1.30178e+07	4.30403e+07	8.2644e+06	6.05946e+07	4.85523e+07	1.2698e+07
Q9WUW3	2.96922e+07	2.48505e+07	3.7417e+07	4.64985e+07	4.96483e+07	2.05287e+07	2.36129e+07	5.9684e+07	1.56634e+07	3.70614e+07	7.134e+07	3.79774e+07	3.36264e+07	2.23609e+07	3.87773e+07	2.54209e+07	6.78579e+07	4.08421e+07	3.97334e+07	1.90253e+07	2.89173e+07	3.74963e+07	3.66572e+07	6.97629e+07	9.04181e+07	6.61049e+07	6.60073e+07
Q6MFY6	4.87075e+07	4.71543e+07	2.06676e+07	4.81317e+07	4.77706e+07	2.00101e+07	2.85043e+07	3.24453e+07	4.51553e+07	3.65048e+07	4.18674e+07	1.26459e+07	4.51989e+07	2.97088e+07	3.6038e+07	4.45993e+07	4.33149e+07	2.94529e+07	4.17521e+07	3.309e+07	3.98486e+07	4.51206e+07	3.61912e+07	3.76732e+07	5.12283e+07	3.88367e+07	3.2113e+07
Q63369	1.26429e+08	1.15823e+07	7.23021e+07	3.63509e+07	3.1529e+07	1.4123e+08	9.61213e+07	1.38279e+08	1.04199e+08	1.47651e+08	9.68726e+07	1.4229e+08	1.06656e+08	1.48162e+08	1.05282e+08	3.96059e+07	2.34132e+07	6.60867e+07	5.00032e+07	1.48444e+08	1.18465e+08	1.27244e+08	1.34031e+08	4.75736e+07	4.00871e+07	3.82312e+07	1.20738e+08
D3ZHP7	4.58605e+06	4.00393e+06	1.02798e+07	1.03312e+07	1.4208e+07	8.36918e+06	4.50006e+06	9.76529e+06	2.51859e+06	1.00142e+07	1.02241e+07	1.02571e+07	1.98303e+06	1.02999e+07	4.97521e+06	1.82001e+07	1.03108e+07	9.1067e+06	1.20197e+07	1.15595e+07	1.27914e+06	7.29506e+06	1.34872e+07	1.15671e+07	9.89221e+06	8.98511e+06	9.05398e+06
Q4FZZ1	2.21882e+07	1.1987e+07	3.27753e+07	1.69042e+07	2.53804e+07	2.34999e+07	1.50145e+07	1.32431e+07	2.32756e+07	1.79928e+07	3.35518e+07	2.81169e+07	1.94287e+07	1.69587e+07	1.58842e+07	1.80819e+07	1.43069e+07	2.07425e+07	4.1796e+07	1.88049e+07	1.0937e+07	1.83914e+07	2.1479e+07	2.34272e+07	1.49014e+07	2.07781e+07	2.9126e+07
P18445	1.62729e+08	1.40941e+08	1.22032e+08	1.77586e+08	2.55293e+08	2.04735e+08	8.50011e+07	1.30168e+08	1.85897e+07	2.25089e+08	1.48761e+08	2.24674e+08	1.34238e+08	2.18039e+08	8.14672e+07	1.31902e+08	2.11637e+08	2.3749e+08	2.42324e+08	2.22357e+08	1.52813e+08	1.3196e+08	1.24216e+08	7.61564e+07	3.02026e+08	1.29474e+08	1.48786e+08
Q5RK28	1.88545e+08	7.9535e+07	3.98614e+08	1.14694e+08	3.41547e+08	1.51199e+08	5.9408e+08	3.19665e+08	6.20064e+08	5.78588e+08	9.77153e+07	6.24528e+07	6.19127e+08	4.79542e+08	3.76675e+08	5.95827e+07	5.89443e+08	3.87032e+08	1.14072e+08	2.03592e+08	5.18498e+08	6.02919e+08	4.75159e+08	7.92584e+07	2.85426e+08	5.52838e+07	7.15334e+07
B0BNL6	2.49263e+07	4.81699e+07	2.82427e+07	5.14297e+07	5.60407e+07	4.0985e+07	8.08178e+06	2.21042e+07	2.85282e+07	3.48881e+07	1.86397e+07	3.36846e+07	2.71595e+07	2.96076e+07	3.76469e+07	4.99764e+07	4.70285e+07	4.59184e+07	2.47659e+07	1.32599e+07	1.74071e+07	2.28201e+07	2.83637e+07	1.93552e+07	2.17601e+07	4.88908e+07	2.31565e+07
Q4V888	6.11929e+07	37185309	6.2451e+07	4.75125e+07	6.64288e+07	3.69926e+07	4.82199e+07	6.84129e+07	5.13861e+07	5.57079e+07	6.13637e+07	8.34648e+07	4.49719e+07	6.38248e+07	5.28954e+07	6.50068e+07	6.11629e+07	4.28814e+07	6.72517e+07	6.85597e+07	3.67874e+07	5.64774e+07	4.68381e+07	5.72721e+07	4.99051e+07	4.54444e+07	3.82218e+07
B0BN86	6.14084e+07	5.01793e+07	5.27223e+07	5.58347e+07	7.07653e+07	5.88747e+07	5.85892e+07	6.9801e+07	4.27046e+07	5.71317e+07	3.61701e+07	3.77983e+07	4.05525e+07	4.72408e+07	4.04072e+07	3.8713e+07	5.31269e+07	4.439e+07	4.88553e+07	4.79861e+07	5.93433e+07	4.98214e+07	5.20171e+07	6.92799e+07	7.02569e+07	6.09817e+07	1.03898e+08
Q498R1	6.25185e+06	6.07218e+06	1.17201e+07	6.71732e+06	1.31503e+07	5.39695e+06	6.84426e+06	4.99119e+06	0	8.2241e+06	1.91349e+07	3.2824e+06	3.91028e+06	7.70569e+06	2.20088e+06	6.3135e+06	6.76429e+06	7.09088e+06	1.08892e+06	4.66183e+06	5.22063e+06	4.00494e+06	5.40118e+06	5.64731e+06	6.92657e+06	3.33727e+06	8.92668e+06
Q63016	2.72591e+07	3.43097e+07	1.26909e+08	1.26374e+08	1.21162e+08	3.07988e+07	1.32665e+08	2.08094e+07	1.14266e+08	9.19776e+07	1.33957e+08	3.45747e+06	1.21422e+08	3.47189e+07	1.31899e+08	2.93669e+07	1.28367e+08	1.0829e+08	4.22936e+07	1.73672e+07	1.02005e+08	7.96433e+07	2.27347e+08	3.90295e+07	1.14245e+08	1.07144e+08	9.75806e+07
Q05982	7.33802e+09	5.39228e+09	6.3447e+09	5.85732e+09	5.1808e+09	7.52233e+09	8.04908e+09	6.53215e+09	7.33566e+09	6.88047e+09	5.68932e+09	6.99033e+09	6.42613e+09	7.19039e+09	6.91031e+09	5.62911e+09	5.69005e+09	5.99977e+09	4.78255e+09	6.21889e+09	6.39398e+09	7.42584e+09	6.65851e+09	6.21818e+09	5.04345e+09	6.64345e+09	7.07132e+09
Q5M8C6	2.50103e+07	4.37443e+07	4.54198e+07	4.55402e+07	2.50276e+07	2.42111e+07	4.52687e+07	3.27609e+07	6.87541e+07	2.63613e+07	3.02557e+07	3.01216e+07	4.24051e+07	2.56629e+07	2.1072e+07	2.52736e+07	3.05993e+07	3.79127e+07	4.31061e+07	5.69185e+07	5.78588e+07	2.59269e+07	2.64781e+07	6.91893e+07	3.38927e+07	4.96713e+07	3.97778e+07
Q5XIU5	5.77529e+07	4.74875e+07	4.81637e+07	4.946e+07	5.18429e+07	4.51015e+07	2.73201e+07	6.82367e+07	3.47519e+07	5.29417e+07	3.69185e+07	6.51211e+07	5.73166e+07	4.69601e+07	4.19277e+07	3.57199e+07	4.57143e+07	5.21988e+07	5.64829e+07	6.28595e+07	5.87245e+07	6.97268e+07	4.70359e+07	2.61032e+07	5.40864e+07	4.09965e+07	2.98238e+07
B0BNA9	2.32134e+07	2.4472e+07	2.17858e+07	2.68649e+07	2.49176e+07	2.30268e+07	1.84059e+07	2.44832e+07	4.48176e+07	3.14498e+07	2.41736e+07	3.28013e+07	2.7755e+07	3.27393e+07	1.33501e+07	1.93343e+07	1.31526e+07	5.15286e+07	2.57281e+07	6.79402e+07	2.48692e+07	4.16431e+07	3.34615e+07	1.8763e+07	3.61991e+07	3.89791e+07	1.97243e+07
P70473	2.21531e+07	1.36889e+07	7.70825e+07	9.33934e+07	9.32569e+07	1.24443e+08	4.01358e+07	1.10507e+08	1.29714e+07	8.82041e+07	1.00343e+07	4.30939e+07	3.62596e+07	5.35276e+07	7.31435e+07	1.19954e+07	5.30002e+07	5.26276e+07	9.7666e+07	8.74137e+07	1.33039e+08	7.50522e+07	5.18945e+07	1.11235e+07	9.81001e+07	6.14918e+07	1.67563e+08
P84083	5.37954e+09	3.60158e+09	3.89641e+09	3.09326e+09	3.15817e+09	2.9997e+09	4.21849e+09	2.32113e+09	4.19106e+09	3.08244e+09	2.87163e+09	3.08532e+09	3.54146e+09	3.38899e+09	3.4399e+09	2.94107e+09	3.04911e+09	3.59038e+09	2.89538e+09	3.24209e+09	4.08077e+09	3.87777e+09	2.75912e+09	4.64747e+09	2.65641e+09	3.86055e+09	3.91631e+09
Q5U2P0	3.11147e+06	918848	1.36394e+06	4.59673e+06	9.24403e+06	6.47564e+06	1.81956e+06	2.76072e+06	1.00232e+06	1.69787e+06	3.67721e+06	5.28368e+06	4.89126e+06	3.7214e+06	4.32985e+06	6.01589e+06	1.13234e+07	0	1.01749e+07	0	8.72826e+06	1.50954e+07	9.54777e+06	7.40954e+06	1.03334e+07	5.48514e+06	5.73718e+06
Q6AXY7	1.2444e+07	7.02957e+06	2.54385e+07	1.10708e+07	2.24253e+07	7.46597e+07	6.89224e+06	1.24402e+07	7.62833e+06	4.38635e+06	3.63648e+06	4.40115e+06	4.36016e+06	1.76191e+07	2.7522e+06	3.75562e+07	1.18219e+07	1.69415e+07	6.04817e+07	3.6635e+07	7.73156e+06	9.19964e+06	946540	2.42006e+07	1.29363e+07	1.38906e+07	1.97244e+07
P53678	4.22846e+06	2.47491e+06	7.93115e+06	1.25765e+07	5.50362e+06	2.298e+06	5.43391e+06	4.53531e+06	3.32048e+06	2.73114e+06	3.90121e+06	5.87309e+06	2.61621e+06	5.18682e+06	0	5.934e+06	4.54787e+06	5.68691e+06	7.39231e+06	1.46044e+07	1.17456e+07	4.43763e+06	8.72198e+06	5.24467e+06	5.49547e+06	6.12107e+06	2.36034e+06
P61972	2.7357e+08	1.80612e+08	2.00773e+08	1.84863e+08	1.88772e+08	2.47882e+08	2.71034e+08	3.06974e+08	2.60972e+08	2.89907e+08	2.10151e+08	3.35944e+08	2.0979e+08	3.46149e+08	1.91525e+08	2.57688e+08	1.54076e+08	1.11549e+08	2.71339e+08	3.16725e+08	2.08695e+08	2.44112e+08	2.8693e+08	3.056e+08	1.83793e+08	1.66879e+08	2.3805e+08
P60203	3.35076e+08	4.43116e+08	3.18324e+08	3.05322e+08	2.93453e+08	6.80698e+08	4.12614e+08	4.079e+08	3.11787e+08	4.30187e+08	4.63168e+08	4.12059e+08	3.67008e+08	4.55599e+08	3.38371e+08	4.78978e+08	3.44023e+08	4.31606e+08	3.77604e+08	3.42984e+08	4.25644e+08	3.78959e+08	6.1073e+08	3.61357e+08	4.23215e+08	4.20995e+08	3.82872e+08
P68182	2.29267e+08	1.8774e+08	2.54064e+08	1.57598e+08	1.62903e+08	2.54677e+08	2.07657e+08	2.11461e+08	2.1306e+08	2.74087e+08	3.21485e+08	2.50632e+08	2.19548e+08	2.90961e+08	2.13578e+08	1.39394e+08	1.80688e+08	1.61526e+08	1.54919e+08	2.75922e+08	2.01e+08	2.41396e+08	2.71326e+08	2.46264e+08	1.62885e+08	2.04936e+08	2.36996e+08
P08699	1.94329e+08	8.99659e+07	8.49434e+07	1.16686e+08	2.88646e+08	1.37206e+08	7.69788e+07	1.64963e+08	6.35925e+07	1.30483e+08	5.57798e+07	1.38137e+08	1.45835e+08	1.47338e+08	8.99076e+07	9.56826e+07	1.66933e+08	1.63805e+08	1.12201e+08	1.75215e+08	1.2134e+08	2.45826e+08	2.34316e+08	1.33767e+08	2.59394e+08	7.64006e+07	8.13799e+07
Q05764	8.18692e+07	2.11711e+07	2.77173e+07	2.53619e+07	3.60773e+07	8.40061e+07	7.53905e+07	2.17183e+07	1.55492e+07	3.14557e+07	5.65755e+06	7.23643e+07	2.65372e+07	8.29133e+07	2.01888e+07	1.4438e+07	3.0684e+07	1.96399e+07	2.50077e+07	9.15015e+07	5.98283e+06	2.65384e+07	2.86171e+07	2.2294e+07	2.87011e+07	2.95013e+07	2.41514e+07
Q68FX9	3.35729e+07	9.6222e+06	3.24841e+07	2.74207e+07	2.88212e+07	3.2898e+07	3.4102e+07	3.91184e+07	3.23918e+07	3.43037e+07	4.59263e+07	5.32956e+07	3.11613e+07	4.5049e+07	2.67446e+07	2.96898e+07	2.56253e+07	3.03325e+07	3.40715e+07	3.33706e+07	3.39073e+07	4.00666e+07	4.54182e+07	2.49976e+07	2.71323e+07	2.38133e+07	3.20667e+07
P97686	1.25383e+06	5.35497e+06	5.0723e+06	1.85302e+06	0	1.07691e+07	0	0	1.99497e+07	1.28862e+06	8.63979e+06	6.20574e+06	9.78589e+06	1.10133e+06	0	845595	5.33949e+06	5.69167e+06	1.92426e+06	3.24488e+06	4.2939e+06	1.06575e+06	1.37189e+07	1.51471e+06	0	1.72575e+07	2.18437e+06
O35777	8.06157e+08	717325270	2.97716e+08	5.81838e+08	5.07875e+08	2.95865e+08	2.07922e+08	5.58876e+08	8.20644e+08	2.80499e+08	2.42588e+08	3.62231e+08	2.85496e+08	2.48611e+08	5.2935e+08	2.16517e+08	2.52323e+08	2.1587e+08	1.90327e+08	2.53578e+08	5.39337e+08	7.34093e+08	6.2709e+08	1.51777e+08	2.24335e+08	2.26898e+08	1.81337e+08
Q5U1Y4	2.05018e+07	109747865	1.78534e+08	1.29389e+08	2.41616e+07	5.14107e+06	2.24895e+08	6.12928e+07	2.06742e+08	1.26979e+08	1.73674e+08	9.03491e+06	1.71336e+08	4.32075e+07	1.45314e+08	1.34301e+07	1.61006e+08	1.44965e+08	3.01117e+07	1.04496e+07	1.6281e+08	2.12604e+08	1.88235e+07	2.23408e+07	2.65743e+07	2.56855e+08	1.67371e+08
Q6P6S4	9.68168e+06	3.1184e+06	1.06215e+07	8.46362e+06	8.40925e+06	1.13017e+07	9.2442e+06	7.82987e+06	5.25819e+06	4.53907e+06	4.17262e+06	6.49884e+06	4.21554e+06	5.34116e+06	5.47275e+06	1.06823e+07	6.13194e+06	4.67262e+06	9.10667e+06	9.55647e+06	6.88836e+06	5.25274e+06	5.98833e+06	1.23373e+07	9.35252e+06	6.58458e+06	2.26508e+07
Q9EQV9	1.62808e+07	2.13811e+07	2.40725e+07	2.68721e+07	1.69833e+07	1.89769e+07	2.28092e+07	2.64802e+07	1.97046e+07	1.78514e+07	1.3958e+07	3.6775e+07	1.15599e+07	1.71192e+07	1.31375e+07	3.53719e+07	2.94384e+07	2.37468e+07	4.38184e+07	4.62664e+07	1.86048e+07	1.70078e+07	2.09138e+07	2.42538e+07	7.61373e+06	1.30376e+07	5.4278e+07
Q5EB59	1.8117e+07	6.15906e+06	1.56965e+07	8.86672e+06	1.37146e+07	2.42527e+07	6.16882e+06	2.63627e+06	5.97807e+06	1.98673e+07	7.45451e+06	1.00469e+07	1.05813e+07	3.55475e+06	1.15686e+07	5.33131e+07	1.8467e+07	2.45299e+07	2.31024e+07	1.08101e+07	3.14126e+06	1.42743e+07	4.67748e+06	3.14525e+07	1.70993e+07	1.04325e+07	1.03007e+07
O35048	4.19898e+06	3.13155e+07	2.56893e+06	2.497e+07	3.16856e+07	3.95701e+06	4.58371e+07	2.01016e+06	1.71228e+07	2.44475e+07	2.05426e+07	0	2.81179e+07	1.02261e+07	2.55918e+07	562171	2.9594e+07	3.52877e+06	3.96534e+06	2.0976e+06	4.66439e+07	1.48686e+07	6.09505e+06	1.4616e+07	5.10706e+07	1.4527e+07	2.18322e+06
Q6AYD6	9.00194e+07	1.20931e+07	2.46512e+07	1.55483e+07	2.81737e+07	3.03012e+07	6.19718e+07	1.31642e+08	3.08322e+07	7.82759e+07	2.42625e+07	5.50362e+06	3.31625e+07	1.56117e+08	8.84338e+07	3.47511e+07	5.43636e+07	1.11875e+08	4.14808e+07	6.40582e+07	2.92881e+07	9.6486e+07	4.26933e+07	1.78787e+07	2.46117e+07	2.00091e+07	4.91021e+06
Q6AYS8	3.22362e+07	5.69697e+06	1.8395e+07	2.67603e+07	4.18781e+07	2.65245e+07	1.78259e+07	2.4979e+07	9.16349e+06	2.78694e+07	1.56478e+07	3.60366e+07	2.79563e+07	4.15788e+07	1.43539e+07	1.93304e+07	3.81374e+07	4.12693e+07	4.12684e+07	4.23617e+07	3.00307e+07	4.80949e+07	2.96975e+07	3.32901e+07	6.08457e+07	2.01014e+07	2.1728e+07
P84817	5.76604e+08	4.93952e+08	2.0898e+08	4.58055e+08	4.14208e+08	2.36953e+08	1.97014e+08	4.04776e+08	3.63165e+08	3.63592e+08	5.0438e+07	2.98448e+08	3.10063e+08	1.96735e+08	4.95749e+08	2.64158e+08	5.90191e+08	3.70298e+08	3.57854e+08	3.81277e+08	6.9939e+08	3.92719e+08	3.59578e+08	1.85754e+08	4.95855e+08	3.54064e+08	2.58838e+08
Q5EB81	2.87706e+08	3.74504e+08	3.58193e+08	1.77808e+08	2.1825e+08	2.12948e+08	6.29642e+07	7.93715e+07	5.67936e+07	1.83823e+08	9.6452e+07	3.10713e+08	1.91874e+08	8.13392e+07	1.04575e+08	2.6863e+08	1.67746e+08	7.85588e+07	6.90133e+07	4.30809e+08	3.29329e+08	1.32211e+08	2.03104e+08	8.62046e+07	7.24427e+07	6.26528e+07	6.5961e+07
P01041	7.70032e+08	4.43441e+08	6.70926e+08	5.19414e+08	5.79531e+08	8.42143e+08	6.51116e+08	7.33761e+08	6.12155e+08	7.93975e+08	6.46541e+08	9.1685e+08	6.24793e+08	8.47576e+08	5.24926e+08	6.70218e+08	4.64993e+08	6.71252e+08	7.01548e+08	8.71926e+08	5.07636e+08	8.11725e+08	9.24303e+08	7.55593e+08	5.8667e+08	7.01927e+08	6.8537e+08
Q9HB97	1.96746e+09	1.06878e+09	2.19328e+09	1.35011e+09	1.60079e+09	1.18998e+09	1.63956e+09	2.04335e+09	1.81052e+09	1.72252e+09	2.48735e+09	1.97743e+09	1.40935e+09	1.81215e+09	1.46142e+09	1.8664e+09	1.60017e+09	1.40845e+09	2.60496e+09	1.43724e+09	1.38043e+09	1.6574e+09	9.88671e+08	2.10311e+09	1.61246e+09	1.54238e+09	1.96512e+09
Q9QXU2	1.95513e+07	2.02072e+07	2.01885e+07	3.8145e+07	2.87727e+07	1.09165e+07	2.41478e+07	1.66116e+07	2.19689e+07	2.50101e+07	7.66534e+07	1.95564e+07	3.06414e+07	3.47913e+07	3.16375e+07	2.74037e+07	4.98642e+07	3.20486e+07	5.14507e+07	4.30011e+07	2.50855e+06	3.32112e+07	8.50338e+06	2.5752e+07	2.96439e+07	2.85354e+07	2.51659e+07
P38718	8.37624e+07	1.38206e+08	1.48972e+08	1.21747e+08	1.118e+08	1.23234e+08	1.5672e+08	1.65143e+08	1.26101e+08	1.53001e+08	9.02425e+07	1.17592e+08	1.21307e+08	1.78822e+08	1.30313e+08	1.17113e+08	1.63882e+08	1.4087e+08	1.54395e+08	1.33135e+08	1.38109e+08	1.44934e+08	1.42249e+08	1.33378e+08	1.38404e+08	1.30153e+08	1.32648e+08
Q6EV70	1.90588e+07	1.12175e+07	1.83326e+07	1.51255e+07	1.02863e+07	2.08949e+07	1.70145e+07	1.71113e+07	2.7089e+07	1.75069e+07	1.48295e+07	2.75842e+07	2.78497e+07	1.77431e+07	9.85751e+06	3.04156e+07	1.54466e+07	1.62368e+07	3.56756e+07	2.86385e+07	1.75341e+07	2.2847e+07	2.07938e+07	3.29159e+07	1.57223e+07	1.37392e+07	2.05915e+07
Q63801	7.84898e+06	3.6794e+06	6.51619e+06	6.51673e+06	4.20813e+06	1.21146e+07	7.09618e+06	7.62309e+06	4.37104e+06	0	4.79482e+06	4.98328e+06	5.41885e+06	6.09508e+06	2.85961e+06	0	5.56493e+06	9.13977e+06	5.28593e+06	8.45847e+06	1.13604e+06	4.18169e+06	8.34844e+06	2.12223e+06	3.39864e+06	1.10047e+06	3.32286e+06
Q6DGG1	7.8952e+06	1.51641e+07	1.10784e+07	1.13165e+07	1.53306e+07	1.34834e+07	2.25325e+07	1.24841e+07	1.08016e+07	1.03442e+07	1.55106e+07	2.28494e+07	7.77496e+06	1.92461e+07	5.76711e+06	7.65209e+06	8.37753e+06	5.59221e+06	9.39344e+06	2.30397e+07	7.90496e+06	7.05828e+06	1.25339e+07	1.33127e+07	1.20044e+07	1.49853e+07	2.95609e+07
Q2KMM2	1.03624e+08	97357365	7.87437e+07	8.27512e+07	8.64898e+07	1.07419e+08	9.3932e+07	8.20257e+07	8.11959e+07	9.2409e+07	1.21871e+08	1.47563e+08	9.54585e+07	1.12382e+08	1.1896e+08	7.64805e+07	6.62143e+07	7.69517e+07	1.05502e+08	1.14767e+08	8.21749e+07	9.55739e+07	1.24591e+08	1.04415e+08	8.61856e+07	9.05819e+07	1.10774e+08
Q6AYU1	1.451e+07	4.35558e+06	1.39374e+07	1.37381e+07	2.8963e+07	1.8143e+07	4.57638e+06	5.19835e+06	2.72653e+06	8.09702e+06	7.30643e+06	5.38141e+06	1.11702e+07	2.03881e+07	5.89718e+06	7.92022e+07	3.57997e+07	1.16544e+08	1.87539e+08	1.96786e+07	1.16533e+07	1.67311e+07	3.28474e+06	7.82121e+07	7.36377e+07	4.7197e+07	9.67487e+07
Q6AY87	1.31397e+08	7.63072e+06	1.41589e+07	1.34507e+07	3.07083e+07	4.37436e+07	2.1639e+08	2.00738e+08	7.71926e+06	1.82651e+08	1.18339e+07	2.3406e+08	1.4019e+08	2.0951e+08	2.09999e+08	4.0672e+06	2.58548e+07	4.89817e+07	2.64016e+07	1.38716e+08	1.5078e+08	2.06121e+08	2.15718e+08	9.59154e+06	3.90803e+07	1.57695e+07	1.41033e+07
D3ZWZ9	4.19855e+07	2.84107e+07	4.99214e+07	3.7706e+07	4.47857e+07	5.6573e+07	4.9149e+07	4.7364e+07	3.64141e+07	4.74403e+07	3.66619e+07	5.74296e+07	4.46479e+07	6.21082e+07	3.87482e+07	3.80604e+07	3.1064e+07	4.89562e+07	4.00523e+07	3.22888e+07	4.24125e+07	5.23363e+07	5.74878e+07	3.70178e+07	4.36569e+07	4.1913e+07	3.22272e+07
P27615	3.76326e+07	34219763	3.21232e+07	3.05077e+07	4.10288e+07	4.45519e+07	1.99324e+07	4.45655e+07	1.51913e+07	3.73122e+07	2.80817e+07	2.81566e+07	2.622e+07	4.63008e+07	4.719e+07	2.63094e+07	3.45514e+07	4.04771e+07	5.53937e+07	2.36088e+07	3.33653e+07	2.83135e+07	5.19639e+07	2.75525e+07	3.53702e+07	4.17854e+07	2.80236e+07
Q6AXY4	9.91656e+06	5.25842e+06	7.79405e+06	8.38949e+06	1.03624e+07	2.36503e+07	2.67013e+06	1.77577e+07	4.22945e+06	1.27262e+07	6.80067e+06	3.11657e+06	1.34373e+07	1.22077e+07	7.92998e+06	2.55799e+06	7.2828e+06	9.12102e+06	2.18353e+07	1.14308e+07	1.01487e+07	1.3948e+07	8.55599e+06	1.92009e+06	1.32385e+07	1.17776e+07	4.49623e+06
F1M625	1.94186e+07	1.51414e+07	1.60989e+07	1.7143e+07	1.54686e+07	2.57036e+07	2.12117e+07	2.56e+07	1.43564e+07	3.19542e+07	2.62736e+07	3.63813e+07	2.72467e+07	3.64994e+07	2.12743e+07	3.30544e+07	2.14644e+07	1.7939e+07	2.24037e+07	3.45561e+07	2.51503e+07	2.98765e+07	2.98337e+07	2.25078e+07	1.82371e+07	1.33989e+07	1.77001e+07
O35263	5.87283e+07	3.30664e+07	3.16964e+07	3.86102e+07	6.79955e+07	5.11494e+07	4.22843e+07	4.70107e+07	2.39186e+07	3.54854e+07	1.53488e+07	1.52849e+07	3.72038e+07	5.59499e+07	3.58366e+07	4.42716e+07	4.22498e+07	7.28995e+07	3.30138e+07	6.21569e+07	4.1591e+07	4.14131e+07	2.43294e+07	3.06765e+07	5.12644e+07	4.08791e+07	3.04423e+09
Q6P734	9.68201e+06	11843893	1.29331e+07	1.99836e+07	2.38123e+07	1.09262e+07	7.82707e+06	1.16026e+07	1.47061e+07	1.04259e+07	2.33182e+07	3.08276e+07	1.2769e+07	2.02072e+07	8.22416e+06	2.0878e+07	2.16972e+07	2.33827e+07	2.30949e+07	2.99467e+07	1.12752e+07	1.60923e+07	7.21061e+06	2.35628e+07	1.25932e+07	1.33241e+07	1.9631e+07
Q5U2X1	3.22452e+07	2.13472e+07	2.14223e+07	1.40912e+07	3.6324e+06	2.84105e+07	1.59999e+07	7.47825e+06	5.90153e+06	1.33329e+07	1.0112e+07	2.13131e+07	1.86945e+07	1.36253e+07	1.54721e+07	3.78198e+06	7.59209e+06	8.804e+06	1.80996e+06	3.69217e+07	1.25424e+07	1.66998e+07	2.82694e+07	2.90534e+06	3.88502e+06	1.7173e+06	5.38073e+06
Q9NQR8	6.7049e+07	2.56118e+07	1.98273e+07	3.68444e+07	5.52181e+07	5.86934e+07	5.26526e+07	1.51542e+08	4.23592e+07	5.91262e+07	4.66983e+07	6.32311e+07	5.74511e+07	4.46141e+07	4.93564e+07	3.68107e+07	1.81514e+07	5.81216e+07	4.33902e+07	9.85364e+07	4.80374e+07	6.70208e+07	6.77313e+07	3.2705e+07	5.78069e+07	2.80591e+07	7.89241e+07
Q3MHU5	2.76938e+07	3.31843e+07	3.28489e+07	1.42926e+07	1.91238e+07	2.85382e+07	2.25414e+07	3.10646e+07	2.31063e+07	1.9668e+07	3.94092e+06	1.61619e+07	4.09773e+07	1.76453e+07	1.90792e+07	4.02676e+07	1.29571e+07	1.8547e+07	1.67563e+07	2.36013e+07	3.93335e+07	4.80481e+07	2.97732e+07	2.0709e+07	2.29801e+07	1.86208e+07	2.98224e+07
P63174	4.00724e+08	4.49145e+08	4.54707e+08	5.01683e+08	4.59074e+08	4.53724e+08	8.43656e+07	1.42546e+08	8.18232e+07	2.25979e+08	2.11399e+07	3.38239e+08	2.31517e+08	1.78447e+08	1.76589e+08	4.79125e+08	6.02507e+08	2.26431e+08	2.61828e+08	5.67417e+08	1.74788e+08	2.28152e+08	3.31334e+08	3.90959e+08	3.87155e+08	2.60054e+08	5.54469e+08
Q498R7	1.33428e+08	1.18509e+08	1.42332e+08	1.30093e+08	1.01351e+08	1.57254e+08	1.77601e+08	1.62998e+08	1.69456e+08	1.69641e+08	1.15529e+08	1.83969e+08	1.53753e+08	1.54184e+08	1.31003e+08	1.33034e+08	1.06048e+08	1.37365e+08	1.36723e+08	1.70145e+08	1.46125e+08	1.54122e+08	1.87418e+08	1.52768e+08	1.29846e+08	1.17661e+08	1.21433e+08
Q5PQP2	2.40178e+07	1.97178e+07	2.71868e+07	2.26501e+07	1.4674e+07	2.49949e+07	1.33426e+07	8.45195e+06	1.57087e+07	2.34745e+07	1.55093e+07	1.31399e+07	1.5473e+07	2.29258e+07	2.60633e+07	1.09533e+07	2.72911e+07	2.83913e+07	2.6764e+07	2.04137e+07	1.41527e+07	2.84213e+07	1.86695e+07	2.44688e+07	1.86866e+07	2.73211e+07	2.70948e+07
Q06486	1.39714e+07	1.91433e+07	1.32508e+07	2.70422e+07	1.94982e+07	2.61122e+07	1.49351e+07	1.92348e+07	1.91458e+07	1.50906e+07	7.74401e+06	2.15265e+07	2.01979e+07	1.82163e+07	1.42288e+07	1.93875e+07	2.59114e+07	3.68865e+07	8.50516e+06	2.21983e+07	1.41241e+07	1.2485e+07	1.84647e+07	1.53487e+07	2.34005e+07	8.98991e+06	2.26239e+07
Q9ESH6	6.89523e+08	5.21969e+08	6.42238e+08	4.56334e+08	5.18092e+08	7.03238e+08	5.93212e+08	6.25155e+08	4.67202e+08	6.50981e+08	3.34883e+08	7.7842e+08	5.37203e+08	6.4169e+08	4.65828e+08	6.95889e+08	5.55798e+08	6.15378e+08	5.34152e+08	7.20462e+08	4.90822e+08	6.2287e+08	6.90805e+08	6.61171e+08	5.5231e+08	4.76893e+08	5.2968e+08
Q91XU1	6.6821e+07	7.26593e+07	1.32567e+07	2.08634e+07	2.00438e+07	5.32818e+07	4.34075e+07	5.31107e+07	1.69572e+07	5.79021e+07	4.38033e+07	7.351e+07	6.27797e+07	7.73481e+07	6.19103e+07	1.72229e+07	3.39549e+07	4.21619e+07	4.86109e+07	5.56105e+07	5.80376e+07	6.14595e+07	6.53805e+07	2.5741e+07	5.16935e+07	2.07088e+07	2.10383e+07
Q5EB73	2.07875e+07	1.47893e+07	1.10056e+07	7.85767e+06	1.66651e+07	9.94861e+06	1.5542e+07	2.3703e+07	2.42566e+07	1.5068e+07	1.92371e+07	2.14938e+07	2.22869e+07	1.54803e+07	1.0783e+07	1.41058e+07	4.11708e+06	5.43945e+06	8.65778e+06	3.04043e+07	2.62998e+07	2.64273e+07	1.8856e+07	5.32935e+06	6.25844e+06	1.08496e+07	3.93087e+07
A0FKI7	5.03991e+07	4.46335e+08	5.90239e+08	1.35966e+09	1.59611e+09	1.17877e+06	6.83486e+07	4.89479e+07	6.58134e+08	4.17784e+07	7.49863e+07	1.23105e+08	1.09295e+08	3.6766e+07	1.74722e+08	1.88765e+09	1.47456e+09	1.69446e+09	2.11818e+09	3.76889e+08	8.72694e+08	5.46006e+07	1.16192e+07	3.83285e+08	1.43747e+09	1.89998e+09	2.19711e+09
P98087	4.94359e+08	5.39959e+08	6.50191e+08	4.82494e+08	3.80518e+08	5.40339e+08	5.58733e+08	5.91907e+08	4.93172e+08	5.35834e+08	4.96449e+08	7.93469e+08	5.38395e+08	6.68869e+08	4.58096e+08	4.97448e+08	1.11301e+08	1.12666e+08	1.14578e+08	9.57438e+08	3.53159e+08	4.27026e+08	6.0843e+08	1.87846e+08	8.11478e+07	1.09112e+08	1.53068e+08
Q9Z2K5	1.49728e+07	6.61976e+06	2.16064e+07	1.08722e+07	1.69224e+07	1.87176e+07	2.75612e+07	1.68519e+07	7.28338e+06	2.2835e+07	1.89631e+07	2.66993e+07	2.81509e+07	3.19173e+07	1.54718e+07	1.81405e+07	1.43464e+07	1.46241e+07	1.76172e+07	2.1089e+07	1.35555e+07	3.17852e+07	2.6311e+07	1.07143e+07	1.29154e+07	1.10301e+07	1.08123e+07
Q7TMD5	332393	7492359	1.87512e+07	1.90404e+07	2.23795e+07	1.93206e+06	1.102e+06	5.8813e+06	8.65494e+06	1.18253e+07	1.4781e+07	1.47597e+06	8.08162e+06	1.41137e+07	9.90523e+06	1.03948e+07	1.25765e+07	1.58029e+07	3.48826e+06	1.04162e+07	1.74426e+07	1.4362e+07	5.82185e+06	3.75902e+06	1.64256e+07	1.68396e+07	1.29784e+07
P07151	5.5266e+08	6.42984e+08	6.49086e+08	8.94585e+08	3.67129e+08	6.12826e+08	7.07585e+08	5.08166e+08	7.08275e+08	5.63224e+08	6.92822e+08	9.65139e+08	5.28334e+08	5.99033e+08	5.39168e+08	9.15087e+08	6.59983e+08	4.4678e+08	5.76943e+08	9.59471e+08	7.29521e+08	6.45159e+08	8.90048e+08	6.43546e+08	4.57037e+08	6.46422e+08	6.49265e+08
Q498C8	1.85808e+08	1.84135e+08	1.9934e+08	1.62224e+08	1.99796e+08	2.51464e+08	1.40414e+08	2.52484e+08	1.46808e+08	2.44877e+08	2.25596e+08	2.2549e+08	2.07756e+08	2.79458e+08	2.51189e+08	1.90622e+08	2.10657e+08	2.28451e+08	1.29851e+08	2.09481e+08	1.64819e+08	2.04124e+08	1.80248e+08	1.2946e+08	1.87794e+08	1.71804e+08	1.42714e+08
Q4V8C7	6.06854e+07	2.53962e+07	1.53854e+07	1.87684e+07	1.89673e+07	8.39867e+07	6.90558e+07	8.91597e+07	1.55166e+07	9.4328e+07	1.23122e+07	8.3102e+07	9.09181e+07	8.30412e+07	6.33224e+07	1.93192e+07	2.10074e+07	1.90719e+07	1.67475e+07	2.66199e+07	5.85402e+07	8.44464e+07	9.41671e+07	9.05245e+06	1.00573e+07	1.37257e+07	2.04419e+07
P58366	3.39526e+06	5845508	9.93499e+06	1.15928e+07	1.08948e+07	1.03521e+07	7.38632e+06	1.47043e+07	2.20268e+07	6.87871e+06	6.40138e+06	1.66749e+07	1.04484e+07	1.32671e+07	1.82532e+07	3.49645e+06	1.92993e+07	3.58361e+07	5.4945e+06	6.96999e+06	2.76814e+07	1.08049e+07	1.32993e+07	2.96295e+06	1.36518e+07	3.5365e+06	3.78451e+06
Q5BJM8	2.17442e+08	1.81578e+08	1.6723e+08	1.85795e+08	2.07046e+08	1.39695e+08	1.30213e+08	1.69318e+08	1.59624e+08	1.44529e+08	1.45271e+08	1.81559e+08	1.15887e+08	2.13742e+08	2.08511e+08	1.54164e+08	2.77024e+08	1.87595e+08	1.88809e+08	2.65809e+08	2.8471e+08	1.57382e+08	2.33177e+08	1.27519e+08	1.98765e+08	1.79274e+08	2.25682e+08
P19132	1.67758e+07	4.31368e+07	3.8999e+07	4.22821e+07	3.07801e+07	1.17762e+07	1.09753e+07	1.59921e+07	7.41927e+06	7.57703e+06	4.64818e+07	1.37103e+07	1.52362e+07	1.97304e+07	1.67364e+07	4.105e+07	5.30692e+07	5.12789e+07	2.14102e+07	2.38149e+07	1.52408e+07	8.0883e+06	3.43166e+07	3.26127e+07	2.74876e+07	8.39013e+07	2.74661e+07
Q99N02	2.26551e+07	6.84155e+07	2.49237e+07	2.6076e+07	3.60368e+07	2.15001e+07	1.52362e+07	2.77116e+07	5.09015e+07	2.57277e+07	4.4831e+07	3.77267e+07	2.89472e+07	1.93939e+08	3.99941e+07	4.65141e+07	1.21201e+08	5.1258e+07	4.18036e+07	1.99907e+07	3.60599e+07	3.87113e+07	2.90778e+07	2.23637e+07	3.4981e+07	3.17528e+07	3.41069e+06
Q9ES58	1.18684e+08	1.08948e+08	1.88347e+08	1.42667e+08	1.20694e+08	1.81137e+08	1.08101e+08	1.19811e+08	1.03569e+08	1.4383e+08	1.40081e+08	1.73428e+08	1.14439e+08	1.60281e+08	1.0017e+08	1.65182e+08	1.00959e+08	1.38075e+08	1.55838e+08	1.072e+08	1.09732e+08	1.5322e+08	1.60157e+08	1.51298e+08	1.53461e+08	1.35249e+08	1.46363e+08
P11951	1.2942e+09	8.75455e+08	8.56168e+08	1.05238e+09	1.2665e+09	8.5392e+08	6.20766e+08	1.24552e+09	1.19375e+09	1.0172e+09	5.66675e+08	9.99644e+08	8.96547e+08	7.91923e+08	9.73733e+08	8.6601e+08	1.18485e+09	1.08918e+09	1.07527e+09	7.18718e+08	1.30436e+09	1.0124e+09	1.02129e+09	6.11016e+08	1.16019e+09	8.77775e+08	1.01322e+09
P06536	936956	13861200	6.27722e+06	3.31162e+06	2.08378e+07	5.13499e+06	1.00763e+07	2.32635e+07	2.31766e+07	1.43148e+07	2.09556e+06	1.36269e+07	1.38162e+07	8.09678e+06	5.20518e+06	8.28953e+06	1.26338e+07	2.92856e+07	1.10588e+07	9.69492e+06	1.7904e+07	4.77896e+06	1.9404e+07	5.27381e+06	2.08143e+07	1.2301e+06	944506
P40241	5.84146e+09	4.21137e+09	5.03477e+09	4.18144e+09	3.82889e+09	6.0142e+09	5.90163e+09	3.43177e+09	4.98587e+09	4.61932e+09	2.0844e+09	4.71024e+09	3.99026e+09	5.09422e+09	4.9805e+09	6.95685e+09	4.90324e+09	5.24411e+09	5.24189e+09	6.66896e+09	5.38504e+09	5.27131e+09	3.94838e+09	7.59807e+09	4.48085e+09	5.11595e+09	5.78623e+09
Q9WVJ4	3.59589e+08	1.98398e+08	2.95548e+08	2.1386e+08	2.70604e+08	3.17564e+08	3.20105e+08	3.74925e+08	3.91985e+08	3.95086e+08	1.03527e+08	4.52565e+08	3.56955e+08	3.56153e+08	2.59948e+08	2.83922e+08	2.23586e+08	8.70163e+07	1.02921e+08	4.22432e+08	5.09849e+08	3.95719e+08	4.07762e+08	1.46175e+08	1.11105e+08	8.84933e+07	7.31636e+07
Q4QQV3	1.15158e+08	6.85981e+07	9.87286e+07	8.17121e+07	8.39029e+07	1.01243e+08	8.76395e+07	9.84903e+07	9.2644e+07	1.14128e+08	1.00464e+08	8.09515e+07	1.07802e+08	1.29064e+08	7.37776e+07	6.18307e+07	1.12034e+08	9.31215e+07	1.21374e+08	1.10406e+08	8.39609e+07	1.14169e+08	1.0485e+08	9.35326e+07	9.10781e+07	8.79087e+07	7.21835e+07
Q5XII9	1.88137e+09	3.45443e+08	7.72898e+07	7.84557e+07	6.59443e+07	9.78087e+08	5.16492e+08	6.67676e+08	1.45326e+09	1.67167e+09	1.63272e+09	1.99335e+09	2.00378e+09	1.03933e+09	1.7085e+09	9.88671e+07	8.45666e+07	5.12288e+07	9.03897e+07	2.27672e+09	1.43495e+09	1.48007e+09	1.82066e+09	1.06259e+08	9.70503e+07	6.4175e+07	8.3118e+07
P13832	2.96872e+08	4.03503e+08	4.71496e+08	3.45385e+08	3.40046e+08	3.62117e+08	3.97407e+08	3.95054e+08	3.60765e+08	3.92605e+08	4.04385e+08	2.25374e+08	2.92454e+08	3.55617e+08	4.55403e+08	4.59463e+08	3.2136e+08	4.83142e+08	5.34811e+08	3.78753e+08	3.46215e+08	3.67792e+08	3.89905e+08	5.15019e+08	4.11639e+08	4.07381e+08	3.92754e+08
Q5M808	4.51393e+07	7.83172e+07	6.1333e+07	8.86067e+07	8.47814e+07	9.16279e+07	8.27883e+07	7.57308e+07	6.78907e+07	7.78363e+07	6.39609e+07	7.16047e+07	8.05971e+07	6.84332e+07	6.73161e+07	5.21371e+07	7.91136e+07	8.59433e+07	4.2892e+07	4.39779e+07	7.31148e+07	8.29984e+07	9.20572e+07	4.95316e+07	7.20264e+07	5.96288e+07	5.61859e+07
Q2M2R8	3.22278e+08	8.35778e+06	3.42727e+07	4.09556e+07	7.85181e+06	3.63236e+08	5.87587e+08	4.75124e+08	2.04287e+07	2.16365e+07	2.19933e+07	2.32589e+08	1.86322e+07	4.64364e+08	2.79573e+07	1.03785e+08	3.94808e+07	2.26206e+08	2.25324e+08	1.56042e+07	1.21891e+07	2.61409e+07	4.79401e+06	1.35008e+08	5.90794e+07	1.10202e+08	4.85667e+08
P27867	1.36904e+07	47859038	1.50345e+07	6.72348e+07	3.29759e+07	1.17157e+07	6.98508e+07	7.75928e+06	6.33284e+07	6.40393e+07	1.76057e+07	1.4147e+07	5.41697e+07	1.57934e+07	6.52976e+07	2.22419e+07	9.35583e+07	2.84039e+07	2.37309e+07	1.81128e+07	7.42466e+07	6.43086e+07	1.91112e+07	3.64011e+07	7.48125e+07	6.40545e+07	1.48881e+07
Q4QRB4	3.1311e+09	2.81751e+09	2.48911e+09	2.112e+09	2.28517e+09	2.31331e+09	2.46491e+09	4.28957e+09	3.14738e+09	2.99369e+09	2.01515e+09	3.16962e+09	2.56588e+09	2.18421e+09	2.88877e+09	2.81818e+09	2.61071e+09	2.49567e+09	2.50343e+09	2.93783e+09	2.188e+09	2.63539e+09	2.66668e+09	2.95369e+09	1.85823e+09	2.02873e+09	2.48185e+09
Q8CFC1	1.57785e+07	0	1.95546e+06	1.63578e+06	5.49878e+06	1.11194e+07	6.56784e+06	1.20061e+07	1.85872e+06	9.06495e+06	4.35965e+06	8.13568e+06	4.59751e+06	2.25411e+07	4.42238e+06	1.01764e+06	9.32056e+06	1.00205e+07	1.00343e+07	1.43322e+07	3.22443e+06	8.77083e+06	1.09545e+07	6.2249e+06	8.25699e+06	4.12405e+06	9.43845e+06
O35254	2.29353e+07	1.24907e+08	1.12861e+07	1.24355e+08	1.47634e+08	1.71817e+08	1.18779e+07	2.61905e+07	1.62801e+08	1.12047e+07	3.35213e+08	6.8312e+07	9.82596e+06	1.58878e+07	1.17676e+08	6.83534e+07	1.71856e+08	4.58892e+08	1.25998e+07	1.44193e+07	1.55811e+07	1.6845e+07	2.71577e+07	1.53952e+07	1.07941e+08	2.40637e+07	1.54955e+07
Q63207	1.69534e+07	1.10402e+07	1.22949e+07	1.33589e+07	8.38643e+06	1.40177e+07	1.32487e+07	1.57376e+07	6.1423e+06	1.02084e+07	1.28828e+07	9.37236e+06	6.60684e+06	8.62593e+06	1.31377e+07	4.64923e+06	5.59569e+06	3.66231e+06	6.82373e+06	1.19254e+07	9.24342e+06	1.9976e+07	2.62668e+07	1.65257e+07	1.06248e+07	1.59854e+07	3.43513e+07
P97526	2.42323e+06	5.95435e+06	1.03013e+07	1.30762e+07	1.03006e+07	5.6152e+06	1.31599e+07	8.41711e+06	4.98254e+06	5.1854e+06	1.36272e+07	1.6189e+06	4.72792e+06	2.2279e+06	2.02192e+06	7.88505e+06	1.32991e+07	1.87343e+07	5.48831e+06	1.69667e+07	2.69359e+06	3.51429e+06	7.10963e+06	6.42716e+06	5.98318e+06	7.96732e+06	5.75657e+06
P19356	1.09482e+07	1.6378e+07	1.27272e+07	3.09371e+07	3.24566e+07	1.89897e+07	1.38712e+07	3.10641e+07	5.94244e+06	2.59702e+07	3.26492e+07	2.14577e+07	1.04039e+07	2.62746e+07	2.97786e+07	2.50958e+07	3.32651e+07	1.74325e+07	4.65814e+07	1.84907e+07	2.20317e+07	1.94445e+07	3.36665e+07	3.27504e+07	3.74338e+07	2.77171e+07	3.18391e+07
Q5I6B8	1.20446e+07	7.83262e+06	1.25934e+07	1.56612e+07	9.13582e+06	1.23902e+07	1.044e+07	5.9273e+06	1.32737e+07	1.39818e+07	1.24893e+07	9.03807e+06	2.29435e+07	1.02262e+07	1.00438e+07	1.49693e+07	9.24641e+06	1.33973e+07	9.73415e+07	1.30879e+07	1.53575e+07	1.52786e+07	7.34234e+06	5.82177e+06	8.3393e+06	1.00849e+07	1.29457e+07
Q64617	7.39626e+06	3.37515e+07	1.21505e+07	9.53211e+06	1.04252e+07	9.24141e+06	4.92175e+06	1.81155e+07	7.11163e+06	1.02934e+07	1.07384e+07	6.89969e+06	1.0745e+07	6.01793e+06	7.67293e+06	8.1239e+06	1.06542e+07	1.64322e+07	1.32324e+07	1.20083e+07	1.48574e+07	1.53296e+07	5.34663e+07	7.69531e+06	1.45967e+07	9.48492e+06	1.07456e+07
Q6AY17	6.89643e+07	2.67715e+07	5.88317e+07	4.24411e+07	2.32429e+07	5.14011e+07	2.66341e+07	3.81768e+07	4.74978e+07	5.62965e+07	8.57863e+07	7.28146e+07	6.60591e+07	2.17778e+07	3.93575e+07	5.50468e+07	6.17382e+07	4.69884e+07	6.09659e+07	7.45499e+07	3.81557e+07	7.84975e+07	7.45843e+07	5.99023e+07	2.33786e+07	6.77217e+07	6.41144e+07
P62747	1.86053e+08	2.25033e+08	1.35521e+08	6.99794e+07	9.59253e+07	1.82696e+08	1.14201e+08	1.95158e+08	2.0784e+08	1.85522e+08	1.50808e+08	2.37677e+08	1.54579e+08	2.48283e+08	1.92326e+08	1.60016e+08	9.94224e+07	7.2745e+07	1.36619e+08	1.99027e+08	1.58054e+08	1.66592e+08	1.87192e+08	1.51576e+08	8.01387e+07	8.82356e+07	1.34034e+08
P83732	5.12997e+08	2.22403e+08	3.49629e+08	3.38169e+08	4.15887e+08	3.179e+08	1.7493e+08	3.73269e+08	1.71676e+08	3.57629e+08	1.53157e+08	3.11402e+08	2.80543e+08	3.4235e+08	2.51121e+08	2.67129e+08	3.205e+08	3.97983e+08	2.92718e+08	3.33734e+08	3.67261e+08	3.3832e+08	4.35392e+08	3.86923e+08	4.24784e+08	3.23429e+08	2.57752e+08
Q5U203	3.35729e+07	3.14037e+07	3.45731e+07	2.01712e+07	2.96966e+07	2.92515e+07	3.62293e+07	2.77909e+07	2.88506e+07	2.82288e+07	2.64741e+07	3.88145e+07	4.15605e+07	3.68335e+07	4.10743e+07	1.06116e+07	3.22067e+07	2.20174e+07	1.73597e+07	1.11727e+07	2.90003e+07	3.70647e+07	2.98183e+07	1.45783e+07	1.46145e+07	1.26509e+07	1.11701e+07
Q09167	4.48436e+07	2.48849e+07	4.21444e+07	2.91386e+07	5.21025e+07	3.82591e+07	2.82432e+07	6.74847e+07	3.09302e+07	6.46531e+07	3.08499e+07	6.16042e+07	4.08593e+07	1.28319e+08	2.73359e+07	6.87178e+06	3.5126e+07	3.42763e+07	3.40333e+07	5.36309e+07	3.99622e+07	6.08165e+07	4.5216e+07	8.52335e+06	1.01291e+08	1.51373e+07	2.17852e+07
Q62763	3.71442e+08	3.45806e+08	1.43464e+08	1.40745e+08	1.56609e+08	3.97006e+08	2.70977e+08	3.7771e+08	3.54083e+08	3.98071e+08	4.28874e+08	3.94018e+08	2.46872e+08	4.08803e+08	3.22759e+08	1.81375e+08	1.87866e+08	2.61212e+08	2.26627e+08	3.74206e+08	3.1965e+08	3.97663e+08	4.95946e+08	2.68003e+08	1.959e+08	1.60054e+08	1.69335e+08
Q01714	2.02943e+07	14130319	1.01187e+07	7.37383e+06	3.39156e+07	5.31856e+06	1.29656e+07	4.94676e+06	6.64792e+06	6.30018e+06	1.38013e+07	0	8.38092e+06	9.93546e+06	2.12787e+07	1.45019e+06	1.62788e+07	1.7221e+07	4.39238e+06	6.67745e+06	7.37598e+06	1.34399e+07	2.86595e+07	7.72566e+06	2.95406e+07	1.03671e+07	6.41079e+06
Q9WVA1	1.29059e+08	7.75257e+07	3.61626e+07	6.68823e+07	6.64254e+07	6.25502e+07	6.69905e+07	1.05178e+08	9.06264e+07	6.66227e+07	7.22701e+07	1.00093e+08	7.61809e+07	7.68122e+07	7.89228e+07	4.51156e+07	6.68273e+07	6.36263e+07	8.22908e+07	9.51501e+07	1.11545e+08	7.28876e+07	6.47724e+07	5.3106e+07	7.51623e+07	3.30074e+07	3.68348e+07
Q4V8F3	2.87702e+07	4.39543e+07	3.65665e+07	3.70873e+07	5.99087e+07	2.11978e+07	3.1714e+07	2.95337e+07	3.92482e+07	3.1365e+07	5.52963e+07	2.17556e+07	3.9441e+07	3.83944e+07	3.47818e+07	1.28171e+07	4.85793e+07	4.74202e+07	2.86384e+07	2.91275e+07	5.20317e+07	3.58613e+07	3.52958e+07	2.96891e+07	4.93627e+07	3.31394e+07	1.67658e+07
B2RYJ4	1.62031e+08	1.7756e+07	1.82944e+07	1.68895e+07	3.02368e+07	2.48117e+07	2.18284e+07	3.5463e+07	2.35964e+07	3.52701e+07	1.11304e+07	2.30244e+07	3.32025e+07	2.69489e+07	2.73364e+07	3.08897e+07	2.30911e+07	1.23725e+07	1.38008e+07	4.6539e+07	3.24451e+07	3.84225e+07	2.46431e+07	2.75286e+07	2.941e+07	1.08157e+07	4.08407e+07
Q9ERE4	1.03915e+08	113666401	4.62593e+07	1.32521e+08	1.54917e+08	6.33623e+07	4.49445e+07	1.11967e+08	1.38177e+08	5.39403e+07	1.09013e+08	4.36574e+07	5.5216e+07	4.09867e+07	9.23973e+07	8.6868e+07	1.35703e+08	1.66703e+08	7.0424e+07	7.68533e+07	7.63042e+07	8.79303e+07	8.45938e+07	6.73107e+07	1.4902e+08	1.42549e+08	5.22728e+07
Q5XIN7	2.34249e+07	1.0248e+07	1.24526e+07	1.40329e+07	4.02778e+06	1.81592e+07	1.65956e+07	1.90122e+07	4.57761e+07	2.15515e+07	1.78843e+07	2.6822e+07	2.0636e+07	2.6669e+07	1.32e+07	1.64988e+07	9.87203e+06	5.87128e+06	1.43514e+07	1.98903e+07	1.66248e+07	2.92676e+07	2.83567e+07	1.41341e+07	1.34701e+07	7.44996e+06	6.17659e+06
Q8K585	1.11263e+08	4.87261e+07	1.07514e+08	9.76383e+07	1.71462e+08	7.79569e+07	8.59806e+07	7.36847e+07	8.21732e+07	1.36455e+08	1.21718e+08	5.29129e+07	1.6345e+08	1.51153e+08	9.10399e+07	3.90634e+07	2.06192e+08	2.04952e+08	1.13415e+08	8.40527e+07	1.84383e+08	1.27863e+08	7.24108e+07	5.06125e+07	2.12694e+08	1.203e+08	4.61853e+07
P60522	3.8577e+08	2.62859e+08	2.82914e+08	3.12427e+08	2.60014e+08	4.41529e+08	4.0549e+08	3.29916e+08	3.09964e+08	3.01512e+08	5.51838e+08	5.60639e+08	3.52297e+08	4.4547e+08	2.69826e+08	3.77042e+08	3.51546e+08	2.27167e+08	2.59548e+08	3.56536e+08	2.66633e+08	2.63221e+08	3.78523e+08	2.55822e+08	2.4726e+08	2.25317e+08	3.35796e+08
Q6AY57	5.37133e+07	1.88886e+07	1.41481e+07	1.955e+07	2.16225e+07	2.46152e+07	3.72711e+07	2.86413e+07	4.03643e+07	2.46704e+07	3.90177e+07	4.21159e+07	2.5999e+07	4.70398e+07	2.6127e+07	2.66296e+07	1.79578e+07	2.83214e+07	2.14376e+07	3.35531e+07	1.69734e+07	3.6269e+07	1.51418e+07	2.12605e+07	2.48871e+07	2.10846e+07	2.08151e+07
Q8K3P7	8.77686e+07	9.01369e+07	1.23326e+08	8.51529e+07	1.08806e+08	9.25198e+07	1.22508e+08	1.5744e+08	1.03517e+08	1.0322e+08	7.87755e+07	6.19182e+07	1.24289e+08	1.18715e+08	1.37524e+08	1.12265e+08	1.19698e+08	1.15176e+08	9.04391e+07	9.66373e+07	9.48169e+07	1.29281e+08	6.63994e+07	1.28061e+08	1.08968e+08	9.01315e+07	1.32734e+08
P21588	7.62102e+07	9.9058e+06	2.29536e+07	1.87413e+07	4.63752e+06	1.5464e+07	1.03701e+07	1.76819e+07	1.27475e+07	1.97922e+07	2.87817e+07	5.05002e+07	3.92209e+07	4.44291e+07	3.35743e+07	1.12247e+07	1.60369e+07	8.80467e+06	2.62477e+06	5.48813e+07	1.25042e+07	2.94533e+07	9.12332e+07	2.5059e+06	1.80575e+06	1.41258e+07	1.43591e+07
Q5M939	1.69377e+07	42409760	4.93757e+06	6.34863e+06	1.17434e+07	1.31125e+07	4.21425e+06	2.50668e+07	0	5.89255e+06	5.63625e+06	1.08341e+07	9.43576e+06	7.83527e+06	2.31753e+06	2.83989e+06	1.74524e+06	1.24529e+07	6.85434e+06	9.31665e+06	6.79346e+06	1.23631e+07	7.88192e+06	4.7945e+06	6.62798e+06	4.28219e+06	1.29246e+06
Q9ERR2	5.27795e+07	2.29936e+07	2.02316e+07	1.43117e+07	2.72378e+07	3.44122e+07	2.65496e+07	2.70423e+07	2.05369e+07	1.98188e+07	3.01233e+07	1.79961e+07	3.47932e+07	4.04312e+07	2.28115e+07	1.26678e+07	2.40459e+07	7.17112e+07	2.93094e+07	3.33697e+07	2.64647e+07	3.15574e+07	2.04706e+07	1.59477e+07	2.88312e+07	1.48329e+07	2.89588e+07
Q641Z8	1.09223e+08	5.97616e+07	8.58536e+07	8.56939e+07	4.67791e+07	9.65126e+07	3.98341e+07	1.40688e+08	9.17248e+07	8.36674e+07	5.4326e+07	9.97932e+07	9.52622e+07	1.23209e+08	9.46123e+07	8.70127e+07	6.63592e+07	8.23985e+07	9.99296e+07	1.06389e+08	5.6223e+07	1.27668e+08	9.69413e+07	9.73056e+07	7.68911e+07	7.08465e+07	7.69177e+07
P35000	3.08651e+07	7.17495e+07	4.19175e+07	5.3337e+07	9.70065e+07	4.25184e+07	2.996e+07	5.06789e+07	2.75245e+07	3.94271e+07	1.73995e+07	2.33463e+07	2.67378e+07	4.59361e+07	4.00733e+07	7.26761e+07	1.18847e+08	1.58906e+08	4.27677e+07	2.60602e+07	3.13837e+07	2.889e+07	1.77011e+07	4.65868e+07	1.16002e+08	4.90555e+07	2.89221e+07
P12001	1.72043e+09	1.42999e+08	5.30644e+07	4.18932e+07	1.05549e+08	2.67269e+08	3.05088e+09	3.30396e+09	2.53026e+07	2.7143e+09	2.80035e+07	2.55307e+09	1.86316e+09	2.54296e+09	2.29967e+09	4.84035e+07	7.7656e+07	1.48029e+08	4.88338e+07	1.33432e+08	2.47063e+09	2.76885e+09	3.15278e+09	5.06579e+07	1.31701e+08	2.7765e+07	1.54763e+08
Q5XI72	1.73402e+08	1.36883e+08	1.1139e+08	1.50393e+08	1.38048e+08	1.17653e+08	1.0109e+08	1.17723e+08	1.408e+08	1.01787e+08	1.53742e+08	6.16825e+07	1.19179e+08	1.31475e+08	1.18299e+08	1.12634e+08	1.44546e+08	2.46218e+08	1.42305e+08	9.00959e+07	8.45005e+07	1.28783e+08	9.25714e+07	1.21805e+08	1.44336e+08	1.3747e+08	1.4007e+08
Q5BK26	6.44473e+06	19557363	6.55346e+06	3.13369e+06	6.18894e+06	5.65404e+06	6.48455e+06	6.85127e+07	1.45307e+06	6.17844e+06	2.78239e+06	6.88083e+06	6.02232e+06	2.60787e+07	6.58917e+06	0	5.88321e+06	6.94209e+06	1.84703e+06	4.96009e+06	4.61278e+06	7.29471e+06	5.37569e+06	0	4.03107e+06	1.46482e+06	1.13168e+06
P62278	5.23283e+08	1.29538e+08	2.47354e+08	2.57007e+08	4.29233e+08	4.61424e+08	2.42851e+08	4.50669e+08	1.38086e+08	4.48405e+08	2.34048e+08	4.5968e+08	3.68322e+08	4.03536e+08	2.32013e+08	1.55823e+08	2.3163e+08	5.0606e+08	2.63363e+08	6.75666e+08	2.72455e+08	4.36823e+08	4.73336e+08	1.7488e+08	3.69134e+08	1.73691e+08	2.75189e+08
Q4V8B3	9.60257e+06	4.03671e+06	4.02044e+06	5.81233e+06	1.2297e+07	1.60818e+07	4.38248e+06	1.43068e+06	1.13967e+07	1.38336e+06	9.09709e+06	1.51356e+07	1.19381e+06	2.99794e+06	4.67406e+06	0	6.09314e+06	8.93324e+06	1.19574e+07	8.3848e+06	0	0	1.81009e+06	2.05813e+07	2.41652e+07	2.92678e+06	3.18406e+07
P15865	3.43172e+09	2.82428e+09	2.48819e+09	3.09024e+09	2.9003e+09	3.27957e+09	1.86146e+09	3.50006e+09	2.14419e+09	4.05914e+09	1.86232e+09	5.12214e+09	2.68548e+09	5.05424e+09	2.89094e+09	2.79036e+09	3.77708e+09	3.83847e+09	3.91166e+09	2.46846e+09	3.14108e+09	3.22469e+09	2.41044e+09	2.0167e+09	4.16625e+09	2.48151e+09	1.65854e+09
[truncated: 2,082 more rows]

## Sheet: group
sample	Group
034-2	FJ034
034-5	FJ034
034-6	FJ034
034-7	FJ034
067-1	FJ067
067-4	FJ067
067-5	FJ067
[truncated: 20 more rows]

## Sheet: PTMomics
massString	NoncodingAminoAcid	RSquared	Protein Name	Pos	TotalCount	SequenceOriginalDebug	PeptidePosition	034-2	034-5	034-6	034-7	067-1	067-4	067-5	067-7	135-1	135-3	135-5	135-6	270-1	270-7	270-9	CON-4	CON-6	CON-7	CON-8	M-2	M-5	M-6	M-9	P-3	P-5	P-6	P-7
[truncated: 10,414 more rows]
