# Supplementary material for: Multi-omics analysis to reveal the synergistic mechanism underlying the multiple ingredients of Stephania tetrandra extract on rheumatoid arthritis through the PI3K/Akt signaling pathway
Source: Front Pharmacol. 2024 Aug 16;15:1447283. doi: 10.3389/fphar.2024.1447283 (PMC11361992; doi:10.3389/fphar.2024.1447283)
Supplement: Supplementary file 2 [file Table3.xlsx]

## Sheet: Sheet 1
kegg	kegg_id	name	mean(STE, 1.35g/kg)	mean(Mod)	FC(STE/Mod)	logFC	p value	vipVn
Tryptophan Metabolism	C00021	S-Adenosylhomocysteine	2.1106e+06	3257108	0.648	-0.625935	0.164485	1.45374
Tryptophan Metabolism	C00078	L-Tryptophan	2917491000	3495070500	0.834745	-0.260593	0.23747	1.30301
Tryptophan Metabolism	C00328	L-Kynurenine	10541175	16321690	0.645838	-0.630755	0.019218	2.07853
Tryptophan Metabolism	C00637	Indoleacetaldehyde	1.45184e+07	2.05881e+07	0.705186	-0.503923	0.0863454	1.72723
Signal Transduction	C00350	PE(16:0/22:4(7Z,10Z,13Z,16Z))	22370117	32408255	0.69026	-0.534789	0.0404273	1.66166
Tryptophan Metabolism	C00643	5-Hydroxy-L-tryptophan	19373402	2.48671e+07	0.779078	-0.360161	0.0943614	1.68833
Tryptophan Metabolism	C01017	5-Hydroxytryptophan;5-HTP	19373402	2.48671e+07	0.779078	-0.360161	0.0943614	1.68833
Tryptophan Metabolism	C01718	Kynurenine;3-Anthraniloylalanine	10541175	16321690	0.645838	-0.630755	0.019218	2.07853
Tryptophan Metabolism	C02693	1H-Indole-3-acetamide	3.88083e+06	5.533e+06	0.701398	-0.511694	0.182743	1.42568
Tryptophan Metabolism	C02693	(Indol-3-yl)acetamide;Indole-3-acetamide	3.88083e+06	5.533e+06	0.701398	-0.511694	0.182743	1.42568
Tryptophan Metabolism	C02937	Indole-3-acetaldehyde oxime;Indole-3-acetaldoxime;3-Indoleacetaldoxime;(E)-Indol-3-ylacetaldoxime	3.88083e+06	5.533e+06	0.701398	-0.511694	0.182743	1.42568
Tryptophan Metabolism	C05635	5-Hydroxyindoleacetic acid	16970910	26194765	0.647874	-0.626215	0.0295641	1.99604
Signal Transduction	C00422	TG(16:0/16:0/20:4(5Z,8Z,11Z,14Z))	1.95767e+09	3530602000	0.554487	-0.850774	0.0748319	1.81845
Lipid digestion, mobilization, and transport	C00422	TG(16:0/16:0/20:4(5Z,8Z,11Z,14Z))	1.95767e+09	3530602000	0.554487	-0.850774	0.0748319	1.81845
Signal Transduction	C00062	L-Arginine	1.09958e+08	82839930	1.32735	0.408553	0.110311	1.6625
Signal Transduction	C00062	L-Arginine	1.58889e+07	1.11659e+07	1.42298	0.508919	0.0515236	1.80402
Tryptophan Metabolism	C05637	Quinoline-4,8-diol	1.38696e+06	2.28045e+06	0.608197	-0.717389	0.00296701	2.31355
Tryptophan Metabolism	C05637	Quinoline-4,8-diol	4.2915e+06	6.23218e+06	0.688603	-0.538255	0.0893154	1.51215
Tryptophan Metabolism	C05639	4,6-Dihydroxyquinoline	1.38696e+06	2.28045e+06	0.608197	-0.717389	0.00296701	2.31355
Tryptophan Metabolism	C05639	4,6-Dihydroxyquinoline	4.2915e+06	6.23218e+06	0.688603	-0.538255	0.0893154	1.51215
Tryptophan Metabolism	C05644	3-Methylindolepyruvate	1.47271e+07	1.9267e+07	0.764373	-0.387652	0.158947	1.42594
Tryptophan Metabolism	C05647	Formyl-5-hydroxykynurenamine	10541175	16321690	0.645838	-0.630755	0.019218	2.07853
Tryptophan degradation	C00021	S-Adenosylhomocysteine	2.1106e+06	3257108	0.648	-0.625935	0.164485	1.45374
Tryptophan degradation	C00078	L-Tryptophan	2917491000	3495070500	0.834745	-0.260593	0.23747	1.30301
Tryptophan degradation	C00328	L-Kynurenine	10541175	16321690	0.645838	-0.630755	0.019218	2.07853
Tryptophan degradation	C00637	Indoleacetaldehyde	1.45184e+07	2.05881e+07	0.705186	-0.503923	0.0863454	1.72723
Tryptophan degradation	C00643	5-Hydroxy-L-tryptophan	19373402	2.48671e+07	0.779078	-0.360161	0.0943614	1.68833
Tryptophan degradation	C05635	5-Hydroxyindoleacetic acid	16970910	26194765	0.647874	-0.626215	0.0295641	1.99604
Synthesis of PS	C00350	PE(16:0/22:4(7Z,10Z,13Z,16Z))	22370117	32408255	0.69026	-0.534789	0.0404273	1.66166
Synthesis of PS	C00157	PC(14:0/22:1(13Z))	3.36414e+06	541172	6.2164	2.63608	0.0139085	1.95168
Phospholipid Biosynthesis	C00165	DG(16:0/20:4(5Z,8Z,11Z,14Z)/0:0)	1.41222e+07	2.15804e+07	0.654401	-0.611753	0.0724002	1.58256
Phospholipid biosynthesis	C00350	PE(16:0/22:4(7Z,10Z,13Z,16Z))	22370117	32408255	0.69026	-0.534789	0.0404273	1.66166
Phospholipid Biosynthesis	C04230	LysoPC(15:0)	1.29147e+07	17094290	0.755499	-0.404497	0.0625224	1.43326
Phospholipid Biosynthesis	C00157	PC(14:0/22:1(13Z))	3.36414e+06	541172	6.2164	2.63608	0.0139085	1.95168
Acyl chain remodelling of PE	C00350	PE(16:0/22:4(7Z,10Z,13Z,16Z))	22370117	32408255	0.69026	-0.534789	0.0404273	1.66166
Signal Transduction	C00157	PC(14:0/22:1(13Z))	3.36414e+06	541172	6.2164	2.63608	0.0139085	1.95168
Signal Transduction	C00695	Allocholic acid	6.17699e+06	2.40789e+06	2.56532	1.35914	0.0401774	1.56928
Signal Transduction	C03514	Limonin	365458	282197	1.29505	0.373005	0.0509575	1.71788
Acyl chain remodelling of PE	C00157	PC(14:0/22:1(13Z))	3.36414e+06	541172	6.2164	2.63608	0.0139085	1.95168
Acyl chain remodeling of CL	C00350	PE(16:0/22:4(7Z,10Z,13Z,16Z))	22370117	32408255	0.69026	-0.534789	0.0404273	1.66166
Acyl chain remodeling of CL	C04230	LysoPC(15:0)	1.29147e+07	17094290	0.755499	-0.404497	0.0625224	1.43326
Lipid digestion, mobilization, and transport	C00157	PC(14:0/22:1(13Z))	3.36414e+06	541172	6.2164	2.63608	0.0139085	1.95168
Acyl chain remodeling of CL	C00157	PC(14:0/22:1(13Z))	3.36414e+06	541172	6.2164	2.63608	0.0139085	1.95168
Signal Transduction	C12287	beta-Ionone	2.83194e+06	1.09753e+06	2.58028	1.36753	0.0312153	1.81299
Inositol phosphate metabolism	C00691	2,4,6/3,5-Pentahydroxycyclohexanone;scyllo-Inosose;2-Inosose	5134510	3.44662e+06	1.48973	0.575046	0.000461056	2.55819
Lipid digestion, mobilization, and transport	C00695	Allocholic acid	6.17699e+06	2.40789e+06	2.56532	1.35914	0.0401774	1.56928
Galactose metabolism	C01216	2-Keto-3-deoxy-D-gluconic acid	5134510	3.44662e+06	1.48973	0.575046	0.000461056	2.55819
Galactose metabolism	C02669	D-Galactono-1,5-lactone	5134510	3.44662e+06	1.48973	0.575046	0.000461056	2.55819
Galactose metabolism	C03383	Galactonolactone	5134510	3.44662e+06	1.48973	0.575046	0.000461056	2.55819
Inositol phosphate metabolism	C06892	2-Deoxy-5-keto-D-gluconic acid;DKH;5-Dehydro-2-deoxy-D-gluconate;2-Deoxy-D-threo-hex-5-ulosonic acid	5134510	3.44662e+06	1.48973	0.575046	0.000461056	2.55819
Drug metabolism - cytochrome P450	C16551	Alcophosphamide	1.46977e+08	5.34122e+07	2.75174	1.46035	0.000920765	2.4186
Drug metabolism - cytochrome P450	C16558	Alcoifosfamide	1.46977e+08	5.34122e+07	2.75174	1.46035	0.000920765	2.4186
Drug metabolism - cytochrome P450	C16578	Morphine-6-glucuronide	3.53331e+06	42177.2	83.773	6.38841	0.00151146	2.49954
Drug metabolism - cytochrome P450	C16643	Morphine-3-glucuronide	3.53331e+06	42177.2	83.773	6.38841	0.00151146	2.49954
Inositol phosphate metabolism	C16737	5-Deoxy-D-glucuronate;5-Deoxy-D-glucuronic acid;5-Deoxy-D-xylo-hexuronic acid	5134510	3.44662e+06	1.48973	0.575046	0.000461056	2.55819
Inositol phosphate metabolism	C20251	1-Keto-D-chiro-inositol;2D-2,3,5/4,6-Pentahydroxycyclohexanone	5134510	3.44662e+06	1.48973	0.575046	0.000461056	2.55819
